# Supplementary material for: Inhibition of Mitochondrial Complex Function—The Hepatotoxicity Mechanism of Emodin Based on Quantitative Proteomic Analyses
Source: Cells. 2019 Mar 20;8(3):263. doi: 10.3390/cells8030263 (PMC6468815; doi:10.3390/cells8030263)
Supplement: Supplementary file 1 [file cells-08-00263-s001.zip]

Archive with 5 entries (4 files):
- Supplementary data/
- Supplementary data/Differential protein.xlsx
- Supplementary data/TMT_MSMSSpectrumInfo.xlsx
- Supplementary data/TMT_Proteins.xlsx
- Supplementary data/TMT_ResultStatistics.xlsx
