# Supplementary material for: Inhibition of Mitochondrial Complex Function—The Hepatotoxicity Mechanism of Emodin Based on Quantitative Proteomic Analyses
Source: Cells. 2019 Mar 20;8(3):263. doi: 10.3390/cells8030263 (PMC6468815; doi:10.3390/cells8030263)
Supplement: Supplementary file 1 [file cells-08-00263-s001.zip › Supplementary data/Differential protein.xlsx]

## Sheet: Sheet1
Accession	Description	Control-1	Control-2	Control-3	Emodin-1	Emodin-2	Emodin-3	LogRatio(3/1)	p Value	Sig(3/1)
Q93096	Protein tyrosine phosphatase type IVA 1 OS=Homo sapiens GN=PTP4A1 PE=1 SV=2	75.6	73.5	75.4	116.9	114.8	121.1	0.652135	2.65939e-05	1
P83731	60S ribosomal protein L24 OS=Homo sapiens GN=RPL24 PE=1 SV=1	64	64.6	101.2	133.8	133.5	144.5	0.841565	0.00909474	1
Q15392	Delta(24)-sterol reductase OS=Homo sapiens GN=DHCR24 PE=1 SV=2	76.6	75.3	85.4	105.8	105.4	109.2	0.433162	0.0012264	1
Q9Y2L9	Leucine-rich repeat and calponin homology domain-containing protein 1 OS=Homo sapiens GN=LRCH1 PE=1 SV=3	100.9	87.6	88.5	117.7	114.4	111.6	0.311264	0.00869573	1
Q9NX24	H/ACA ribonucleoprotein complex subunit 2 OS=Homo sapiens GN=NHP2 PE=1 SV=1	83.1	90.5	88.4	107.4	116.9	105	0.329836	0.00616838	1
O14841	5-oxoprolinase OS=Homo sapiens GN=OPLAH PE=1 SV=3	98.8	105.1	93.6	119.7	120.6	118.6	0.270692	0.00373283	1
O76031	ATP-dependent Clp protease ATP-binding subunit clpX-like, mitochondrial OS=Homo sapiens GN=CLPX PE=1 SV=2	109.9	102.4	107.2	77.5	80	84	-0.403793	0.000853114	-1
P17252	Protein kinase C alpha type OS=Homo sapiens GN=PRKCA PE=1 SV=4	109.6	110.3	108.7	95.6	83	93.7	-0.271135	0.00895697	-1
Q08378	Golgin subfamily A member 3 OS=Homo sapiens GN=GOLGA3 PE=1 SV=2	83.8	88.4	86.3	111.4	123.4	116	0.440484	0.00119009	1
Q9NVP2	Histone chaperone ASF1B OS=Homo sapiens GN=ASF1B PE=1 SV=1	101.5	111.6	112.9	78.6	80.9	82.8	-0.428078	0.00183596	-1
Q4KWH8	1-phosphatidylinositol 4,5-bisphosphate phosphodiesterase eta-1 OS=Homo sapiens GN=PLCH1 PE=1 SV=1	119.7	119	116.3	86.8	90.3	78	-0.476756	0.000937555	-1
Q86TP1	Exopolyphosphatase PRUNE1 OS=Homo sapiens GN=PRUNE1 PE=1 SV=2	91.4	93.6	93.7	118.9	116.9	131	0.396281	0.00277349	1
Q9HD45	Transmembrane 9 superfamily member 3 OS=Homo sapiens GN=TM9SF3 PE=1 SV=2	80.6	87.2	81.8	103.9	103	102.7	0.310788	0.000631911	1
Q75QN2	Integrator complex subunit 8 OS=Homo sapiens GN=INTS8 PE=1 SV=1	89.8	88	101.3	120.9	129.5	126.8	0.434548	0.00257837	1
P48735	Isocitrate dehydrogenase [NADP], mitochondrial OS=Homo sapiens GN=IDH2 PE=1 SV=2	110.6	108.4	107.9	95.3	82.4	91.5	-0.280171	0.00797846	-1
Q9BQC6	Ribosomal protein 63, mitochondrial OS=Homo sapiens GN=MRPL57 PE=1 SV=1	91.4	96.4	102.5	81.5	75.6	79.1	-0.297536	0.00772347	-1
Q96HE7	ERO1-like protein alpha OS=Homo sapiens GN=ERO1A PE=1 SV=2	116.4	118	117.9	85.2	75.8	83.8	-0.525201	0.000271856	-1
Q96Q15	Serine/threonine-protein kinase SMG1 OS=Homo sapiens GN=SMG1 PE=1 SV=3	85.7	89	87.8	110.3	106.8	111.1	0.322258	0.000179685	1
P16070	CD44 antigen OS=Homo sapiens GN=CD44 PE=1 SV=3	84.4	83.6	80.6	100	105.9	98	0.28977	0.00220795	1
P00338	L-lactate dehydrogenase A chain OS=Homo sapiens GN=LDHA PE=1 SV=2	119.1	125.9	119	95.5	83.7	91.8	-0.425646	0.00174189	-1
A0A0J9YW54	Ral GTPase-activating protein subunit beta (Fragment) OS=Homo sapiens GN=RALGAPB PE=1 SV=1	72.3	92	98.1	134.2	123	143	0.608953	0.0090698	1
P55011	Solute carrier family 12 member 2 OS=Homo sapiens GN=SLC12A2 PE=1 SV=1	74.5	87.6	79.2	101	116.8	119	0.481064	0.00964456	1
P98082	Disabled homolog 2 OS=Homo sapiens GN=DAB2 PE=1 SV=3	116.5	121.9	111.4	76.5	95.5	80.8	-0.468534	0.00763669	-1
Q99986	Serine/threonine-protein kinase VRK1 OS=Homo sapiens GN=VRK1 PE=1 SV=1	79.4	77.3	87.7	112.5	102	121	0.457068	0.00874387	1
Q16831	Uridine phosphorylase 1 OS=Homo sapiens GN=UPP1 PE=1 SV=1	70.1	80.6	71.9	98.3	96.8	101.4	0.413579	0.00217913	1
Q5VW32	BRO1 domain-containing protein BROX OS=Homo sapiens GN=BROX PE=1 SV=1	118.7	113.9	109.1	96.3	81.5	91.5	-0.343516	0.00950526	-1
P31689	DnaJ homolog subfamily A member 1 OS=Homo sapiens GN=DNAJA1 PE=1 SV=2	121.5	102.8	113.9	85.8	85.3	87.9	-0.384925	0.00858092	-1
P10412	Histone H1.4 OS=Homo sapiens GN=HIST1H1E PE=1 SV=2	46.6	42.2	70.8	131.5	185.2	150.4	1.54927	0.00476129	1
Q9H7B2	Ribosome production factor 2 homolog OS=Homo sapiens GN=RPF2 PE=1 SV=2	59.2	60.4	83.9	124.9	143.1	138.9	0.999645	0.00224107	1
P45984	Mitogen-activated protein kinase 9 OS=Homo sapiens GN=MAPK9 PE=1 SV=2	81.4	81.7	83	116.2	107.4	119.3	0.478543	0.000855333	1
P16403	Histone H1.2 OS=Homo sapiens GN=HIST1H1C PE=1 SV=2	25.4	29.7	82.4	145.2	206.9	165.6	1.91268	0.00796479	1
Q9P0P0	E3 ubiquitin-protein ligase RNF181 OS=Homo sapiens GN=RNF181 PE=1 SV=1	121.1	124.3	113	73.2	91.5	77.1	-0.567756	0.0039363	-1
Q8TBA6	Golgin subfamily A member 5 OS=Homo sapiens GN=GOLGA5 PE=1 SV=3	72.3	73.4	77.7	103.3	115.1	113.3	0.57025	0.000853587	1
O00469	Procollagen-lysine,2-oxoglutarate 5-dioxygenase 2 OS=Homo sapiens GN=PLOD2 PE=1 SV=2	135.6	141.9	137	84.5	77.2	82.9	-0.760948	4.19445e-05	-1
Q8NEZ5	F-box only protein 22 OS=Homo sapiens GN=FBXO22 PE=1 SV=1	87.5	84.6	89.6	111.9	106.1	120.3	0.370389	0.00427631	1
Q9H0H0	Integrator complex subunit 2 OS=Homo sapiens GN=INTS2 PE=1 SV=2	85.7	80.7	92.7	121.3	122.1	141.7	0.571724	0.00504994	1
Q9BSJ6	Protein PIMREG OS=Homo sapiens GN=PIMREG PE=1 SV=1	78.2	81.2	78.4	129	128.2	150	0.775989	0.00142959	1
A0A0A0MTL5	S-phase kinase-associated protein 2 OS=Homo sapiens GN=SKP2 PE=1 SV=1	118	110.6	117.2	90.6	79.4	96.4	-0.376344	0.00864225	-1
Q6P1N0	Coiled-coil and C2 domain-containing protein 1A OS=Homo sapiens GN=CC2D1A PE=1 SV=1	87.9	84.7	85.8	99.3	108.4	106.4	0.281618	0.00312071	1
O75569	Interferon-inducible double-stranded RNA-dependent protein kinase activator A OS=Homo sapiens GN=PRKRA PE=1 SV=1	77.8	89.7	82.3	104.5	105	108	0.345983	0.00343262	1
Q68CZ6	HAUS augmin-like complex subunit 3 OS=Homo sapiens GN=HAUS3 PE=1 SV=1	84.2	84.9	86.9	106.2	111.2	117.6	0.388017	0.00149194	1
O60493	Sorting nexin-3 OS=Homo sapiens GN=SNX3 PE=1 SV=3	160.1	141.8	133.4	75.8	63.9	62.1	-1.10908	0.000974166	-1
P54577	Tyrosine--tRNA ligase, cytoplasmic OS=Homo sapiens GN=YARS PE=1 SV=4	92.7	92.3	91.9	117.7	105.2	115.8	0.290643	0.00613742	1
Q99700	Ataxin-2 OS=Homo sapiens GN=ATXN2 PE=1 SV=2	81.8	87	82.9	102.7	113	100.5	0.329132	0.0066881	1
P27105	Erythrocyte band 7 integral membrane protein OS=Homo sapiens GN=STOM PE=1 SV=3	109.7	108	108.6	90.4	84	90.5	-0.300751	0.000752105	-1
Q9Y6M0	Testisin OS=Homo sapiens GN=PRSS21 PE=1 SV=1	115.2	117.6	124.1	94.6	78.4	91.3	-0.433343	0.0053287	-1
Q53GS7	Nucleoporin GLE1 OS=Homo sapiens GN=GLE1 PE=1 SV=2	83.5	83.6	84	105	107.6	113.1	0.375282	0.000483959	1
H7C2Q8	EBNA1 binding protein 2, isoform CRA_d OS=Homo sapiens GN=EBNA1BP2 PE=1 SV=1	85.8	90.8	99.6	117.9	122.1	122.4	0.39187	0.00257923	1
Q6P1X5	Transcription initiation factor TFIID subunit 2 OS=Homo sapiens GN=TAF2 PE=1 SV=3	78.3	75.8	82	101.5	104.7	102.8	0.388209	0.000277225	1
O14519	Cyclin-dependent kinase 2-associated protein 1 OS=Homo sapiens GN=CDK2AP1 PE=1 SV=1	120.5	137.9	117.2	88	84.8	67.7	-0.64316	0.00746069	-1
Q06033	Inter-alpha-trypsin inhibitor heavy chain H3 OS=Homo sapiens GN=ITIH3 PE=1 SV=2	92.9	94.7	96.7	123.7	124.7	130.6	0.414784	0.000198207	1
Q9GZR2	RNA exonuclease 4 OS=Homo sapiens GN=REXO4 PE=1 SV=2	80.8	86.4	92.4	117.2	116.1	120.9	0.448274	0.000987654	1
Q9Y4X5	E3 ubiquitin-protein ligase ARIH1 OS=Homo sapiens GN=ARIH1 PE=1 SV=2	87	87.3	89.9	105.4	108.4	109.8	0.292581	0.000239895	1
P02751	Fibronectin OS=Homo sapiens GN=FN1 PE=1 SV=4	102.3	111.3	104.2	83.1	84.7	91.8	-0.291829	0.00713675	-1
A6NHB5	Zinc finger MYM-type protein 3 OS=Homo sapiens GN=ZMYM3 PE=1 SV=1	127.4	137.7	116.2	81.4	94.7	76.1	-0.596358	0.00662937	-1
H0YG07	Malectin (Fragment) OS=Homo sapiens GN=MLEC PE=1 SV=1	96.8	81.9	88.3	146.7	125.8	124.4	0.571936	0.00673361	1
Q6NUQ4	Transmembrane protein 214 OS=Homo sapiens GN=TMEM214 PE=1 SV=2	83.6	89.7	85.6	106.5	109.4	109.1	0.328045	0.000399354	1
P57076	UPF0769 protein C21orf59 OS=Homo sapiens GN=C21orf59 PE=1 SV=1	82.6	86.4	76.3	127	120.4	123.7	0.597261	0.000280572	1
Q12981	Vesicle transport protein SEC20 OS=Homo sapiens GN=BNIP1 PE=1 SV=3	83.8	82	87.3	103.6	117.1	115.1	0.407895	0.00355367	1
Q9Y6H1	Coiled-coil-helix-coiled-coil-helix domain-containing protein 2 OS=Homo sapiens GN=CHCHD2 PE=1 SV=1	65.4	63.1	60.6	126.5	174	125.7	1.17238	0.00786813	1
C9JJN9	Vacuolar protein sorting-associated protein 8 homolog OS=Homo sapiens GN=VPS8 PE=1 SV=1	88.9	79	80.6	103.4	102.1	101.5	0.304993	0.00333786	1
Q9HAU5	Regulator of nonsense transcripts 2 OS=Homo sapiens GN=UPF2 PE=1 SV=1	95.5	87.9	93	110.6	122.7	130.3	0.395595	0.00916362	1
F8VX04	Sodium-coupled neutral amino acid transporter 1 OS=Homo sapiens GN=SLC38A1 PE=1 SV=1	82.2	79.3	79.8	122.3	121.9	127.8	0.624475	3.2102e-05	1
H0YL70	Transducin-like enhancer protein 3 OS=Homo sapiens GN=TLE3 PE=1 SV=1	115	119.8	109.7	88.7	85.2	88.7	-0.391637	0.000965249	-1
Q8IY17	Neuropathy target esterase OS=Homo sapiens GN=PNPLA6 PE=1 SV=2	87.6	84.3	92.9	105.5	105.3	109.2	0.273169	0.00280289	1
Q9Y3T9	Nucleolar complex protein 2 homolog OS=Homo sapiens GN=NOC2L PE=1 SV=4	82.1	86.5	91.8	110.3	120.7	124.3	0.448308	0.0033087	1
P41229	Lysine-specific demethylase 5C OS=Homo sapiens GN=KDM5C PE=1 SV=2	116.2	126.4	110.6	89	91.3	91.1	-0.380065	0.00433375	-1
Q96RQ3	Methylcrotonoyl-CoA carboxylase subunit alpha, mitochondrial OS=Homo sapiens GN=MCCC1 PE=1 SV=3	71.9	71.5	74.8	96.6	97.4	100.6	0.433106	9.20923e-05	1
Q9NUM4	Transmembrane protein 106B OS=Homo sapiens GN=TMEM106B PE=1 SV=2	77.3	91.1	84.5	110.6	113.2	103.4	0.371606	0.00745569	1
Q7Z2Z2	Elongation factor-like GTPase 1 OS=Homo sapiens GN=EFL1 PE=1 SV=2	85.8	89.1	92.5	108.9	108.1	119.9	0.333321	0.00559759	1
Q06210	Glutamine--fructose-6-phosphate aminotransferase [isomerizing] 1 OS=Homo sapiens GN=GFPT1 PE=1 SV=3	85	85.5	86.7	126.8	109.8	130.4	0.512889	0.00455367	1
P49593	Protein phosphatase 1F OS=Homo sapiens GN=PPM1F PE=1 SV=3	87.9	83.2	90.5	108.7	103.6	119.1	0.341211	0.00988271	1
P08582	Melanotransferrin OS=Homo sapiens GN=MELTF PE=1 SV=2	101.3	89.2	100.2	129.2	125.2	142.8	0.450335	0.00571074	1
Q2TB90	Putative hexokinase HKDC1 OS=Homo sapiens GN=HKDC1 PE=1 SV=3	90.7	88.1	94.9	112.5	115.2	124.9	0.365437	0.00347881	1
O43653	Prostate stem cell antigen OS=Homo sapiens GN=PSCA PE=1 SV=1	94.6	104.3	95.3	68.4	66.4	66.4	-0.548167	0.000630509	-1
Q02040	A-kinase anchor protein 17A OS=Homo sapiens GN=AKAP17A PE=1 SV=2	80.6	87	87.3	100.6	110.4	102.2	0.297153	0.00653386	1
J3KTA1	F-box and leucine-rich repeat protein 20, isoform CRA_a OS=Homo sapiens GN=FBXL20 PE=1 SV=1	77.7	84.8	80.5	103.2	111.7	108.6	0.412809	0.00114628	1
M0R2K9	Peptidylprolyl isomerase (Fragment) OS=Homo sapiens GN=FKBP8 PE=1 SV=2	109.7	114.9	112.6	87.4	87.1	89.3	-0.35416	0.000121765	-1
Q52M93	Zinc finger protein 585B OS=Homo sapiens GN=ZNF585B PE=2 SV=1	38.2	54	71.1	110.6	138.3	137	1.2407	0.00479431	1
Q9NZ08	Endoplasmic reticulum aminopeptidase 1 OS=Homo sapiens GN=ERAP1 PE=1 SV=3	67.9	74.3	79.8	117.1	115.4	113.2	0.638961	0.00033851	1
C9JA08	60S ribosomal export protein NMD3 OS=Homo sapiens GN=NMD3 PE=1 SV=1	89	83	89.5	107	111	114.8	0.347844	0.0015019	1
P14923	Junction plakoglobin OS=Homo sapiens GN=JUP PE=1 SV=3	118.8	120.9	116	90.4	82.6	90.1	-0.43505	0.000452954	-1
L7N2F9	Uncharacterized protein (Fragment) OS=Homo sapiens PE=4 SV=1	139.9	114.5	121.8	92.3	77.5	82.8	-0.574645	0.0090782	-1
Q96L93	Kinesin-like protein KIF16B OS=Homo sapiens GN=KIF16B PE=1 SV=2	103.2	101.8	106.6	90.7	83	80.4	-0.294299	0.00489999	-1
Q5PRF9	Protein Smaug homolog 2 OS=Homo sapiens GN=SAMD4B PE=1 SV=1	76.1	85	87.2	104.1	110.1	109.4	0.382127	0.00295894	1
Q9UNQ2	Probable dimethyladenosine transferase OS=Homo sapiens GN=DIMT1 PE=1 SV=1	80.2	85.3	90.4	114.9	127	132.9	0.550541	0.00282671	1
P56556	NADH dehydrogenase [ubiquinone] 1 alpha subcomplex subunit 6 OS=Homo sapiens GN=NDUFA6 PE=1 SV=3	122.9	115.4	127.5	80	64.2	71.1	-0.764707	0.000966561	-1
Q8N5M9	Protein jagunal homolog 1 OS=Homo sapiens GN=JAGN1 PE=1 SV=1	88.3	78.7	96.9	123.1	120.9	125.1	0.48402	0.00288956	1
Q9NUQ2	1-acyl-sn-glycerol-3-phosphate acyltransferase epsilon OS=Homo sapiens GN=AGPAT5 PE=1 SV=3	82.1	75.7	93.7	108.3	119.7	115.8	0.451011	0.00787097	1
P61803	Dolichyl-diphosphooligosaccharide--protein glycosyltransferase subunit DAD1 OS=Homo sapiens GN=DAD1 PE=1 SV=3	82	83.2	90.7	101	111	106.4	0.31526	0.00630726	1
Q9Y5Z0	Beta-secretase 2 OS=Homo sapiens GN=BACE2 PE=1 SV=1	115.7	116.2	117.1	83.8	93	87.3	-0.402143	0.000476543	-1
O43493	Trans-Golgi network integral membrane protein 2 OS=Homo sapiens GN=TGOLN2 PE=1 SV=2	92.6	91.1	90.2	109.8	110.5	113.6	0.285767	0.000124923	1
O00400	Acetyl-coenzyme A transporter 1 OS=Homo sapiens GN=SLC33A1 PE=1 SV=1	82.4	82.2	90.5	120	121.5	113.5	0.476756	0.000821728	1
P00734	Prothrombin OS=Homo sapiens GN=F2 PE=1 SV=2	78.4	72.3	79.8	112.3	133.5	133	0.71667	0.00255137	1
Q9Y4X0	AMME syndrome candidate gene 1 protein OS=Homo sapiens GN=AMMECR1 PE=1 SV=1	76.2	80.3	86.1	109.2	109.1	130.5	0.52382	0.00993492	1
O60216	Double-strand-break repair protein rad21 homolog OS=Homo sapiens GN=RAD21 PE=1 SV=2	122	107.1	115	89.9	87.6	90.4	-0.361133	0.00443159	-1
Q07820	Induced myeloid leukemia cell differentiation protein Mcl-1 OS=Homo sapiens GN=MCL1 PE=1 SV=3	86.6	84.9	88.1	108.7	107.7	113.7	0.346613	0.000345449	1
Q15361	Transcription termination factor 1 OS=Homo sapiens GN=TTF1 PE=1 SV=3	103.6	109.6	107.9	134.8	125.2	133.9	0.294807	0.00238004	1
E7EQR8	Protein YIPF3 OS=Homo sapiens GN=YIPF3 PE=1 SV=1	91.8	89.6	85.6	114.6	106.7	115.4	0.334624	0.00218655	1
A0A140TA86	MICOS complex subunit MIC13 OS=Homo sapiens GN=C19orf70 PE=1 SV=1	111.4	113.1	110.2	84	73.3	75.7	-0.522539	0.000536109	-1
Q9Y5J7	Mitochondrial import inner membrane translocase subunit Tim9 OS=Homo sapiens GN=TIMM9 PE=1 SV=1	69.8	77.3	73.6	107.3	124.7	108.2	0.624297	0.00276593	1
Q8NBI5	Solute carrier family 43 member 3 OS=Homo sapiens GN=SLC43A3 PE=1 SV=2	131.1	124.2	119	98.3	88.4	90.8	-0.431707	0.00217734	-1
Q4KMP7	TBC1 domain family member 10B OS=Homo sapiens GN=TBC1D10B PE=1 SV=3	88.8	94.8	94	105.7	115.7	117.3	0.287	0.00758573	1
Q5JUV4	Cytosolic purine 5'-nucleotidase (Fragment) OS=Homo sapiens GN=NT5C2 PE=1 SV=1	86.5	83.1	80	105.6	108.4	103.9	0.348955	0.000574925	1
Q13011	Delta(3,5)-Delta(2,4)-dienoyl-CoA isomerase, mitochondrial OS=Homo sapiens GN=ECH1 PE=1 SV=2	112.8	105.4	107.2	88.8	82.9	86.7	-0.332608	0.00137346	-1
Q96EY7	Pentatricopeptide repeat domain-containing protein 3, mitochondrial OS=Homo sapiens GN=PTCD3 PE=1 SV=3	101.8	94.7	100.6	83.7	79.5	82.6	-0.273464	0.00249523	-1
P06746	DNA polymerase beta OS=Homo sapiens GN=POLB PE=1 SV=3	85.1	93.9	98.1	123.4	113.7	119	0.361876	0.00516583	1
A0A087WZN1	Isocitrate dehydrogenase [NAD] subunit, mitochondrial OS=Homo sapiens GN=IDH3B PE=1 SV=1	76.1	73.2	78.6	90.9	93.4	91.2	0.273651	0.000816658	1
H3BVI4	Lipase maturation factor OS=Homo sapiens GN=LMF1 PE=1 SV=1	172.8	151.6	148	81.2	54.7	55.1	-1.30644	0.00131019	-1
Q9H3R2	Mucin-13 OS=Homo sapiens GN=MUC13 PE=1 SV=3	140.9	144	113.4	81.6	84.4	82	-0.683515	0.00683288	-1
Q92530	Proteasome inhibitor PI31 subunit OS=Homo sapiens GN=PSMF1 PE=1 SV=2	79.2	80.7	78.8	108.2	112.2	109.5	0.46683	2.05806e-05	1
P56962	Syntaxin-17 OS=Homo sapiens GN=STX17 PE=1 SV=2	69.9	74.5	77.8	98	109.7	95.1	0.446506	0.00586207	1
Q8IU81	Interferon regulatory factor 2-binding protein 1 OS=Homo sapiens GN=IRF2BP1 PE=1 SV=1	81.9	85.7	82.4	111.9	106.9	112.6	0.406646	0.00022885	1
Q13427	Peptidyl-prolyl cis-trans isomerase G OS=Homo sapiens GN=PPIG PE=1 SV=2	78.5	76.1	82.2	100.1	120.1	106.7	0.46518	0.00811869	1
P31040	Succinate dehydrogenase [ubiquinone] flavoprotein subunit, mitochondrial OS=Homo sapiens GN=SDHA PE=1 SV=2	125.9	125.6	122.6	81.7	66.5	76.9	-0.732858	0.000420196	-1
Q12894	Interferon-related developmental regulator 2 OS=Homo sapiens GN=IFRD2 PE=1 SV=3	77.6	72.4	87.2	116.8	110.3	128.3	0.58334	0.00445369	1
Q9BTA9	WW domain-containing adapter protein with coiled-coil OS=Homo sapiens GN=WAC PE=1 SV=3	117.7	126.9	109.9	88.2	90.8	77.5	-0.466827	0.00688434	-1
X6R8A1	Carboxypeptidase OS=Homo sapiens GN=CTSA PE=1 SV=1	103.8	108.6	105.4	86.6	83.2	87.5	-0.304668	0.000469236	-1
Q14746	Conserved oligomeric Golgi complex subunit 2 OS=Homo sapiens GN=COG2 PE=1 SV=1	81.8	83.7	84.6	105.5	107.7	104.4	0.344706	6.03144e-05	1
Q96AD5	Patatin-like phospholipase domain-containing protein 2 OS=Homo sapiens GN=PNPLA2 PE=1 SV=1	77.6	83	84.5	118.9	114.6	119.5	0.526298	0.000158805	1
P05187	Alkaline phosphatase, placental type OS=Homo sapiens GN=ALPP PE=1 SV=2	120.4	121.6	115.8	91	82.2	88.3	-0.452342	0.000519983	-1
O75683	Surfeit locus protein 6 OS=Homo sapiens GN=SURF6 PE=1 SV=3	96	105.5	96.9	120.3	135	123.7	0.34495	0.00750704	1
Q9Y3E7	Charged multivesicular body protein 3 OS=Homo sapiens GN=CHMP3 PE=1 SV=3	117	121.4	109	96.7	90.8	84.1	-0.355114	0.0079547	-1
Q9BV81	ER membrane protein complex subunit 6 OS=Homo sapiens GN=EMC6 PE=1 SV=1	76.2	84.4	79.4	97.4	108.4	102.2	0.359896	0.00469126	1
Q9UJY5	ADP-ribosylation factor-binding protein GGA1 OS=Homo sapiens GN=GGA1 PE=1 SV=1	91.8	92.8	90.3	103.8	117.3	116.1	0.294698	0.0089906	1
A0A0A0MRJ7	Coagulation factor V OS=Homo sapiens GN=F5 PE=1 SV=1	73.4	76.7	78.2	99.9	98.5	109.8	0.432936	0.00224391	1
Q9NWA0	Mediator of RNA polymerase II transcription subunit 9 OS=Homo sapiens GN=MED9 PE=1 SV=1	60	70.1	77.8	97.2	117.3	103.3	0.612229	0.00963426	1
Q9NXR1	Nuclear distribution protein nudE homolog 1 OS=Homo sapiens GN=NDE1 PE=1 SV=2	91.1	90.9	98.8	110	123.2	124.2	0.347997	0.00833152	1
Q9H3M7	Thioredoxin-interacting protein OS=Homo sapiens GN=TXNIP PE=1 SV=1	95.6	105.3	100.1	122.4	124.2	124.6	0.302433	0.00125314	1
Q16222	UDP-N-acetylhexosamine pyrophosphorylase OS=Homo sapiens GN=UAP1 PE=1 SV=3	105.2	104.7	102.2	87.5	79.7	83.4	-0.316622	0.00109203	-1
Q9UGP8	Translocation protein SEC63 homolog OS=Homo sapiens GN=SEC63 PE=1 SV=2	88.1	80.6	92.1	110.5	120	115.6	0.408245	0.00282324	1
P08243	Asparagine synthetase [glutamine-hydrolyzing] OS=Homo sapiens GN=ASNS PE=1 SV=4	73.7	72.6	73.5	153.7	118.3	156.8	0.964114	0.00486722	1
Q13501	Sequestosome-1 OS=Homo sapiens GN=SQSTM1 PE=1 SV=1	82.4	80.8	78.8	98.4	112.7	104.2	0.381718	0.00466013	1
P49427	Ubiquitin-conjugating enzyme E2 R1 OS=Homo sapiens GN=CDC34 PE=1 SV=2	73.1	86.1	72.5	126.4	142.5	126.3	0.770325	0.00144877	1
Q9NYK5	39S ribosomal protein L39, mitochondrial OS=Homo sapiens GN=MRPL39 PE=1 SV=3	101.3	98.6	105.1	83.9	79	82.2	-0.315439	0.00108723	-1
Q9BRA2	Thioredoxin domain-containing protein 17 OS=Homo sapiens GN=TXNDC17 PE=1 SV=1	114.5	114.6	107.2	96.9	94.5	87.1	-0.272071	0.00735964	-1
P13073	Cytochrome c oxidase subunit 4 isoform 1, mitochondrial OS=Homo sapiens GN=COX4I1 PE=1 SV=1	104.3	101	102.7	85.6	81.4	81.7	-0.308524	0.000281316	-1
Q9BTY2	Plasma alpha-L-fucosidase OS=Homo sapiens GN=FUCA2 PE=1 SV=2	70.3	73.4	66.3	136.5	157.2	140.6	1.0483	0.000357249	1
Q9UHB6	LIM domain and actin-binding protein 1 OS=Homo sapiens GN=LIMA1 PE=1 SV=1	124.5	117.1	106.6	79.9	89.7	79	-0.48609	0.00594041	-1
P51572	B-cell receptor-associated protein 31 OS=Homo sapiens GN=BCAP31 PE=1 SV=3	116.3	106.1	107.3	91.8	91.7	87.1	-0.284992	0.0052787	-1
P08134	Rho-related GTP-binding protein RhoC OS=Homo sapiens GN=RHOC PE=1 SV=1	163.1	143.9	138.6	89	66.6	68.7	-0.99032	0.0020231	-1
Q96SQ9	Cytochrome P450 2S1 OS=Homo sapiens GN=CYP2S1 PE=1 SV=2	92.4	89.7	101.9	124.8	113.1	124	0.3497	0.00796652	1
Q32P41	tRNA (guanine(37)-N1)-methyltransferase OS=Homo sapiens GN=TRMT5 PE=1 SV=2	87.4	88.2	86.8	108.5	107.2	112.1	0.321048	0.000137539	1
O75093	Slit homolog 1 protein OS=Homo sapiens GN=SLIT1 PE=2 SV=4	82.7	87	87.2	108	107	108.9	0.334342	0.000140772	1
P21359	Neurofibromin OS=Homo sapiens GN=NF1 PE=1 SV=2	86.3	90.2	78	118.5	117.1	125.8	0.505931	0.00137199	1
Q9NPL8	Complex I assembly factor TIMMDC1, mitochondrial OS=Homo sapiens GN=TIMMDC1 PE=1 SV=2	110.8	115.5	113	87.4	76.7	79.6	-0.477455	0.000782091	-1
Q86VS8	Protein Hook homolog 3 OS=Homo sapiens GN=HOOK3 PE=1 SV=2	82.6	84.3	86	101.4	115.2	102.9	0.337249	0.00773362	1
F2Z2W7	tRNA (uracil-5-)-methyltransferase homolog A OS=Homo sapiens GN=TRMT2A PE=1 SV=1	85.5	87.7	95.1	109.1	108.7	111.8	0.296869	0.00262244	1
P62310	U6 snRNA-associated Sm-like protein LSm3 OS=Homo sapiens GN=LSM3 PE=1 SV=2	123.2	105.2	114.3	82.4	87.1	85.7	-0.425318	0.00561136	-1
A6NIH7	Protein unc-119 homolog B OS=Homo sapiens GN=UNC119B PE=1 SV=1	84.9	89.1	85.9	134.4	120.4	146.5	0.626725	0.00351667	1
Q9HB71	Calcyclin-binding protein OS=Homo sapiens GN=CACYBP PE=1 SV=2	117.1	112.8	110.6	91.7	95.3	84.6	-0.326171	0.00335106	-1
A0A087WTW0	E3 ubiquitin-protein ligase UHRF1 OS=Homo sapiens GN=UHRF1 PE=1 SV=1	117.4	107.9	112.2	87.5	87.6	85.4	-0.373604	0.000828886	-1
P19075	Tetraspanin-8 OS=Homo sapiens GN=TSPAN8 PE=1 SV=1	81.8	79.6	83.7	102.4	108	102.5	0.352331	0.000503657	1
Q9H7D7	WD repeat-containing protein 26 OS=Homo sapiens GN=WDR26 PE=1 SV=3	83	87	86.2	99.3	113.7	105.9	0.315834	0.00853222	1
Q13724	Mannosyl-oligosaccharide glucosidase OS=Homo sapiens GN=MOGS PE=1 SV=5	86.3	86.9	87.5	106.4	102.2	109	0.28482	0.00070475	1
P49589	Cysteine--tRNA ligase, cytoplasmic OS=Homo sapiens GN=CARS PE=1 SV=3	89.9	83.5	89.5	121.2	109.2	125.5	0.436958	0.00425681	1
Q9BR76	Coronin-1B OS=Homo sapiens GN=CORO1B PE=1 SV=1	112.9	113.2	109.4	89.7	77.9	82.9	-0.421502	0.00145466	-1
Q9Y320	Thioredoxin-related transmembrane protein 2 OS=Homo sapiens GN=TMX2 PE=1 SV=1	116.8	108	114.4	90.2	91.4	93	-0.304805	0.00143375	-1
Q7Z4H3	HD domain-containing protein 2 OS=Homo sapiens GN=HDDC2 PE=1 SV=1	87.7	88.1	93	114.8	102.5	107.6	0.273463	0.00910741	1
Q8TF42	Ubiquitin-associated and SH3 domain-containing protein B OS=Homo sapiens GN=UBASH3B PE=1 SV=2	104.8	107.1	105.8	86.1	79.5	90	-0.313777	0.00272889	-1
P62424	60S ribosomal protein L7a OS=Homo sapiens GN=RPL7A PE=1 SV=2	61.6	63.8	95.4	129.4	134.7	144.6	0.888302	0.00604029	1
Q99661	Kinesin-like protein KIF2C OS=Homo sapiens GN=KIF2C PE=1 SV=2	90.9	86.5	89	104	115	110.7	0.30756	0.00359911	1
P55735	Protein SEC13 homolog OS=Homo sapiens GN=SEC13 PE=1 SV=3	88.8	84.4	89.8	115.7	105	115.9	0.355972	0.00346476	1
H3BND4	Pyridoxal-dependent decarboxylase domain-containing protein 1 OS=Homo sapiens GN=PDXDC1 PE=1 SV=1	87.5	86.1	89.8	108.7	106.9	117	0.336533	0.00218426	1
P42696	RNA-binding protein 34 OS=Homo sapiens GN=RBM34 PE=1 SV=2	63	67.9	93.8	120.3	145.5	145.9	0.873593	0.00814705	1
Q96G25	Mediator of RNA polymerase II transcription subunit 8 OS=Homo sapiens GN=MED8 PE=1 SV=2	172	165.3	141.2	80.8	76.8	58.1	-1.14949	0.0016905	-1
Q6NVY1	3-hydroxyisobutyryl-CoA hydrolase, mitochondrial OS=Homo sapiens GN=HIBCH PE=1 SV=2	82.2	85.1	81.8	106.6	109.4	110.1	0.388589	6.68964e-05	1
Q8IVS2	Malonyl-CoA-acyl carrier protein transacylase, mitochondrial OS=Homo sapiens GN=MCAT PE=1 SV=2	81.1	80.4	85.2	108.2	106	110.9	0.398126	0.000222906	1
Q9NVS9	Pyridoxine-5'-phosphate oxidase OS=Homo sapiens GN=PNPO PE=1 SV=1	87.3	91.4	85.2	110.3	118.3	111.8	0.36724	0.00112823	1
Q8NG31	Kinetochore scaffold 1 OS=Homo sapiens GN=KNL1 PE=1 SV=3	69	67.4	66.6	120.2	146.6	140.1	1.00319	0.00103893	1
O75886	Signal transducing adapter molecule 2 OS=Homo sapiens GN=STAM2 PE=1 SV=1	84.8	85.4	88	102	105.5	107.1	0.28503	0.000472605	1
O75191	Xylulose kinase OS=Homo sapiens GN=XYLB PE=1 SV=3	85.8	86.8	90.8	116.9	110.5	128.4	0.433811	0.00484561	1
Q15428	Splicing factor 3A subunit 2 OS=Homo sapiens GN=SF3A2 PE=1 SV=2	91	88.5	91.1	106	108.7	113.1	0.276654	0.00103973	1
Q9Y3D9	28S ribosomal protein S23, mitochondrial OS=Homo sapiens GN=MRPS23 PE=1 SV=2	97.6	99.1	95.7	77.4	80.9	80	-0.295164	0.000232875	-1
Q6NXR4	TELO2-interacting protein 2 OS=Homo sapiens GN=TTI2 PE=1 SV=1	85.7	86.8	91.9	107.7	108	105.6	0.281199	0.000764097	1
Q96ET8	Golgi apparatus membrane protein TVP23 homolog C OS=Homo sapiens GN=TVP23C PE=1 SV=3	77	78.9	76.6	106.8	118.3	104.7	0.504361	0.00163497	1
P50416	Carnitine O-palmitoyltransferase 1, liver isoform OS=Homo sapiens GN=CPT1A PE=1 SV=2	85.1	83.4	90.4	102.4	106	107.2	0.285702	0.00177884	1
O00767	Acyl-CoA desaturase OS=Homo sapiens GN=SCD PE=1 SV=2	137	117.6	149.1	86.4	83.5	96.2	-0.601315	0.00994534	-1
O60232	Sjoegren syndrome/scleroderma autoantigen 1 OS=Homo sapiens GN=SSSCA1 PE=1 SV=1	125.7	111.2	106.8	77.9	80.4	84.1	-0.50376	0.00486512	-1
Q6MZW2	Follistatin-related protein 4 OS=Homo sapiens GN=FSTL4 PE=2 SV=3	149.6	153.9	153.6	55.2	55.2	42.6	-1.57898	2.14717e-05	-1
P10909	Clusterin OS=Homo sapiens GN=CLU PE=1 SV=1	111.3	107.1	111.6	80.7	85.1	87.1	-0.383899	0.000419869	-1
Q9GZT9	Egl nine homolog 1 OS=Homo sapiens GN=EGLN1 PE=1 SV=1	131.7	137.2	126.1	85.2	77.4	84.7	-0.67559	0.000269708	-1
J3KN01	Afadin OS=Homo sapiens GN=AFDN PE=1 SV=1	75.3	83.7	81.4	96.7	111.2	103.2	0.371941	0.00849722	1
P09923	Intestinal-type alkaline phosphatase OS=Homo sapiens GN=ALPI PE=1 SV=2	137	137.8	126.4	79.4	73.5	76.6	-0.805827	0.000145527	-1
P05556	Integrin beta-1 OS=Homo sapiens GN=ITGB1 PE=1 SV=2	104.2	103.8	106.8	85.3	83.2	82	-0.329625	9.11864e-05	-1
O75688	Protein phosphatase 1B OS=Homo sapiens GN=PPM1B PE=1 SV=1	82	89.2	90.1	104.9	103.2	111.3	0.289657	0.00552506	1
P32119	Peroxiredoxin-2 OS=Homo sapiens GN=PRDX2 PE=1 SV=5	114.2	121.9	111.8	92.7	96.1	87.1	-0.334527	0.00395644	-1
B1AHD1	NHP2-like protein 1 OS=Homo sapiens GN=SNU13 PE=1 SV=1	84.1	84.7	88.4	104.4	98.3	110.4	0.283733	0.00760604	1
A0A024RCG2	Solute carrier family 22 (Organic cation transporter), member 18, isoform CRA_a OS=Homo sapiens GN=SLC22A18 PE=1 SV=1	80.2	77.6	89.7	112.8	113.4	113.4	0.456408	0.00113181	1
Q96FX7	tRNA (adenine(58)-N(1))-methyltransferase catalytic subunit TRMT61A OS=Homo sapiens GN=TRMT61A PE=1 SV=1	82	83.8	79.4	103.2	105.9	112.5	0.391308	0.00111516	1
P50238	Cysteine-rich protein 1 OS=Homo sapiens GN=CRIP1 PE=1 SV=3	139.7	166.1	126.9	81.7	92	70.8	-0.823533	0.00863433	-1
Q9UNX3	60S ribosomal protein L26-like 1 OS=Homo sapiens GN=RPL26L1 PE=1 SV=1	46.2	57.3	88.1	121.7	136.1	137.3	1.04412	0.00735747	1
O94927	HAUS augmin-like complex subunit 5 OS=Homo sapiens GN=HAUS5 PE=1 SV=2	86.7	94.6	75.3	132.4	113.4	127.3	0.540041	0.00822674	1
Q9BPZ3	Polyadenylate-binding protein-interacting protein 2 OS=Homo sapiens GN=PAIP2 PE=1 SV=1	114.9	120.2	109.8	77.3	89.7	67.3	-0.557821	0.00668424	-1
Q9H1E5	Thioredoxin-related transmembrane protein 4 OS=Homo sapiens GN=TMX4 PE=1 SV=1	75	77.6	90.1	119.9	107.2	120	0.516177	0.00526877	1
U3KQK0	Histone H2B OS=Homo sapiens GN=HIST1H2BN PE=1 SV=1	85.5	96	96.4	118.2	112.5	109.8	0.293089	0.008621	1
Q9Y3Y2	Chromatin target of PRMT1 protein OS=Homo sapiens GN=CHTOP PE=1 SV=2	57.3	74.2	87.2	113.3	133.9	128.3	0.77986	0.00791535	1
Q13601	KRR1 small subunit processome component homolog OS=Homo sapiens GN=KRR1 PE=1 SV=4	58.9	80.4	87.4	121.1	148.8	139.7	0.853431	0.00673014	1
Q15233	Non-POU domain-containing octamer-binding protein OS=Homo sapiens GN=NONO PE=1 SV=4	120.6	117.5	112.9	96.9	82.7	95.3	-0.352564	0.00719871	-1
Q7L1Q6	Basic leucine zipper and W2 domain-containing protein 1 OS=Homo sapiens GN=BZW1 PE=1 SV=1	116.4	123.1	112.9	95.5	82.5	88.3	-0.404161	0.00394867	-1
O60870	DNA/RNA-binding protein KIN17 OS=Homo sapiens GN=KIN PE=1 SV=2	83.8	83.4	86.4	109	110.3	114.8	0.397725	0.000176081	1
Q15596	Nuclear receptor coactivator 2 OS=Homo sapiens GN=NCOA2 PE=1 SV=2	58.6	60.2	70.9	124.4	121.3	137.7	1.01513	0.000524067	1
A0A0A0MTS7	Titin OS=Homo sapiens GN=TTN PE=1 SV=1	87.8	99.8	97.1	190.1	151.1	154.1	0.79886	0.00576566	1
Q8NFJ5	Retinoic acid-induced protein 3 OS=Homo sapiens GN=GPRC5A PE=1 SV=2	113.8	112.2	101.7	86.6	84.2	89.3	-0.333309	0.00520609	-1
Q96JB5	CDK5 regulatory subunit-associated protein 3 OS=Homo sapiens GN=CDK5RAP3 PE=1 SV=2	88.9	87.8	88.9	113.3	106	114.8	0.331025	0.00113738	1
Q14CX7	N-alpha-acetyltransferase 25, NatB auxiliary subunit OS=Homo sapiens GN=NAA25 PE=1 SV=1	84.9	91.1	89.9	111.2	106.1	109.6	0.297966	0.00110377	1
Q14118	Dystroglycan OS=Homo sapiens GN=DAG1 PE=1 SV=2	115.9	115.5	113.5	90.8	100.8	88	-0.302814	0.00531711	-1
P14209	CD99 antigen OS=Homo sapiens GN=CD99 PE=1 SV=1	113.2	119.3	107.2	73.2	83.2	87.9	-0.475607	0.0046447	-1
Q5VW38	Protein GPR107 OS=Homo sapiens GN=GPR107 PE=1 SV=1	81.6	83	87.1	100.3	101.8	103.7	0.280883	0.000717784	1
Q9GZL7	Ribosome biogenesis protein WDR12 OS=Homo sapiens GN=WDR12 PE=1 SV=2	88.8	90.4	92.4	109.4	107.5	116.5	0.295771	0.00215675	1
Q92597	Protein NDRG1 OS=Homo sapiens GN=NDRG1 PE=1 SV=1	121.4	117.4	132.3	87.7	82.7	85.6	-0.535664	0.00120852	-1
Q86TM6	E3 ubiquitin-protein ligase synoviolin OS=Homo sapiens GN=SYVN1 PE=1 SV=2	69.7	74.3	68.6	110.4	111.1	114.5	0.66032	4.45217e-05	1
Q8N392	Rho GTPase-activating protein 18 OS=Homo sapiens GN=ARHGAP18 PE=1 SV=3	121.1	115.3	112.6	95.3	100.1	93.4	-0.273156	0.0033138	-1
O95833	Chloride intracellular channel protein 3 OS=Homo sapiens GN=CLIC3 PE=1 SV=2	111.8	117.3	112	86.1	72.9	82.2	-0.499965	0.00151061	-1
H0YM31	Phosphoenolpyruvate carboxykinase [GTP], mitochondrial OS=Homo sapiens GN=PCK2 PE=1 SV=2	85.4	84.1	81.4	116.7	111.6	123.2	0.486412	0.000706162	1
O95777	U6 snRNA-associated Sm-like protein LSm8 OS=Homo sapiens GN=LSM8 PE=1 SV=3	134.6	127.2	119.8	90.4	78.5	70.6	-0.672036	0.00271706	-1
Q13287	N-myc-interactor OS=Homo sapiens GN=NMI PE=1 SV=2	86.8	92.8	88	109.2	123.1	110.9	0.358971	0.00604672	1
Q13421	Mesothelin OS=Homo sapiens GN=MSLN PE=1 SV=2	91.7	79.3	96	120.5	125	125.6	0.474968	0.00273273	1
Q03135	Caveolin-1 OS=Homo sapiens GN=CAV1 PE=1 SV=4	117	123	121.3	94.4	97.1	83.6	-0.393241	0.0030726	-1
O75382	Tripartite motif-containing protein 3 OS=Homo sapiens GN=TRIM3 PE=1 SV=2	70.7	80.2	78.8	93.6	95.7	101	0.337794	0.00541868	1
Q08499	cAMP-specific 3',5'-cyclic phosphodiesterase 4D OS=Homo sapiens GN=PDE4D PE=1 SV=2	93.4	87.7	96.8	112	117.7	118	0.323277	0.00212201	1
E7EQZ4	Survival motor neuron protein OS=Homo sapiens GN=SMN1 PE=1 SV=1	120.2	109.3	118	94.2	90.1	94.7	-0.316748	0.00327281	-1
Q6NZY4	Zinc finger CCHC domain-containing protein 8 OS=Homo sapiens GN=ZCCHC8 PE=1 SV=2	95.2	93.1	93.4	108.6	120.7	112.3	0.278148	0.00537588	1
Q04721	Neurogenic locus notch homolog protein 2 OS=Homo sapiens GN=NOTCH2 PE=1 SV=3	129.1	142.1	133.4	97	104.9	93.7	-0.45285	0.00200093	-1
P63151	Serine/threonine-protein phosphatase 2A 55 kDa regulatory subunit B alpha isoform OS=Homo sapiens GN=PPP2R2A PE=1 SV=1	122.4	115.7	118.7	99.1	87.2	98.1	-0.327194	0.00484977	-1
Q8N983	39S ribosomal protein L43, mitochondrial OS=Homo sapiens GN=MRPL43 PE=1 SV=1	105.9	101.3	103.8	83.8	89.4	82.2	-0.284156	0.00192004	-1
F8VWU4	Ras-related protein Rab-5C (Fragment) OS=Homo sapiens GN=RAB5C PE=1 SV=8	95.6	103.7	107.6	130.8	130.1	131.6	0.354924	0.00131533	1
Q9BQ75	Protein CMSS1 OS=Homo sapiens GN=CMSS1 PE=1 SV=2	95.2	94.3	95.4	112.6	117	130.1	0.336339	0.00907607	1
Q9H490	Phosphatidylinositol glycan anchor biosynthesis class U protein OS=Homo sapiens GN=PIGU PE=1 SV=3	80.6	81.2	91.1	106.5	110	114.9	0.390007	0.00334004	1
P10586	Receptor-type tyrosine-protein phosphatase F OS=Homo sapiens GN=PTPRF PE=1 SV=2	127.1	116.6	120.1	99.3	84.5	93.3	-0.392739	0.00546412	-1
Q16891	MICOS complex subunit MIC60 OS=Homo sapiens GN=IMMT PE=1 SV=1	108.6	104.8	105.7	91.3	79.3	85	-0.320121	0.00439835	-1
Q96A35	39S ribosomal protein L24, mitochondrial OS=Homo sapiens GN=MRPL24 PE=1 SV=1	110.1	103.3	110.4	82.3	70.1	76	-0.50354	0.00165632	-1
P55061	Bax inhibitor 1 OS=Homo sapiens GN=TMBIM6 PE=1 SV=2	115.9	119.2	117.8	95.1	76.9	94.8	-0.403501	0.00923642	-1
Q02818	Nucleobindin-1 OS=Homo sapiens GN=NUCB1 PE=1 SV=4	115.2	114.8	115	73.5	90.3	75.1	-0.53019	0.00272301	-1
Q9Y3D6	Mitochondrial fission 1 protein OS=Homo sapiens GN=FIS1 PE=1 SV=2	87.1	82.5	87	103	108.2	105.2	0.302228	0.000737026	1
A0A024QZP7	Cell division cycle 2, G1 to S and G2 to M, isoform CRA_a OS=Homo sapiens GN=CDC2 PE=1 SV=1	114.2	117	114.1	90.4	77.7	84.8	-0.449283	0.00125411	-1
Q9BZE1	39S ribosomal protein L37, mitochondrial OS=Homo sapiens GN=MRPL37 PE=1 SV=2	113.4	110.7	113.1	75.2	69.1	67.2	-0.672947	8.15622e-05	-1
Q9NNX1	Tuftelin OS=Homo sapiens GN=TUFT1 PE=1 SV=1	85.2	87.5	89.6	126.8	125.5	108.9	0.46158	0.0050345	1
Q9Y2L5	Trafficking protein particle complex subunit 8 OS=Homo sapiens GN=TRAPPC8 PE=1 SV=2	91.5	80.1	83.7	148.1	129.1	151	0.746091	0.00166054	1
Q16790	Carbonic anhydrase 9 OS=Homo sapiens GN=CA9 PE=1 SV=2	159.5	173.8	164.3	87.1	76	80.2	-1.03225	8.95716e-05	-1
P07339	Cathepsin D OS=Homo sapiens GN=CTSD PE=1 SV=1	114.1	109.2	110.4	85.6	69.8	83.1	-0.484562	0.00344686	-1
Q9UBR2	Cathepsin Z OS=Homo sapiens GN=CTSZ PE=1 SV=1	122.7	134.9	121.9	96.9	87.9	90	-0.465718	0.00222961	-1
P51636	Caveolin-2 OS=Homo sapiens GN=CAV2 PE=1 SV=2	132.8	120.6	117.5	82.8	87.1	90.3	-0.511409	0.00200946	-1
Q9H2W6	39S ribosomal protein L46, mitochondrial OS=Homo sapiens GN=MRPL46 PE=1 SV=1	75.9	69.5	75.4	88.7	89.5	91.2	0.28701	0.00176069	1
P04040	Catalase OS=Homo sapiens GN=CAT PE=1 SV=3	115.6	114.7	116.1	92.7	81.5	89.4	-0.394089	0.00118085	-1
P18084	Integrin beta-5 OS=Homo sapiens GN=ITGB5 PE=1 SV=1	112.5	114.8	107.2	85.7	82.8	78.3	-0.438664	0.000717498	-1
A2A3N6	Putative PIP5K1A and PSMD4-like protein OS=Homo sapiens GN=PIPSL PE=5 SV=1	85.1	90.6	90.4	111.9	109.3	101.6	0.278672	0.00616456	1
Q8NDZ4	Deleted in autism protein 1 OS=Homo sapiens GN=C3orf58 PE=1 SV=1	81.1	70.3	103.7	130	131.5	133	0.628962	0.00928149	1
Q9UIQ6	Leucyl-cystinyl aminopeptidase OS=Homo sapiens GN=LNPEP PE=1 SV=3	80.3	85	85.1	108	105	115.6	0.392098	0.0017925	1
Q96PC5	Melanoma inhibitory activity protein 2 OS=Homo sapiens GN=MIA2 PE=1 SV=4	82.9	89	92.1	111.8	110.6	117.8	0.365845	0.00191827	1
Q9H6S0	Probable ATP-dependent RNA helicase YTHDC2 OS=Homo sapiens GN=YTHDC2 PE=1 SV=2	90.7	87.7	95.5	108.4	113.8	116.3	0.305507	0.00270673	1
Q2NKX8	DNA excision repair protein ERCC-6-like OS=Homo sapiens GN=ERCC6L PE=1 SV=1	81.6	86.2	83.6	98.3	111.2	104.6	0.321239	0.00615248	1
O00170	AH receptor-interacting protein OS=Homo sapiens GN=AIP PE=1 SV=2	116.6	109.3	114.5	97	84.8	91.9	-0.314636	0.00585623	-1
J3KNA0	Mitochondrial inner membrane protein OXA1L OS=Homo sapiens GN=OXA1L PE=1 SV=1	105.3	110.7	101.9	60.3	62.2	60.2	-0.799096	6.94243e-05	-1
Q92889	DNA repair endonuclease XPF OS=Homo sapiens GN=ERCC4 PE=1 SV=3	84.1	87.2	97.6	108.5	115.8	110.9	0.317952	0.00870817	1
Q969Z3	Mitochondrial amidoxime reducing component 2 OS=Homo sapiens GN=MARC2 PE=1 SV=1	87.2	88.3	84.4	110.6	108.2	117.8	0.373079	0.00119249	1
Q16822	Phosphoenolpyruvate carboxykinase [GTP], mitochondrial OS=Homo sapiens GN=PCK2 PE=1 SV=3	76.4	79.9	77.3	121.7	114.2	139.6	0.684773	0.00340555	1
Q9UBB9	Tuftelin-interacting protein 11 OS=Homo sapiens GN=TFIP11 PE=1 SV=1	92.5	98.7	90.1	112.3	114	118.6	0.294069	0.00262711	1
P37802	Transgelin-2 OS=Homo sapiens GN=TAGLN2 PE=1 SV=3	112.6	116.3	106.3	90.2	95.4	88.9	-0.288216	0.00459033	-1
Q9NRP0	Oligosaccharyltransferase complex subunit OSTC OS=Homo sapiens GN=OSTC PE=1 SV=1	74.3	71.9	81	118.9	100.1	121.5	0.583692	0.00654244	1
Q15654	Thyroid receptor-interacting protein 6 OS=Homo sapiens GN=TRIP6 PE=1 SV=3	129.5	125.6	112.5	94.2	95.6	97.5	-0.355579	0.00689434	-1
O15143	Actin-related protein 2/3 complex subunit 1B OS=Homo sapiens GN=ARPC1B PE=1 SV=3	112.2	115.6	107.7	97.6	85.1	92.5	-0.285832	0.00940878	-1
Q14692	Ribosome biogenesis protein BMS1 homolog OS=Homo sapiens GN=BMS1 PE=1 SV=1	92.2	86.6	97.4	127.3	145.5	132.3	0.552565	0.00236047	1
O95985	DNA topoisomerase 3-beta-1 OS=Homo sapiens GN=TOP3B PE=1 SV=1	94.3	92.4	97	111.8	113.6	121.4	0.289738	0.00288493	1
Q9NWT1	p21-activated protein kinase-interacting protein 1 OS=Homo sapiens GN=PAK1IP1 PE=1 SV=2	86.8	93.5	98	118	115.4	124.2	0.361706	0.0031756	1
Q13084	39S ribosomal protein L28, mitochondrial OS=Homo sapiens GN=MRPL28 PE=1 SV=4	109.2	101.2	121	75.9	69.9	83.5	-0.531337	0.00813651	-1
Q9UKK6	NTF2-related export protein 1 OS=Homo sapiens GN=NXT1 PE=1 SV=1	79.5	81.9	83.8	104.4	120.5	108.3	0.442429	0.00423439	1
O60884	DnaJ homolog subfamily A member 2 OS=Homo sapiens GN=DNAJA2 PE=1 SV=1	114.5	106.6	108.5	92.6	94.1	87.3	-0.26654	0.00417087	-1
Q99541	Perilipin-2 OS=Homo sapiens GN=PLIN2 PE=1 SV=2	90.5	101.8	93.3	124.5	114.1	122.3	0.337603	0.0056692	1
P18124	60S ribosomal protein L7 OS=Homo sapiens GN=RPL7 PE=1 SV=1	62	72.8	96.1	127.4	136.2	133.5	0.782234	0.00596332	1
Q9Y4K0	Lysyl oxidase homolog 2 OS=Homo sapiens GN=LOXL2 PE=1 SV=1	118.2	132.8	123.4	85.1	75.5	78.4	-0.64757	0.000921885	-1
O95182	NADH dehydrogenase [ubiquinone] 1 alpha subcomplex subunit 7 OS=Homo sapiens GN=NDUFA7 PE=1 SV=3	84.6	91.6	90.2	115.7	129.3	122.1	0.462579	0.0016867	1
Q9H7E9	UPF0488 protein C8orf33 OS=Homo sapiens GN=C8orf33 PE=1 SV=1	76.1	80.7	89.5	103.9	101.8	110	0.358138	0.00754936	1
Q6R327	Rapamycin-insensitive companion of mTOR OS=Homo sapiens GN=RICTOR PE=1 SV=1	83.4	85.5	91.6	100	105.5	107.1	0.263034	0.00602045	1
Q6ZSJ8	Uncharacterized protein C1orf122 OS=Homo sapiens GN=C1orf122 PE=4 SV=2	76.9	78.1	76.6	101.2	118.6	102.9	0.478558	0.00545507	1
Q9NUY8	TBC1 domain family member 23 OS=Homo sapiens GN=TBC1D23 PE=1 SV=3	82.3	80.3	83.5	102.9	107.6	108	0.372049	0.000214401	1
P00387	NADH-cytochrome b5 reductase 3 OS=Homo sapiens GN=CYB5R3 PE=1 SV=3	110.7	108.8	116.4	92.6	83.3	93.2	-0.319889	0.00480736	-1
Q6UWP7	Lysocardiolipin acyltransferase 1 OS=Homo sapiens GN=LCLAT1 PE=1 SV=1	85.2	86.8	87.6	106.9	103.3	107.3	0.290466	0.000186425	1
Q9Y2Z9	Ubiquinone biosynthesis monooxygenase COQ6, mitochondrial OS=Homo sapiens GN=COQ6 PE=1 SV=2	84.4	86.4	86.4	109.1	119.9	114.9	0.419098	0.000823659	1
Q9NW81	Distal membrane-arm assembly complex protein 2 OS=Homo sapiens GN=DMAC2 PE=1 SV=3	94.9	89.1	98.6	122.1	118.3	112.6	0.320907	0.0038675	1
Q8IYB7	DIS3-like exonuclease 2 OS=Homo sapiens GN=DIS3L2 PE=1 SV=4	89.5	92.3	97.2	123.9	112.8	131.6	0.400616	0.00726578	1
Q04695	Keratin, type I cytoskeletal 17 OS=Homo sapiens GN=KRT17 PE=1 SV=2	138	142.9	128.5	85.5	96.8	87.2	-0.603226	0.00106014	-1
Q9H6D7	HAUS augmin-like complex subunit 4 OS=Homo sapiens GN=HAUS4 PE=1 SV=1	97.7	97.8	97.5	118.3	112.3	123.3	0.272441	0.00309374	1
Q92685	Dol-P-Man:Man(5)GlcNAc(2)-PP-Dol alpha-1,3-mannosyltransferase OS=Homo sapiens GN=ALG3 PE=1 SV=1	74.9	73.7	77.7	109.5	130.3	117.4	0.658495	0.00211844	1
Q9Y6B6	GTP-binding protein SAR1b OS=Homo sapiens GN=SAR1B PE=1 SV=1	116.2	111.5	111.4	93.6	78.9	90.6	-0.3661	0.00597807	-1
Q96IV0	Peptide-N(4)-(N-acetyl-beta-glucosaminyl)asparagine amidase OS=Homo sapiens GN=NGLY1 PE=1 SV=1	75.8	81.5	86	111	102.8	108.9	0.407457	0.00232666	1
O14975	Very long-chain acyl-CoA synthetase OS=Homo sapiens GN=SLC27A2 PE=1 SV=2	79.6	75.7	85.6	102.6	101.8	106.5	0.368016	0.00193535	1
O60934	Nibrin OS=Homo sapiens GN=NBN PE=1 SV=1	83.8	89.1	87.2	100.3	111.3	109.8	0.305304	0.00565378	1
P30038	Delta-1-pyrroline-5-carboxylate dehydrogenase, mitochondrial OS=Homo sapiens GN=ALDH4A1 PE=1 SV=3	92	89	90.8	110.6	104.5	111.5	0.264979	0.00151349	1
Q969S3	Zinc finger protein 622 OS=Homo sapiens GN=ZNF622 PE=1 SV=1	89.3	87.3	94.9	108	114.9	116.8	0.323309	0.00292915	1
B7Z645	Heterogeneous nuclear ribonucleoprotein Q OS=Homo sapiens GN=SYNCRIP PE=1 SV=1	130.3	133.8	128.2	89	94.3	86.1	-0.542207	0.000146484	-1
A0A1C7CYX9	Dihydropyrimidinase-related protein 2 OS=Homo sapiens GN=DPYSL2 PE=1 SV=1	116.6	117.2	111.3	96.3	82	93.1	-0.346594	0.00650018	-1
Q8IXM3	39S ribosomal protein L41, mitochondrial OS=Homo sapiens GN=MRPL41 PE=1 SV=1	97.1	108.8	100.4	64.5	78.3	63	-0.573702	0.00500578	-1
Q969S9	Ribosome-releasing factor 2, mitochondrial OS=Homo sapiens GN=GFM2 PE=1 SV=1	92.7	98.2	92.2	119.7	116.7	136.1	0.395929	0.00924576	1
O94855	Protein transport protein Sec24D OS=Homo sapiens GN=SEC24D PE=1 SV=2	79.1	83.8	80.3	118.9	109.8	126.8	0.547706	0.0018478	1
Q9H300	Presenilins-associated rhomboid-like protein, mitochondrial OS=Homo sapiens GN=PARL PE=1 SV=2	75.2	77.5	76.9	96	106.4	103.5	0.413937	0.00131605	1
P38919	Eukaryotic initiation factor 4A-III OS=Homo sapiens GN=EIF4A3 PE=1 SV=4	115.1	116	113.3	98.6	81.2	92.8	-0.3373	0.00985438	-1
Q15397	Pumilio homolog 3 OS=Homo sapiens GN=PUM3 PE=1 SV=3	81.5	76.5	103.1	125.6	127	138.7	0.583673	0.00904305	1
P11166	Solute carrier family 2, facilitated glucose transporter member 1 OS=Homo sapiens GN=SLC2A1 PE=1 SV=2	121.6	115.2	115.4	94.9	88	101.5	-0.308473	0.00696131	-1
Q9UJX5	Anaphase-promoting complex subunit 4 OS=Homo sapiens GN=ANAPC4 PE=1 SV=2	82.6	91.8	90.5	130	123.9	129.3	0.53265	0.000338431	1
O95139	NADH dehydrogenase [ubiquinone] 1 beta subcomplex subunit 6 OS=Homo sapiens GN=NDUFB6 PE=1 SV=3	108.7	104.6	108.1	85.2	84.2	83.1	-0.348087	8.43088e-05	-1
R4GMX8	Ran-binding protein 10 OS=Homo sapiens GN=RANBP10 PE=1 SV=1	80.7	80.1	86.3	101	103	104.2	0.318772	0.000735752	1
P55010	Eukaryotic translation initiation factor 5 OS=Homo sapiens GN=EIF5 PE=1 SV=2	87.2	84.9	87.1	126.3	114.1	122.7	0.486301	0.000722553	1
P37268	Squalene synthase OS=Homo sapiens GN=FDFT1 PE=1 SV=1	95.4	95	110.3	63.6	73.9	65.5	-0.566845	0.00541104	-1
P14618	Pyruvate kinase PKM OS=Homo sapiens GN=PKM PE=1 SV=4	117.9	113.2	117.7	92.3	77.9	92.5	-0.408984	0.00480541	-1
A0A0C4DFW2	Inhibitor of growth protein OS=Homo sapiens GN=ING1 PE=1 SV=1	87.5	85.4	91.7	103.3	110.1	104.9	0.266574	0.00293232	1
Q9Y291	28S ribosomal protein S33, mitochondrial OS=Homo sapiens GN=MRPS33 PE=1 SV=1	93.1	103.6	113.5	74.7	72.7	77.4	-0.464557	0.00924674	-1
P38571	Lysosomal acid lipase/cholesteryl ester hydrolase OS=Homo sapiens GN=LIPA PE=1 SV=2	113.9	126.8	123.8	90.2	88.2	91.8	-0.431891	0.00146338	-1
Q09028	Histone-binding protein RBBP4 OS=Homo sapiens GN=RBBP4 PE=1 SV=3	109.5	110.1	107.1	93.8	87.5	87.6	-0.280897	0.00106759	-1
A0A0R4J2F2	Claudin domain-containing protein 1 OS=Homo sapiens GN=CLDND1 PE=1 SV=1	82.3	83.6	86.1	101.3	101.9	108.5	0.306734	0.00148069	1
J3KR72	Transcription initiation factor TFIID subunit 6 OS=Homo sapiens GN=TAF6 PE=1 SV=1	100.9	95	99.5	117.1	117.1	122.2	0.270828	0.0011713	1
P00846	ATP synthase subunit a OS=Homo sapiens GN=MT-ATP6 PE=1 SV=1	150.9	119.6	134.7	79.1	52.6	70.7	-1.00142	0.00481292	-1
P02511	Alpha-crystallin B chain OS=Homo sapiens GN=CRYAB PE=1 SV=2	143.3	142.3	140.2	95	116.1	104.7	-0.431165	0.00401102	-1
O15403	Monocarboxylate transporter 7 OS=Homo sapiens GN=SLC16A6 PE=1 SV=2	122.5	115.7	121	87.2	87.5	84.7	-0.469609	0.000120859	-1
M0QYC7	RNA polymerase II-associated factor 1 homolog (Fragment) OS=Homo sapiens GN=PAF1 PE=1 SV=1	86.5	84.5	81.1	99.8	111.6	111.2	0.35575	0.00490972	1
P13284	Gamma-interferon-inducible lysosomal thiol reductase OS=Homo sapiens GN=IFI30 PE=1 SV=3	141.4	128.6	125.1	81.1	83.1	90.7	-0.632286	0.00124884	-1
Q9NXC5	GATOR complex protein MIOS OS=Homo sapiens GN=MIOS PE=1 SV=2	94.7	97.3	92.6	121	116.5	136.5	0.394103	0.00864769	1
Q8NFH4	Nucleoporin Nup37 OS=Homo sapiens GN=NUP37 PE=1 SV=1	114.8	112.2	107.7	94.9	81.3	91.1	-0.324409	0.00783744	-1
Q9NZN4	EH domain-containing protein 2 OS=Homo sapiens GN=EHD2 PE=1 SV=2	108	113.6	112.9	89	82.4	93.3	-0.337648	0.00303307	-1
Q6UXN9	WD repeat-containing protein 82 OS=Homo sapiens GN=WDR82 PE=1 SV=1	152.8	133.7	125.2	89.9	61.8	68.5	-0.902779	0.00559503	-1
Q9Y6M5	Zinc transporter 1 OS=Homo sapiens GN=SLC30A1 PE=1 SV=3	84	81.3	84.2	99.6	106.4	106.1	0.322969	0.000974859	1
Q8WX93	Palladin OS=Homo sapiens GN=PALLD PE=1 SV=3	119.2	125.7	111.1	92	96.4	93.2	-0.33823	0.00496758	-1
Q99575	Ribonucleases P/MRP protein subunit POP1 OS=Homo sapiens GN=POP1 PE=1 SV=2	82.3	87.6	89.7	110.8	108.3	115.4	0.365716	0.00118062	1
Q9BXY0	Protein MAK16 homolog OS=Homo sapiens GN=MAK16 PE=1 SV=2	90.1	92.1	93.4	112.7	111.5	117.4	0.309732	0.000419386	1
Q9NXV6	CDKN2A-interacting protein OS=Homo sapiens GN=CDKN2AIP PE=1 SV=3	83.8	88.9	85.1	101.3	115.9	105.5	0.323941	0.00929778	1
F6SFB5	AP complex subunit sigma OS=Homo sapiens GN=AP1S2 PE=1 SV=1	99.1	86.2	95.5	125.7	152.7	146.6	0.59792	0.00600182	1
Q96KR1	Zinc finger RNA-binding protein OS=Homo sapiens GN=ZFR PE=1 SV=2	93.9	94.9	87.7	109	119.7	116.1	0.31848	0.00416045	1
Q9P0U3	Sentrin-specific protease 1 OS=Homo sapiens GN=SENP1 PE=1 SV=2	71.8	69.6	78.8	94.8	103.7	90	0.389757	0.00954245	1
Q96E39	RNA binding motif protein, X-linked-like-1 OS=Homo sapiens GN=RBMXL1 PE=1 SV=1	88.4	88.5	82.1	112.5	124.2	110.7	0.423646	0.00338668	1
Q8WWQ0	PH-interacting protein OS=Homo sapiens GN=PHIP PE=1 SV=2	78.9	80	86.6	111.8	120.4	130.3	0.562258	0.00264854	1
Q4VC31	Coiled-coil domain-containing protein 58 OS=Homo sapiens GN=CCDC58 PE=1 SV=1	85.8	84.7	85	100.6	117.5	106.8	0.346672	0.00947308	1
Q9BTY7	Protein HGH1 homolog OS=Homo sapiens GN=HGH1 PE=1 SV=1	89.3	92.4	90.6	118.9	106.5	120.5	0.345158	0.00556404	1
Q8WTW3	Conserved oligomeric Golgi complex subunit 1 OS=Homo sapiens GN=COG1 PE=1 SV=1	83.6	82.8	79.6	120.7	121.6	121.8	0.565676	6.41344e-06	1
Q01831	DNA repair protein complementing XP-C cells OS=Homo sapiens GN=XPC PE=1 SV=4	60.7	63.8	86.5	113.2	131.4	125.5	0.810672	0.00552662	1
Q08AF3	Schlafen family member 5 OS=Homo sapiens GN=SLFN5 PE=1 SV=1	72.3	73.9	78.6	103.5	101.9	112.9	0.501745	0.00135227	1
P48067	Sodium- and chloride-dependent glycine transporter 1 OS=Homo sapiens GN=SLC6A9 PE=1 SV=3	77.5	83.3	87	108.3	115.8	113.1	0.444428	0.00107723	1
Q9H3U5	Major facilitator superfamily domain-containing protein 1 OS=Homo sapiens GN=MFSD1 PE=2 SV=2	87.7	81.7	89.2	109.6	113.1	108.7	0.357851	0.000795663	1
O43159	Ribosomal RNA-processing protein 8 OS=Homo sapiens GN=RRP8 PE=1 SV=2	87.1	90.1	91.3	112	112	120.3	0.358744	0.00113821	1
Q08170	Serine/arginine-rich splicing factor 4 OS=Homo sapiens GN=SRSF4 PE=1 SV=2	165.7	144.5	138.3	78.8	62.4	50.8	-1.224	0.00181133	-1
O15085	Rho guanine nucleotide exchange factor 11 OS=Homo sapiens GN=ARHGEF11 PE=1 SV=1	87.2	83.6	84.8	103.5	105.9	115.8	0.347439	0.00404518	1
O60518	Ran-binding protein 6 OS=Homo sapiens GN=RANBP6 PE=1 SV=2	84	80.1	81	101.3	101	108.5	0.342616	0.00129252	1
P05186	Alkaline phosphatase, tissue-nonspecific isozyme OS=Homo sapiens GN=ALPL PE=1 SV=4	135.9	137.6	130.1	94	88.2	91.9	-0.558224	0.000108267	-1
E9PIE4	Mitochondrial carrier homolog 2 (Fragment) OS=Homo sapiens GN=MTCH2 PE=1 SV=8	86.8	83	87.5	115.7	102.2	104.1	0.323609	0.00832617	1
Q9NQX3	Gephyrin OS=Homo sapiens GN=GPHN PE=1 SV=1	90.2	93.7	93.5	107	115.2	111.7	0.267448	0.00202063	1
P49327	Fatty acid synthase OS=Homo sapiens GN=FASN PE=1 SV=3	123.2	116.9	117.1	99.5	87.2	97.7	-0.328811	0.00509201	-1
Q9UK61	Protein TASOR OS=Homo sapiens GN=FAM208A PE=1 SV=3	83.6	81.3	82.5	112.8	110.4	130.1	0.514048	0.0048146	1
Q10589	Bone marrow stromal antigen 2 OS=Homo sapiens GN=BST2 PE=1 SV=1	129.1	112.9	118.9	83.4	86.3	88	-0.485907	0.00219436	-1
P62906	60S ribosomal protein L10a OS=Homo sapiens GN=RPL10A PE=1 SV=2	49.6	68.7	90.8	131.7	144	159.4	1.05715	0.00629782	1
A0A0A0MSS8	Aldo-keto reductase family 1 member C3 OS=Homo sapiens GN=AKR1C3 PE=1 SV=1	105.9	103	103.3	80.5	71.4	79	-0.435202	0.000793652	-1
Q93077	Histone H2A type 1-C OS=Homo sapiens GN=HIST1H2AC PE=1 SV=3	296.8	167	216.9	54.5	25.4	24.7	-2.70214	0.00794756	-1
P36507	Dual specificity mitogen-activated protein kinase kinase 2 OS=Homo sapiens GN=MAP2K2 PE=1 SV=1	121.3	116.6	113.1	89.9	78.7	85.8	-0.464372	0.00134668	-1
P46939	Utrophin OS=Homo sapiens GN=UTRN PE=1 SV=2	74.8	82.4	76.8	114	136.8	119.4	0.661796	0.0033096	1
P17936	Insulin-like growth factor-binding protein 3 OS=Homo sapiens GN=IGFBP3 PE=1 SV=2	96.4	101.1	94.6	120.5	113.3	121.2	0.281357	0.00274933	1
Q6DKI1	60S ribosomal protein L7-like 1 OS=Homo sapiens GN=RPL7L1 PE=1 SV=1	65.1	73.7	90	121.4	145.1	142.2	0.836955	0.00455504	1
S4R3N1	HSPE1-MOB4 readthrough OS=Homo sapiens GN=HSPE1-MOB4 PE=3 SV=1	76.1	86.7	81.5	102.6	105.9	100.8	0.340353	0.0031272	1
O15230	Laminin subunit alpha-5 OS=Homo sapiens GN=LAMA5 PE=1 SV=8	89.1	85.7	92.4	112.2	110	121.7	0.364069	0.00330289	1
O95470	Sphingosine-1-phosphate lyase 1 OS=Homo sapiens GN=SGPL1 PE=1 SV=3	75.7	80	93.5	116.5	125.5	135.4	0.59879	0.00504082	1
Q9GZS1	DNA-directed RNA polymerase I subunit RPA49 OS=Homo sapiens GN=POLR1E PE=1 SV=2	84.2	85.3	101	116.8	117.9	116.4	0.376253	0.00784658	1
Q14790	Caspase-8 OS=Homo sapiens GN=CASP8 PE=1 SV=1	75.4	84.3	78.2	122.1	102.8	126.3	0.561938	0.00800886	1
Q9NPD8	Ubiquitin-conjugating enzyme E2 T OS=Homo sapiens GN=UBE2T PE=1 SV=1	108.2	113.6	108	88	86.5	87.7	-0.330924	0.000283893	-1
Q14764	Major vault protein OS=Homo sapiens GN=MVP PE=1 SV=4	116.6	116.5	113.2	81.6	82.8	85.2	-0.472404	3.06932e-05	-1
Q9GZR7	ATP-dependent RNA helicase DDX24 OS=Homo sapiens GN=DDX24 PE=1 SV=1	76.8	77.5	95.6	110.2	118.5	122.5	0.490942	0.00911081	1
O15160	DNA-directed RNA polymerases I and III subunit RPAC1 OS=Homo sapiens GN=POLR1C PE=1 SV=1	121.8	119.7	113.6	95.4	83.6	99.7	-0.349512	0.00922655	-1
P19971	Thymidine phosphorylase OS=Homo sapiens GN=TYMP PE=1 SV=2	76.2	84.1	88.1	108	109.1	113.4	0.411985	0.00209984	1
H7C4C8	T-complex protein 1 subunit theta (Fragment) OS=Homo sapiens GN=CCT8 PE=1 SV=1	90.4	84.4	97.5	111.6	110.5	115.1	0.308408	0.00582567	1
Q9UNF1	Melanoma-associated antigen D2 OS=Homo sapiens GN=MAGED2 PE=1 SV=2	85.3	91.2	87.6	115.8	122.3	120.2	0.440084	0.000258454	1
Q13795	ADP-ribosylation factor-related protein 1 OS=Homo sapiens GN=ARFRP1 PE=1 SV=1	77.1	82.9	81.7	112.5	102.3	116.5	0.454921	0.00286028	1
A0A087WUM0	SYNJ2BP-COX16 readthrough (Fragment) OS=Homo sapiens GN=SYNJ2BP-COX16 PE=4 SV=1	115.8	102.5	110.2	79.5	89.4	83.9	-0.377897	0.0062794	-1
Q01581	Hydroxymethylglutaryl-CoA synthase, cytoplasmic OS=Homo sapiens GN=HMGCS1 PE=1 SV=2	134.5	129.2	134.6	83.1	89.6	87.2	-0.615899	5.96575e-05	-1
Q92522	Histone H1x OS=Homo sapiens GN=H1FX PE=1 SV=1	56	59.9	83.5	142.5	165.9	152.6	1.2091	0.00134315	1
Q15545	Transcription initiation factor TFIID subunit 7 OS=Homo sapiens GN=TAF7 PE=1 SV=1	87.4	85.6	91.1	110.2	128.7	119.3	0.439681	0.00492637	1
Q9Y5Q0	Fatty acid desaturase 3 OS=Homo sapiens GN=FADS3 PE=2 SV=1	122.7	120.3	114.6	92.6	96.9	90.5	-0.35292	0.001063	-1
B4DR61	Protein transport protein Sec61 subunit alpha isoform 1 OS=Homo sapiens GN=SEC61A1 PE=1 SV=1	84.7	79.7	91.2	112.4	119.8	118.1	0.454703	0.00140943	1
Q8N3D4	EH domain-binding protein 1-like protein 1 OS=Homo sapiens GN=EHBP1L1 PE=1 SV=2	120.6	126	116.3	84	99.8	93.6	-0.387604	0.00611846	-1
D3DTX6	Neurabin-2 OS=Homo sapiens GN=PPP1R9B PE=1 SV=1	82.1	85.1	87.1	98.8	111.7	105.3	0.31248	0.00684617	1
Q8NBL1	Protein O-glucosyltransferase 1 OS=Homo sapiens GN=POGLUT1 PE=1 SV=1	82.1	85.4	88.5	107.1	106.4	109	0.333155	0.000380199	1
O15427	Monocarboxylate transporter 4 OS=Homo sapiens GN=SLC16A3 PE=1 SV=1	122.6	120.6	119.7	100.4	95.6	99.2	-0.297879	0.000176699	-1
Q14165	Malectin OS=Homo sapiens GN=MLEC PE=1 SV=1	76.2	84.8	89	108	114	112.1	0.418352	0.00253249	1
Q9BV73	Centrosome-associated protein CEP250 OS=Homo sapiens GN=CEP250 PE=1 SV=2	78.9	84.5	82.9	124.2	119.3	133	0.612233	0.000562065	1
J3KQ48	Peptidyl-tRNA hydrolase 2, mitochondrial OS=Homo sapiens GN=PTRH2 PE=1 SV=1	84.2	88.7	86	111.8	101.4	105.8	0.301161	0.00365947	1
Q9NVP1	ATP-dependent RNA helicase DDX18 OS=Homo sapiens GN=DDX18 PE=1 SV=2	77.8	81.3	100.3	122.9	123.4	132.6	0.546639	0.00654091	1
Q15758	Neutral amino acid transporter B(0) OS=Homo sapiens GN=SLC1A5 PE=1 SV=2	93	92.1	89.7	119.1	128.9	113.6	0.396013	0.00321592	1
P04792	Heat shock protein beta-1 OS=Homo sapiens GN=HSPB1 PE=1 SV=2	120.6	126	109.5	91.7	95.1	87.6	-0.376002	0.0068858	-1
P11498	Pyruvate carboxylase, mitochondrial OS=Homo sapiens GN=PC PE=1 SV=2	103.8	101.6	102.4	87.8	74.1	81.1	-0.341037	0.0057285	-1
Q9Y5M8	Signal recognition particle receptor subunit beta OS=Homo sapiens GN=SRPRB PE=1 SV=3	90.4	87.1	94.9	110.6	108.6	112	0.281976	0.001358	1
O95551	Tyrosyl-DNA phosphodiesterase 2 OS=Homo sapiens GN=TDP2 PE=1 SV=1	87.2	86.5	87.8	128.9	112.3	137	0.532338	0.00590984	1
Q6ZMR3	L-lactate dehydrogenase A-like 6A OS=Homo sapiens GN=LDHAL6A PE=2 SV=1	136.4	125.6	126.6	82.3	66.4	87.8	-0.716446	0.00223774	-1
P05413	Fatty acid-binding protein, heart OS=Homo sapiens GN=FABP3 PE=1 SV=4	115.3	113.3	111.6	77.6	95.6	89.9	-0.370772	0.00901353	-1
A0A0A0MTH3	Integrin-linked protein kinase OS=Homo sapiens GN=ILK PE=1 SV=1	117.2	112.5	112.9	92.7	78.9	88.4	-0.398014	0.00317713	-1
Q13283	Ras GTPase-activating protein-binding protein 1 OS=Homo sapiens GN=G3BP1 PE=1 SV=1	122	122.2	113.1	93.2	89.1	92.4	-0.379279	0.00106696	-1
Q5U5X0	Complex III assembly factor LYRM7 OS=Homo sapiens GN=LYRM7 PE=1 SV=1	101.5	103.7	103.4	77.2	77.9	75.4	-0.420971	1.36895e-05	-1
F8W8Z9	Mitochondrial import receptor subunit TOM5 homolog OS=Homo sapiens GN=TOMM5 PE=1 SV=1	83.9	84.5	86.1	104.7	98.7	108	0.291103	0.0024793	1
Q15629	Translocating chain-associated membrane protein 1 OS=Homo sapiens GN=TRAM1 PE=1 SV=3	150.9	180.5	155.5	88.2	91.5	83	-0.890209	0.00142444	-1
Q8NFF5	FAD synthase OS=Homo sapiens GN=FLAD1 PE=1 SV=1	95.1	98	93	117.2	109	117.9	0.266308	0.00380183	1
Q6NUM9	All-trans-retinol 13,14-reductase OS=Homo sapiens GN=RETSAT PE=1 SV=2	71.8	71.1	73.9	113.9	116.9	116.8	0.681063	4.63421e-06	1
Q96LT9	RNA-binding protein 40 OS=Homo sapiens GN=RNPC3 PE=1 SV=1	73.8	69.5	65.1	90.3	99.6	103.8	0.494988	0.00380703	1
Q96QD5	DEP domain-containing protein 7 OS=Homo sapiens GN=DEPDC7 PE=2 SV=1	128.6	135	122.6	76.9	74.4	77.4	-0.755892	0.000143015	-1
Q8WUA2	Peptidyl-prolyl cis-trans isomerase-like 4 OS=Homo sapiens GN=PPIL4 PE=1 SV=1	79.8	80.2	84.4	98.8	118.4	114.7	0.441504	0.00922507	1
Q9Y4P3	Transducin beta-like protein 2 OS=Homo sapiens GN=TBL2 PE=1 SV=1	84.1	77.4	92.7	115.1	114.1	126.4	0.484291	0.0046816	1
Q96HV5	Transmembrane protein 41A OS=Homo sapiens GN=TMEM41A PE=1 SV=1	81.3	98.7	76.7	143.6	126.9	143	0.687804	0.00378139	1
Q9H4L5	Oxysterol-binding protein-related protein 3 OS=Homo sapiens GN=OSBPL3 PE=1 SV=1	124.2	113.4	117.8	97.2	76	81.3	-0.481778	0.00905521	-1
Q8IWB1	Inositol 1,4,5-trisphosphate receptor-interacting protein OS=Homo sapiens GN=ITPRIP PE=1 SV=1	73.8	79.6	77.7	99.2	99.2	101.9	0.377887	0.00028076	1
Q86U44	N6-adenosine-methyltransferase catalytic subunit OS=Homo sapiens GN=METTL3 PE=1 SV=2	93.8	88	92.6	104.1	117.6	114.7	0.293897	0.00983695	1
P09972	Fructose-bisphosphate aldolase C OS=Homo sapiens GN=ALDOC PE=1 SV=2	126.6	129.1	128.8	94.4	86.6	97.4	-0.465824	0.000436583	-1
Q9HBI1	Beta-parvin OS=Homo sapiens GN=PARVB PE=1 SV=1	124.6	122.1	126.9	93.9	95.8	103.1	-0.351579	0.000999968	-1
V9GYM8	Rho guanine nucleotide exchange factor 2 OS=Homo sapiens GN=ARHGEF2 PE=1 SV=1	87.7	89.5	86.1	104.7	108.7	110	0.296612	0.000432824	1
Q96GD4	Aurora kinase B OS=Homo sapiens GN=AURKB PE=1 SV=3	79.2	74.3	79.5	92.7	99.3	97.6	0.313732	0.00191271	1
F8W7C6	60S ribosomal protein L10 OS=Homo sapiens GN=RPL10 PE=1 SV=2	85	90.3	99.3	123.2	111.8	124.7	0.389463	0.0082551	1
Q96JH7	Deubiquitinating protein VCIP135 OS=Homo sapiens GN=VCPIP1 PE=1 SV=2	85.9	92	85.8	106.4	112	102.4	0.282777	0.005311	1
Q5SQP8	C-terminal-binding protein 2 OS=Homo sapiens GN=CTBP2 PE=1 SV=1	121.1	124.3	118	98.3	80.6	88.8	-0.440941	0.00418814	-1
Q86Y82	Syntaxin-12 OS=Homo sapiens GN=STX12 PE=1 SV=1	78.5	85.4	78	105.8	115.5	104.5	0.429576	0.00267131	1
O43818	U3 small nucleolar RNA-interacting protein 2 OS=Homo sapiens GN=RRP9 PE=1 SV=1	82.4	85.1	90.2	108.9	108.5	116	0.371562	0.00164737	1
Q9H3H5	UDP-N-acetylglucosamine--dolichyl-phosphate N-acetylglucosaminephosphotransferase OS=Homo sapiens GN=DPAGT1 PE=1 SV=2	86.7	79.4	85.7	106.7	111.4	115.3	0.404976	0.00128973	1
P35221	Catenin alpha-1 OS=Homo sapiens GN=CTNNA1 PE=1 SV=1	113.2	111.1	110.2	89.5	90.7	91.9	-0.297869	5.07053e-05	-1
Q9BV19	Uncharacterized protein C1orf50 OS=Homo sapiens GN=C1orf50 PE=1 SV=2	85	77.9	82.9	115.7	114.4	119	0.506155	0.000164017	1
Q5SW96	Low density lipoprotein receptor adapter protein 1 OS=Homo sapiens GN=LDLRAP1 PE=1 SV=3	91	91.2	86.7	103.6	116.3	111.8	0.302809	0.0063518	1
Q96RT1	Erbin OS=Homo sapiens GN=ERBIN PE=1 SV=2	107	118.3	107.2	80.9	93	85	-0.360959	0.00890525	-1
A0A0A0MTS2	Glucose-6-phosphate isomerase (Fragment) OS=Homo sapiens GN=GPI PE=1 SV=1	121.1	121.1	115.8	94	81.5	88.1	-0.441609	0.00143737	-1
Q9BWW4	Single-stranded DNA-binding protein 3 OS=Homo sapiens GN=SSBP3 PE=1 SV=1	143.7	143	142.9	75.2	61.6	72	-1.04087	5.73167e-05	-1
Q8NF91	Nesprin-1 OS=Homo sapiens GN=SYNE1 PE=1 SV=4	83	65.2	104.9	153.9	157.8	134.4	0.81766	0.00903607	1
Q99436	Proteasome subunit beta type-7 OS=Homo sapiens GN=PSMB7 PE=1 SV=1	114.5	109.9	112	97.7	83.3	92.3	-0.299692	0.00881151	-1
P07858	Cathepsin B OS=Homo sapiens GN=CTSB PE=1 SV=3	109.7	114.3	105.8	84.3	82.2	78.4	-0.429399	0.00070645	-1
O75534	Cold shock domain-containing protein E1 OS=Homo sapiens GN=CSDE1 PE=1 SV=2	111.4	109	107.5	81.5	85.4	78.7	-0.416945	0.000259935	-1
Q02878	60S ribosomal protein L6 OS=Homo sapiens GN=RPL6 PE=1 SV=3	62.8	70.6	92.7	129.4	133	128.5	0.789839	0.0037349	1
Q6NS38	DNA oxidative demethylase ALKBH2 OS=Homo sapiens GN=ALKBH2 PE=1 SV=1	81.5	76.9	94.2	138.9	120.2	127.8	0.615106	0.00395648	1
P47755	F-actin-capping protein subunit alpha-2 OS=Homo sapiens GN=CAPZA2 PE=1 SV=3	130.2	112	119	88.5	78.8	84.5	-0.52052	0.00370606	-1
P49207	60S ribosomal protein L34 OS=Homo sapiens GN=RPL34 PE=1 SV=3	57.8	68.6	91	131.7	136.7	139.1	0.906448	0.00319578	1
Q53R41	FAST kinase domain-containing protein 1, mitochondrial OS=Homo sapiens GN=FASTKD1 PE=1 SV=1	83.3	90.9	97.8	120.2	116.3	126.2	0.41517	0.00400495	1
Q5TGY3	AT-hook DNA-binding motif-containing protein 1 OS=Homo sapiens GN=AHDC1 PE=1 SV=1	72.4	94.4	88.7	146.2	154.1	125.6	0.737191	0.0061603	1
O95352	Ubiquitin-like modifier-activating enzyme ATG7 OS=Homo sapiens GN=ATG7 PE=1 SV=1	77.8	87.6	86.1	108.2	105.7	119.4	0.406263	0.00632105	1
O15460	Prolyl 4-hydroxylase subunit alpha-2 OS=Homo sapiens GN=P4HA2 PE=1 SV=1	113.3	125.1	123.4	89.6	82.7	90.6	-0.460678	0.00175928	-1
Q9Y244	Proteasome maturation protein OS=Homo sapiens GN=POMP PE=1 SV=1	128.1	127.5	124.9	89.3	103.6	87.7	-0.439381	0.00294463	-1
P51003	Poly(A) polymerase alpha OS=Homo sapiens GN=PAPOLA PE=1 SV=4	109.5	113.1	110.7	96.1	88.7	89.9	-0.278964	0.00150478	-1
P82932	28S ribosomal protein S6, mitochondrial OS=Homo sapiens GN=MRPS6 PE=1 SV=3	103.6	102	100.6	83.8	81.5	79.5	-0.322871	0.000173629	-1
Q8IWE2	Protein NOXP20 OS=Homo sapiens GN=FAM114A1 PE=1 SV=2	87.5	88.2	87.7	110.7	120.6	114.5	0.392683	0.000685008	1
O95394	Phosphoacetylglucosamine mutase OS=Homo sapiens GN=PGM3 PE=1 SV=1	84.7	89.7	85.1	122.1	103.4	119.2	0.409607	0.00923043	1
Q5TBB1	Ribonuclease H2 subunit B OS=Homo sapiens GN=RNASEH2B PE=1 SV=1	89	88.7	90.3	111.2	119.1	117.3	0.375195	0.000406186	1
P05026	Sodium/potassium-transporting ATPase subunit beta-1 OS=Homo sapiens GN=ATP1B1 PE=1 SV=1	119.9	114.5	113.3	86.6	80	79.6	-0.498012	0.000373201	-1
Q9H444	Charged multivesicular body protein 4b OS=Homo sapiens GN=CHMP4B PE=1 SV=1	144.9	130.3	120.9	79.6	92.6	73.4	-0.689554	0.00504901	-1
P21912	Succinate dehydrogenase [ubiquinone] iron-sulfur subunit, mitochondrial OS=Homo sapiens GN=SDHB PE=1 SV=3	140	139.4	133.4	104.8	82.4	101	-0.518373	0.00456128	-1
Q14807	Kinesin-like protein KIF22 OS=Homo sapiens GN=KIF22 PE=1 SV=5	63	58.9	75.4	96.4	106.7	122.9	0.724481	0.00945968	1
P07305	Histone H1.0 OS=Homo sapiens GN=H1F0 PE=1 SV=3	51	42	63.9	117.7	163.4	135.9	1.4102	0.00416011	1
P05121	Plasminogen activator inhibitor 1 OS=Homo sapiens GN=SERPINE1 PE=1 SV=1	90.4	91	102	144.2	130.5	149.1	0.580544	0.0022383	1
P17152	Transmembrane protein 11, mitochondrial OS=Homo sapiens GN=TMEM11 PE=1 SV=1	64.1	73.5	74.5	114.3	99	99.8	0.561879	0.00488047	1
P40763	Signal transducer and activator of transcription 3 OS=Homo sapiens GN=STAT3 PE=1 SV=2	104.9	104.4	104.7	89.5	83	86.8	-0.276142	0.000646933	-1
Q9NSK0	Kinesin light chain 4 OS=Homo sapiens GN=KLC4 PE=1 SV=3	85.8	85.4	89.8	105.4	100.3	108.5	0.267633	0.00306852	1
Q8IZH2	5'-3' exoribonuclease 1 OS=Homo sapiens GN=XRN1 PE=1 SV=1	82.6	82.8	93.6	105.8	110.3	117.3	0.364302	0.00738157	1
A0A087X1U6	Epiplakin OS=Homo sapiens GN=EPPK1 PE=1 SV=1	116.5	116.2	113	96.5	86.9	95.9	-0.307705	0.00257384	-1
Q9H4Z3	Phosphorylated CTD-interacting factor 1 OS=Homo sapiens GN=PCIF1 PE=1 SV=1	106	103	91.7	137.3	141.6	139.9	0.477937	0.000964951	1
O00116	Alkyldihydroxyacetonephosphate synthase, peroxisomal OS=Homo sapiens GN=AGPS PE=1 SV=1	116.4	108.6	110.8	87.5	78.3	88.4	-0.401638	0.00238804	-1
Q658P3	Metalloreductase STEAP3 OS=Homo sapiens GN=STEAP3 PE=1 SV=2	123.6	123.4	124.3	101.9	93.7	98.6	-0.335788	0.000429336	-1
O00217	NADH dehydrogenase [ubiquinone] iron-sulfur protein 8, mitochondrial OS=Homo sapiens GN=NDUFS8 PE=1 SV=1	119.5	119.1	117.8	96.2	87.1	91.6	-0.37459	0.000530609	-1
Q12959	Disks large homolog 1 OS=Homo sapiens GN=DLG1 PE=1 SV=2	124.9	125.7	120.6	83.7	81.4	72.1	-0.646093	0.000326266	-1
P61026	Ras-related protein Rab-10 OS=Homo sapiens GN=RAB10 PE=1 SV=1	108.5	109.6	104.8	95.3	84.4	85.4	-0.284551	0.00692817	-1
P51805	Plexin-A3 OS=Homo sapiens GN=PLXNA3 PE=1 SV=2	51.8	53.8	68.6	147.3	121	136.1	1.21504	0.00116777	1
A8MXP9	Matrin-3 OS=Homo sapiens GN=MATR3 PE=1 SV=1	121.6	114.1	114.7	94.4	95.5	90.5	-0.321516	0.00120341	-1
P62633	Cellular nucleic acid-binding protein OS=Homo sapiens GN=CNBP PE=1 SV=1	118.7	102.8	103.5	72.6	81	81.7	-0.465938	0.00737781	-1
Q86SQ0	Pleckstrin homology-like domain family B member 2 OS=Homo sapiens GN=PHLDB2 PE=1 SV=2	70.3	70.5	72.3	104.6	128.4	109.7	0.685416	0.00400764	1
Q9BVS4	Serine/threonine-protein kinase RIO2 OS=Homo sapiens GN=RIOK2 PE=1 SV=2	92.4	92.3	92.7	121.2	128.4	130	0.452512	0.000230146	1
Q16718	NADH dehydrogenase [ubiquinone] 1 alpha subcomplex subunit 5 OS=Homo sapiens GN=NDUFA5 PE=1 SV=3	127.3	116.8	119.1	80.4	94.6	85.7	-0.478374	0.00282972	-1
P23219	Prostaglandin G/H synthase 1 OS=Homo sapiens GN=PTGS1 PE=1 SV=2	113.1	114.3	115.2	88	80.7	83.1	-0.444247	0.00017137	-1
Q9BVC4	Target of rapamycin complex subunit LST8 OS=Homo sapiens GN=MLST8 PE=1 SV=1	90.8	97.2	101.5	116.5	115.4	118.2	0.274204	0.00327135	1
Q96EQ0	Small glutamine-rich tetratricopeptide repeat-containing protein beta OS=Homo sapiens GN=SGTB PE=1 SV=1	83.8	88.7	77.6	100.2	111.2	103.8	0.333762	0.0089172	1
O95749	Geranylgeranyl pyrophosphate synthase OS=Homo sapiens GN=GGPS1 PE=1 SV=1	113.5	112.5	104.4	96	89.2	88.1	-0.273728	0.00741172	-1
E7ENX8	Uncharacterized protein (Fragment) OS=Homo sapiens PE=3 SV=1	81	80.2	79.8	108.7	111.9	112.8	0.468221	1.84268e-05	1
P82675	28S ribosomal protein S5, mitochondrial OS=Homo sapiens GN=MRPS5 PE=1 SV=2	100.2	107.9	104.1	73.8	74.5	73.9	-0.490612	0.000177743	-1
Q9NR50	Translation initiation factor eIF-2B subunit gamma OS=Homo sapiens GN=EIF2B3 PE=1 SV=1	80.1	80.8	85.2	113.7	98.6	112.6	0.400751	0.00681745	1
P29373	Cellular retinoic acid-binding protein 2 OS=Homo sapiens GN=CRABP2 PE=1 SV=2	114.6	123.2	125.2	86	74.5	96.4	-0.498763	0.00763457	-1
Q13315	Serine-protein kinase ATM OS=Homo sapiens GN=ATM PE=1 SV=4	82.5	83.9	86.2	103.7	104.4	103.7	0.303766	5.74758e-05	1
Q9BV57	1,2-dihydroxy-3-keto-5-methylthiopentene dioxygenase OS=Homo sapiens GN=ADI1 PE=1 SV=1	153.6	158	161.6	74	62.5	53.3	-1.31797	0.000124079	-1
Q9BUZ4	TNF receptor-associated factor 4 OS=Homo sapiens GN=TRAF4 PE=1 SV=1	81.3	85.9	84.7	104.6	103	111.3	0.340253	0.00151295	1
L0R6Q1	SLC35A4 upstream open reading frame protein OS=Homo sapiens GN=SLC35A4 PE=3 SV=1	124.7	111.4	107	79	74.8	80.9	-0.547811	0.00300431	-1
P13674	Prolyl 4-hydroxylase subunit alpha-1 OS=Homo sapiens GN=P4HA1 PE=1 SV=2	119.6	121.4	125.2	90.1	82.8	87.4	-0.492456	0.000196288	-1
O00483	Cytochrome c oxidase subunit NDUFA4 OS=Homo sapiens GN=NDUFA4 PE=1 SV=1	111.6	104.4	107.8	80.1	73.2	77.7	-0.48721	0.00043798	-1
J3KNI1	Conserved oligomeric Golgi complex subunit 4 OS=Homo sapiens GN=COG4 PE=1 SV=1	83.6	86.8	94	105.8	106.5	115.2	0.308773	0.0081775	1
O00762	Ubiquitin-conjugating enzyme E2 C OS=Homo sapiens GN=UBE2C PE=1 SV=1	101.9	100.7	104	76.8	80.4	80.6	-0.366609	0.000126706	-1
Q9NUI1	Peroxisomal 2,4-dienoyl-CoA reductase OS=Homo sapiens GN=DECR2 PE=1 SV=1	109.5	113.4	105.7	87.1	87.9	93.9	-0.289263	0.00298942	-1
P43355	Melanoma-associated antigen 1 OS=Homo sapiens GN=MAGEA1 PE=1 SV=1	120.4	116.3	119.3	89.1	88.1	87.6	-0.426974	1.99521e-05	-1
F8WEC0	Methylmalonic aciduria and homocystinuria type D protein, mitochondrial OS=Homo sapiens GN=MMADHC PE=1 SV=1	93.7	85	102.4	136.1	148.8	157.4	0.653942	0.00252141	1
P01891	HLA class I histocompatibility antigen, A-68 alpha chain OS=Homo sapiens GN=HLA-A PE=1 SV=4	125.6	121.6	122.5	94.8	75	86	-0.531339	0.00291435	-1
P50914	60S ribosomal protein L14 OS=Homo sapiens GN=RPL14 PE=1 SV=4	43.6	40.7	76.2	122	173.8	162.5	1.51372	0.00691599	1
H0UI06	Cytochrome c oxidase subunit 7A2, mitochondrial OS=Homo sapiens GN=COX7A2 PE=1 SV=1	135.1	111.7	120.2	80.7	62.4	79.8	-0.719383	0.00610069	-1
P53801	Pituitary tumor-transforming gene 1 protein-interacting protein OS=Homo sapiens GN=PTTG1IP PE=1 SV=1	69.7	73	78.3	99.6	95.7	91.7	0.377004	0.00289934	1
Q9UKG1	DCC-interacting protein 13-alpha OS=Homo sapiens GN=APPL1 PE=1 SV=1	79.8	86.1	77.6	125.3	112.9	112.4	0.525904	0.00192769	1
Q5HYI7	Metaxin-3 OS=Homo sapiens GN=MTX3 PE=1 SV=2	77.6	75.4	81.4	102	101.6	107.3	0.407478	0.000552514	1
O00534	von Willebrand factor A domain-containing protein 5A OS=Homo sapiens GN=VWA5A PE=2 SV=2	105.3	110.6	104.8	90.2	84.1	89.2	-0.283421	0.0019713	-1
Q9Y6N5	Sulfide:quinone oxidoreductase, mitochondrial OS=Homo sapiens GN=SQOR PE=1 SV=1	91.2	92.5	93.5	112.8	115.9	117	0.318593	8.81711e-05	1
Q8IYQ7	Threonine synthase-like 1 OS=Homo sapiens GN=THNSL1 PE=1 SV=2	83	81.1	84	100.7	108.9	100.5	0.321812	0.00203654	1
Q9BX10	GTP-binding protein 2 OS=Homo sapiens GN=GTPBP2 PE=1 SV=1	100.9	96.7	106.3	141.7	145.6	163.6	0.569211	0.00255721	1
Q86YS7	C2 domain-containing protein 5 OS=Homo sapiens GN=C2CD5 PE=1 SV=1	82	85.4	91.2	107.5	115.8	116.3	0.393114	0.00232613	1
P28331	NADH-ubiquinone oxidoreductase 75 kDa subunit, mitochondrial OS=Homo sapiens GN=NDUFS1 PE=1 SV=3	139	138.4	138.5	85.8	71.6	84.1	-0.784213	0.000203645	-1
Q9UJX4	Anaphase-promoting complex subunit 5 OS=Homo sapiens GN=ANAPC5 PE=1 SV=2	83.5	88.6	87.6	101.3	112.8	110.2	0.320483	0.0048535	1
Q9H9L3	Interferon-stimulated 20 kDa exonuclease-like 2 OS=Homo sapiens GN=ISG20L2 PE=1 SV=1	81.8	81	122.7	163.6	155.3	166.2	0.764791	0.00930716	1
Q86T03	Type 1 phosphatidylinositol 4,5-bisphosphate 4-phosphatase OS=Homo sapiens GN=PIP4P1 PE=1 SV=1	73.5	70.2	71.7	102.1	104.5	110.7	0.558829	0.000241307	1
Q9H0H5	Rac GTPase-activating protein 1 OS=Homo sapiens GN=RACGAP1 PE=1 SV=1	85	78.2	85.4	103.3	102	102.8	0.309572	0.00110911	1
Q13232	Nucleoside diphosphate kinase 3 OS=Homo sapiens GN=NME3 PE=1 SV=2	137.1	119.4	121.9	91.7	72.8	81.5	-0.621254	0.00474839	-1
F5H5X6	Probable 28S rRNA (cytosine(4447)-C(5))-methyltransferase (Fragment) OS=Homo sapiens GN=NOP2 PE=1 SV=1	85.6	84.8	98.8	116	125.9	117.2	0.415707	0.00553975	1
P18669	Phosphoglycerate mutase 1 OS=Homo sapiens GN=PGAM1 PE=1 SV=2	118.6	122.7	119	96.4	90.6	89.4	-0.382441	0.000377778	-1
Q9UJX2	Cell division cycle protein 23 homolog OS=Homo sapiens GN=CDC23 PE=1 SV=3	89.6	87.9	89.3	112.5	108.7	113.3	0.326248	0.000117547	1
Q96MW5	Conserved oligomeric Golgi complex subunit 8 OS=Homo sapiens GN=COG8 PE=1 SV=2	82	76.9	92.3	112.2	115.2	115	0.446846	0.0027875	1
P42892	Endothelin-converting enzyme 1 OS=Homo sapiens GN=ECE1 PE=1 SV=2	110.4	116.4	109.6	87.5	83.7	83.8	-0.39968	0.000398585	-1
F8WA39	Myotubularin-related protein 1 OS=Homo sapiens GN=MTMR1 PE=1 SV=1	129.7	121	114.4	94.9	85.8	97.1	-0.394245	0.00661905	-1
A0A087WVC6	Receptor-type tyrosine-protein phosphatase eta OS=Homo sapiens GN=PTPRJ PE=1 SV=1	85.3	82.4	86.2	101.9	111.8	107.4	0.338762	0.00190995	1
Q8IUE6	Histone H2A type 2-B OS=Homo sapiens GN=HIST2H2AB PE=1 SV=3	82.7	83.4	97.9	123.8	128.9	141	0.576559	0.0036977	1
Q9Y5N5	HemK methyltransferase family member 2 OS=Homo sapiens GN=N6AMT1 PE=1 SV=4	84.1	82.6	80.6	94.7	101.3	105.1	0.28398	0.00499536	1
O60832	H/ACA ribonucleoprotein complex subunit 4 OS=Homo sapiens GN=DKC1 PE=1 SV=3	67	69.7	86	112.9	126.6	122.6	0.701287	0.00295963	1
P15924	Desmoplakin OS=Homo sapiens GN=DSP PE=1 SV=3	118.1	119.8	114.2	90	84.5	86.6	-0.431383	0.000192763	-1
O43678	NADH dehydrogenase [ubiquinone] 1 alpha subcomplex subunit 2 OS=Homo sapiens GN=NDUFA2 PE=1 SV=3	111.5	114.6	111.4	90.6	93.8	92.3	-0.286565	0.000132091	-1
Q9HAN9	Nicotinamide/nicotinic acid mononucleotide adenylyltransferase 1 OS=Homo sapiens GN=NMNAT1 PE=1 SV=1	72.5	82.8	77.1	105.3	96.3	102.1	0.386037	0.00393794	1
Q8TDY2	RB1-inducible coiled-coil protein 1 OS=Homo sapiens GN=RB1CC1 PE=1 SV=3	146	147.4	115.2	77	70.7	62.6	-0.95824	0.00426608	-1
P20674	Cytochrome c oxidase subunit 5A, mitochondrial OS=Homo sapiens GN=COX5A PE=1 SV=2	111.5	109.2	105.4	77.1	81.4	69.6	-0.515648	0.00108917	-1
Q587I9	Vesicle transport protein SFT2C OS=Homo sapiens GN=SFT2D3 PE=2 SV=1	111.2	113.1	111.7	91.2	91.2	94	-0.281704	5.38606e-05	-1
Q96LR5	Ubiquitin-conjugating enzyme E2 E2 OS=Homo sapiens GN=UBE2E2 PE=1 SV=1	115	123.9	122.5	99.3	96.6	100.7	-0.285078	0.00200614	-1
Q7KZN9	Cytochrome c oxidase assembly protein COX15 homolog OS=Homo sapiens GN=COX15 PE=1 SV=1	102.4	108.3	104.2	73.6	74.2	75	-0.499145	6.81404e-05	-1
P00558	Phosphoglycerate kinase 1 OS=Homo sapiens GN=PGK1 PE=1 SV=3	124.8	131.4	124.9	91.9	76.2	88.1	-0.572899	0.00132834	-1
P40429	60S ribosomal protein L13a OS=Homo sapiens GN=RPL13A PE=1 SV=2	71.9	90.7	101.2	129.3	126.7	133.3	0.561438	0.00888523	1
O76021	Ribosomal L1 domain-containing protein 1 OS=Homo sapiens GN=RSL1D1 PE=1 SV=3	70.4	76	104.7	133.9	140.9	152.2	0.765974	0.00785685	1
Q96HD1	Cysteine-rich with EGF-like domain protein 1 OS=Homo sapiens GN=CRELD1 PE=1 SV=3	87.4	101.8	103.7	127.7	125.8	125.9	0.373311	0.00511272	1
Q04446	1,4-alpha-glucan-branching enzyme OS=Homo sapiens GN=GBE1 PE=1 SV=3	135.9	128	125.8	85.5	69.5	78.3	-0.740178	0.000715952	-1
Q16851	UTP--glucose-1-phosphate uridylyltransferase OS=Homo sapiens GN=UGP2 PE=1 SV=5	113.7	117.3	111.4	90.8	77.9	89.4	-0.407753	0.0031709	-1
J3QQ67	60S ribosomal protein L18 (Fragment) OS=Homo sapiens GN=RPL18 PE=1 SV=1	51	62.9	85.5	132.6	143	150	1.09383	0.00263053	1
P46199	Translation initiation factor IF-2, mitochondrial OS=Homo sapiens GN=MTIF2 PE=1 SV=2	66.6	69.4	80.4	104.3	115.8	110.5	0.611386	0.00208335	1
Q8TD19	Serine/threonine-protein kinase Nek9 OS=Homo sapiens GN=NEK9 PE=1 SV=2	82.3	82.3	88	99.7	103.3	103.4	0.278562	0.00135717	1
P51659	Peroxisomal multifunctional enzyme type 2 OS=Homo sapiens GN=HSD17B4 PE=1 SV=3	134.5	121.3	122	84.8	72	80.4	-0.671519	0.0011924	-1
A0A087WWM1	Mucin-1 OS=Homo sapiens GN=MUC1 PE=1 SV=1	118.7	137	121.2	82.8	93.3	85.5	-0.526819	0.00418187	-1
Q53HL2	Borealin OS=Homo sapiens GN=CDCA8 PE=1 SV=2	74.7	68.5	87.7	106.7	113.7	107.4	0.505548	0.00603381	1
Q9BZX2	Uridine-cytidine kinase 2 OS=Homo sapiens GN=UCK2 PE=1 SV=1	129.4	124.9	123.2	91.4	72.3	83.4	-0.611382	0.00173875	-1
A0A0B4J1V8	HCG2039996 OS=Homo sapiens GN=PPAN-P2RY11 PE=3 SV=1	64.6	64.5	95.2	120	147.8	142	0.86949	0.00959044	1
P26038	Moesin OS=Homo sapiens GN=MSN PE=1 SV=3	118.8	113.4	111.7	91.7	87.2	88.7	-0.361911	0.000539111	-1
Q9HD20	Manganese-transporting ATPase 13A1 OS=Homo sapiens GN=ATP13A1 PE=1 SV=2	83.2	81.7	89.2	98.9	106.8	111.9	0.321815	0.00873046	1
Q6Y1H2	Very-long-chain (3R)-3-hydroxyacyl-CoA dehydratase 2 OS=Homo sapiens GN=HACD2 PE=1 SV=1	88.1	89.6	89.8	106.4	117.2	112.5	0.329352	0.00196322	1
Q9UJ70	N-acetyl-D-glucosamine kinase OS=Homo sapiens GN=NAGK PE=1 SV=4	81.6	80.2	83.6	104.5	102.2	107.3	0.355629	0.000208986	1
Q9NX14	NADH dehydrogenase [ubiquinone] 1 beta subcomplex subunit 11, mitochondrial OS=Homo sapiens GN=NDUFB11 PE=1 SV=1	119	115.1	109.1	78.2	82.8	80.4	-0.507624	0.00043201	-1
Q9P0B6	Coiled-coil domain-containing protein 167 OS=Homo sapiens GN=CCDC167 PE=1 SV=2	89.1	89.3	96.6	106.2	115.6	111.8	0.278688	0.00605345	1
Q9NS91	E3 ubiquitin-protein ligase RAD18 OS=Homo sapiens GN=RAD18 PE=1 SV=2	84.5	87.1	79.9	111.9	106.6	107.3	0.373428	0.00076464	1
Q96G46	tRNA-dihydrouridine(47) synthase [NAD(P)(+)]-like OS=Homo sapiens GN=DUS3L PE=1 SV=2	96.3	95.3	95.5	116.8	119.5	122.2	0.32042	0.000115612	1
Q8N9N8	Probable RNA-binding protein EIF1AD OS=Homo sapiens GN=EIF1AD PE=1 SV=1	97.1	98.2	87.2	119.7	135.3	123.2	0.420898	0.00559617	1
Q9NS86	LanC-like protein 2 OS=Homo sapiens GN=LANCL2 PE=1 SV=1	82	87	88.3	105.4	98.6	105	0.264155	0.00413721	1
Q7Z478	ATP-dependent RNA helicase DHX29 OS=Homo sapiens GN=DHX29 PE=1 SV=2	85.9	91.8	86.7	108.9	109	109.6	0.308773	0.000349063	1
Q10472	Polypeptide N-acetylgalactosaminyltransferase 1 OS=Homo sapiens GN=GALNT1 PE=1 SV=1	138.1	126.9	138.4	80.4	78.8	76.9	-0.772813	0.000141385	-1
Q9BYM8	RanBP-type and C3HC4-type zinc finger-containing protein 1 OS=Homo sapiens GN=RBCK1 PE=1 SV=2	69.4	68.1	78.3	120.3	113.7	113.7	0.688148	0.000348446	1
Q5ZPR3	CD276 antigen OS=Homo sapiens GN=CD276 PE=1 SV=1	123.8	115.5	117.2	90.6	73	74.8	-0.580518	0.00303557	-1
P09104	Gamma-enolase OS=Homo sapiens GN=ENO2 PE=1 SV=3	117.4	124.7	120	93	88.3	94.2	-0.394336	0.000495002	-1
P57075	Ubiquitin-associated and SH3 domain-containing protein A OS=Homo sapiens GN=UBASH3A PE=1 SV=1	70.3	73.4	69	143.2	109.1	149.2	0.91658	0.00742478	1
Q96HY6	DDRGK domain-containing protein 1 OS=Homo sapiens GN=DDRGK1 PE=1 SV=2	83.1	85.1	86.1	106.2	108.9	115.8	0.379864	0.00103377	1
Q92997	Segment polarity protein dishevelled homolog DVL-3 OS=Homo sapiens GN=DVL3 PE=1 SV=2	88.5	87.1	93.3	103.8	114.7	118.4	0.325251	0.00894095	1
Q6IQ22	Ras-related protein Rab-12 OS=Homo sapiens GN=RAB12 PE=1 SV=3	80.9	83.4	83.5	98.3	102.7	108.1	0.318897	0.00230599	1
O00165	HCLS1-associated protein X-1 OS=Homo sapiens GN=HAX1 PE=1 SV=2	85.6	79.6	84.5	104.7	111.1	119.8	0.426547	0.00381244	1
Q27J81	Inverted formin-2 OS=Homo sapiens GN=INF2 PE=1 SV=2	112.9	110.6	104.9	90.8	87.7	92	-0.279826	0.00202935	-1
J3KNQ4	Alpha-parvin OS=Homo sapiens GN=PARVA PE=1 SV=1	117.8	114.9	113	92.9	84.6	89.8	-0.371061	0.000728431	-1
P30825	High affinity cationic amino acid transporter 1 OS=Homo sapiens GN=SLC7A1 PE=1 SV=1	95.8	89.8	94.1	117	117.3	121.3	0.346375	0.00036271	1
P61599	N-alpha-acetyltransferase 20 OS=Homo sapiens GN=NAA20 PE=1 SV=1	73.4	83.9	78.2	121.2	117.2	126.2	0.630588	0.000422587	1
P43007	Neutral amino acid transporter A OS=Homo sapiens GN=SLC1A4 PE=1 SV=1	92.7	95.9	90.2	133.6	123.2	143.8	0.522932	0.00276354	1
P51688	N-sulphoglucosamine sulphohydrolase OS=Homo sapiens GN=SGSH PE=1 SV=1	89.3	82.5	84.5	100.1	111	108.7	0.319336	0.00550031	1
O95478	Ribosome biogenesis protein NSA2 homolog OS=Homo sapiens GN=NSA2 PE=1 SV=1	83.1	92.7	103	125	128.3	137.1	0.485722	0.00539317	1
Q9Y4R8	Telomere length regulation protein TEL2 homolog OS=Homo sapiens GN=TELO2 PE=1 SV=2	82.2	87.2	88.7	110.7	107.1	112.2	0.354536	0.000641567	1
O75306	NADH dehydrogenase [ubiquinone] iron-sulfur protein 2, mitochondrial OS=Homo sapiens GN=NDUFS2 PE=1 SV=2	116.6	117.5	115.9	90.1	77.1	88.8	-0.451211	0.00166323	-1
Q12965	Unconventional myosin-Ie OS=Homo sapiens GN=MYO1E PE=1 SV=2	109.8	115.6	111.6	92.7	86.8	96.5	-0.28808	0.00352801	-1
A6PVN5	Serine/threonine-protein phosphatase 2A activator OS=Homo sapiens GN=PTPA PE=1 SV=1	125.8	120.4	113.6	96.7	79.3	86.4	-0.455427	0.00621757	-1
U3KQ54	HCG2044777 OS=Homo sapiens GN=PMF1-BGLAP PE=4 SV=1	76.7	76	90.4	108.8	104.7	109.1	0.408197	0.00565242	1
O00566	U3 small nucleolar ribonucleoprotein protein MPP10 OS=Homo sapiens GN=MPHOSPH10 PE=1 SV=2	97.4	99.5	95.9	114.2	127.8	119.4	0.303681	0.00505418	1
Q8IV08	Phospholipase D3 OS=Homo sapiens GN=PLD3 PE=1 SV=1	112.3	114.4	113.1	86	85.9	91.7	-0.366335	0.000226742	-1
Q9BYG3	MKI67 FHA domain-interacting nucleolar phosphoprotein OS=Homo sapiens GN=NIFK PE=1 SV=1	65.4	74.1	95.1	132.5	134.9	146.2	0.818033	0.00364523	1
P51149	Ras-related protein Rab-7a OS=Homo sapiens GN=RAB7A PE=1 SV=1	109	106.2	105.4	92.7	84.3	88.5	-0.272063	0.00230477	-1
A1L390	Pleckstrin homology domain-containing family G member 3 OS=Homo sapiens GN=PLEKHG3 PE=1 SV=1	146.3	149	135.6	86.1	64.2	95.8	-0.808108	0.00379415	-1
Q13439	Golgin subfamily A member 4 OS=Homo sapiens GN=GOLGA4 PE=1 SV=1	86	86.5	89	102.3	115.8	108.8	0.322038	0.00554097	1
Q13671	Ras and Rab interactor 1 OS=Homo sapiens GN=RIN1 PE=1 SV=4	119.6	117	119.3	93.3	89.8	97.1	-0.345015	0.000367701	-1
Q00534	Cyclin-dependent kinase 6 OS=Homo sapiens GN=CDK6 PE=1 SV=1	116.3	114.9	113.6	80.5	77.5	79.1	-0.540264	6.62361e-06	-1
Q8IW41	MAP kinase-activated protein kinase 5 OS=Homo sapiens GN=MAPKAPK5 PE=1 SV=2	65.5	70.5	66.6	122.1	152.8	139.7	1.03309	0.00143485	1
O94760	N(G),N(G)-dimethylarginine dimethylaminohydrolase 1 OS=Homo sapiens GN=DDAH1 PE=1 SV=3	80.1	80.8	82	102.4	115.4	110.3	0.433773	0.0017515	1
P42704	Leucine-rich PPR motif-containing protein, mitochondrial OS=Homo sapiens GN=LRPPRC PE=1 SV=3	104.4	99.7	100.9	88.5	76.7	82	-0.30313	0.00643432	-1
O75506	Heat shock factor-binding protein 1 OS=Homo sapiens GN=HSBP1 PE=1 SV=1	110.7	113	105.4	71.3	89.3	72.3	-0.498815	0.00687022	-1
Q8N4V1	Membrane magnesium transporter 1 OS=Homo sapiens GN=MMGT1 PE=1 SV=1	90.6	98	96.9	118.1	113.8	120.2	0.302494	0.00172773	1
Q9BT25	HAUS augmin-like complex subunit 8 OS=Homo sapiens GN=HAUS8 PE=1 SV=3	81.2	75.9	88.5	101.8	110.3	100.9	0.349852	0.00892725	1
Q8IY81	pre-rRNA processing protein FTSJ3 OS=Homo sapiens GN=FTSJ3 PE=1 SV=2	80.3	93.8	99.1	119.1	118.3	122.8	0.398841	0.00733439	1
J3KNF5	Centrosomal protein of 290 kDa OS=Homo sapiens GN=CEP290 PE=1 SV=1	92.1	92.7	89.1	113.7	121.1	111.5	0.338373	0.00148602	1
Q96A26	Protein FAM162A OS=Homo sapiens GN=FAM162A PE=1 SV=2	160.2	140	121	55.6	57.8	52.4	-1.34506	0.00173333	-1
Q8WUH1	Protein Churchill OS=Homo sapiens GN=CHURC1 PE=1 SV=2	127.1	124.2	121	88.4	96	90.5	-0.437559	0.000348117	-1
Q6ZSZ5	Rho guanine nucleotide exchange factor 18 OS=Homo sapiens GN=ARHGEF18 PE=1 SV=3	108.1	110.2	106.6	86.1	89.9	86.5	-0.307678	0.000199468	-1
O15438	Canalicular multispecific organic anion transporter 2 OS=Homo sapiens GN=ABCC3 PE=1 SV=3	94.7	107.2	95.4	120.9	124.2	127.1	0.324159	0.00488997	1
Q9NQZ5	StAR-related lipid transfer protein 7, mitochondrial OS=Homo sapiens GN=STARD7 PE=1 SV=2	85.7	88.2	86	108.7	113.2	118.6	0.389698	0.000825689	1
Q8WUW1	Protein BRICK1 OS=Homo sapiens GN=BRK1 PE=1 SV=1	130.3	117	118.8	84.6	84.4	86.8	-0.517222	0.000969967	-1
P30153	Serine/threonine-protein phosphatase 2A 65 kDa regulatory subunit A alpha isoform OS=Homo sapiens GN=PPP2R1A PE=1 SV=4	121.3	110.6	113.2	93.6	81.8	88.8	-0.385384	0.00458209	-1
Q6PID6	Tetratricopeptide repeat protein 33 OS=Homo sapiens GN=TTC33 PE=1 SV=2	126.2	114.7	118.2	88.3	88.3	95.9	-0.398129	0.0024382	-1
O96033	Molybdopterin synthase sulfur carrier subunit OS=Homo sapiens GN=MOCS2 PE=1 SV=1	128.3	117.5	116.3	93.1	93.6	83.4	-0.422895	0.00373598	-1
I3L4A1	Charged multivesicular body protein 6 (Fragment) OS=Homo sapiens GN=CHMP6 PE=1 SV=1	86.4	85.8	83.4	102.9	110.1	106.3	0.321025	0.00073058	1
Q14789	Golgin subfamily B member 1 OS=Homo sapiens GN=GOLGB1 PE=1 SV=2	90.2	86.8	90.3	107.4	125	113.6	0.372312	0.00766456	1
P06396	Gelsolin OS=Homo sapiens GN=GSN PE=1 SV=1	107.8	109.6	109	85.2	78.3	82.1	-0.41033	0.000199167	-1
Q9Y487	V-type proton ATPase 116 kDa subunit a isoform 2 OS=Homo sapiens GN=ATP6V0A2 PE=1 SV=2	81.2	81.9	88.3	105.1	100.6	110.8	0.332221	0.00428958	1
Q7L9L4	MOB kinase activator 1B OS=Homo sapiens GN=MOB1B PE=1 SV=3	112.4	107.7	113.8	87.7	82.4	86.8	-0.378209	0.000481767	-1
P43155	Carnitine O-acetyltransferase OS=Homo sapiens GN=CRAT PE=1 SV=5	80.4	75.8	77.1	104	102.7	109.4	0.438195	0.000362968	1
P37235	Hippocalcin-like protein 1 OS=Homo sapiens GN=HPCAL1 PE=1 SV=3	119.9	115.2	118.9	90.9	91.5	91.8	-0.368521	5.24762e-05	-1
F8W6H6	Unconventional myosin-Va OS=Homo sapiens GN=MYO5A PE=1 SV=2	86.8	96	92.4	112.8	118.4	125.8	0.375444	0.00412174	1
Q9BZL1	Ubiquitin-like protein 5 OS=Homo sapiens GN=UBL5 PE=1 SV=1	123.5	118.6	114.5	91.3	72.7	73.6	-0.585772	0.00383885	-1
P32004	Neural cell adhesion molecule L1 OS=Homo sapiens GN=L1CAM PE=1 SV=2	150.9	148	144.5	63.6	66.4	64.8	-1.18662	2.11091e-06	-1
O14524	Nuclear envelope integral membrane protein 1 OS=Homo sapiens GN=NEMP1 PE=1 SV=2	73.9	71.1	88.9	109.8	107.7	116.3	0.513092	0.00548145	1
Q9H6Y2	WD repeat-containing protein 55 OS=Homo sapiens GN=WDR55 PE=1 SV=2	91.1	94	90.5	110.2	109	112.5	0.267303	0.000232371	1
Q8N1G0	Zinc finger protein 687 OS=Homo sapiens GN=ZNF687 PE=1 SV=1	86.5	87.5	93.3	111.6	121.4	121	0.40529	0.0016691	1
Q5JRA6	Transport and Golgi organization protein 1 homolog OS=Homo sapiens GN=MIA3 PE=1 SV=1	88.1	89.5	87.5	106.8	121.6	113.8	0.368303	0.00398989	1
Q96AG4	Leucine-rich repeat-containing protein 59 OS=Homo sapiens GN=LRRC59 PE=1 SV=1	76.5	80.6	94.1	114.2	121.7	117.1	0.490832	0.00411902	1
P98170	E3 ubiquitin-protein ligase XIAP OS=Homo sapiens GN=XIAP PE=1 SV=2	82.4	91.3	82.5	115	112.1	119.1	0.434335	0.00111101	1
O00458	Interferon-related developmental regulator 1 OS=Homo sapiens GN=IFRD1 PE=1 SV=4	45.2	47.3	48.3	166.1	164.3	172.4	1.83634	1.32938e-06	1
O60763	General vesicular transport factor p115 OS=Homo sapiens GN=USO1 PE=1 SV=2	88.5	87.2	89.4	117.2	110.5	118.1	0.383401	0.00041062	1
Q9BRT6	Protein LLP homolog OS=Homo sapiens GN=LLPH PE=1 SV=1	83.6	89.3	91.5	107.4	106.1	105.5	0.270834	0.00167293	1
P15529	Membrane cofactor protein OS=Homo sapiens GN=CD46 PE=1 SV=3	110.9	107.1	105.3	85	82.2	83.6	-0.366336	0.00019319	-1
Q16877	6-phosphofructo-2-kinase/fructose-2,6-bisphosphatase 4 OS=Homo sapiens GN=PFKFB4 PE=2 SV=6	139	152	155.3	103	102.6	106.5	-0.516005	0.000950736	-1
Q9GZP4	PITH domain-containing protein 1 OS=Homo sapiens GN=PITHD1 PE=1 SV=1	79.6	78.4	84.5	105.3	107.3	109.2	0.40818	0.000265034	1
Q14318	Peptidyl-prolyl cis-trans isomerase FKBP8 OS=Homo sapiens GN=FKBP8 PE=1 SV=2	116.8	113.2	115.1	87	77.1	82.6	-0.484257	0.000422069	-1
Q9H081	Protein MIS12 homolog OS=Homo sapiens GN=MIS12 PE=1 SV=1	82.7	80	85.3	109.1	114.8	117.1	0.459432	0.000393268	1
P62917	60S ribosomal protein L8 OS=Homo sapiens GN=RPL8 PE=1 SV=2	69.6	84	92.5	124.2	120.7	126.3	0.592952	0.00374118	1
Q709F0	Acyl-CoA dehydrogenase family member 11 OS=Homo sapiens GN=ACAD11 PE=1 SV=2	92	93.3	89.2	115.5	128.5	119	0.403163	0.00191931	1
Q68E01	Integrator complex subunit 3 OS=Homo sapiens GN=INTS3 PE=1 SV=1	132.5	120.6	120.7	89.1	74.9	83.4	-0.595421	0.00180017	-1
Q13057	Bifunctional coenzyme A synthase OS=Homo sapiens GN=COASY PE=1 SV=4	89.9	96.3	86.9	111.2	119.8	112.8	0.33214	0.00353427	1
J3KNN3	Phosphorylase b kinase gamma catalytic chain, liver/testis isoform OS=Homo sapiens GN=PHKG2 PE=1 SV=1	95.3	95.7	105	114.8	127.1	126.4	0.315284	0.00909703	1
Q9BV20	Methylthioribose-1-phosphate isomerase OS=Homo sapiens GN=MRI1 PE=1 SV=1	115.5	114.8	108.9	94.7	89.2	92.9	-0.293292	0.00141548	-1
P07205	Phosphoglycerate kinase 2 OS=Homo sapiens GN=PGK2 PE=1 SV=3	137.2	145.5	130.1	89.5	67.9	81	-0.792059	0.00164812	-1
M0QWZ7	Serine--tRNA ligase, mitochondrial OS=Homo sapiens GN=SARS2 PE=1 SV=1	82.7	82.8	92.9	107.9	112.5	111.5	0.361143	0.00259184	1
Q9BVC5	Ashwin OS=Homo sapiens GN=C2orf49 PE=1 SV=1	188	149	151.4	69	68.1	46.4	-1.41228	0.00225129	-1
E7EWW0	UPF0505 protein C16orf62 OS=Homo sapiens GN=C16orf62 PE=1 SV=2	86.6	91.4	86.5	112.7	115.8	123	0.410257	0.00109978	1
P07199	Major centromere autoantigen B OS=Homo sapiens GN=CENPB PE=1 SV=2	78.8	89.6	82.2	110.1	119	110.7	0.439299	0.00227705	1
P29317	Ephrin type-A receptor 2 OS=Homo sapiens GN=EPHA2 PE=1 SV=2	66.4	67.9	69.6	93.8	91.7	92.8	0.448779	2.33837e-05	1
Q15024	Exosome complex component RRP42 OS=Homo sapiens GN=EXOSC7 PE=1 SV=3	153.7	130.8	133.1	89.3	61.1	68.9	-0.929216	0.0040193	-1
Q92551	Inositol hexakisphosphate kinase 1 OS=Homo sapiens GN=IP6K1 PE=1 SV=3	83	93.2	91.7	109	110	103.3	0.26671	0.00885373	1
P23258	Tubulin gamma-1 chain OS=Homo sapiens GN=TUBG1 PE=1 SV=2	114.7	110.5	112.1	98.5	86.1	92.5	-0.283626	0.00607237	-1
Q86VR2	Reticulophagy regulator 3 OS=Homo sapiens GN=RETREG3 PE=1 SV=1	64.6	73.8	74.5	87.1	97.9	93.8	0.389055	0.00803342	1
O15294	UDP-N-acetylglucosamine--peptide N-acetylglucosaminyltransferase 110 kDa subunit OS=Homo sapiens GN=OGT PE=1 SV=3	111.8	111.6	108.3	91.3	81.2	95.5	-0.307646	0.0084379	-1
Q8NFI3	Cytosolic endo-beta-N-acetylglucosaminidase OS=Homo sapiens GN=ENGASE PE=1 SV=1	84.1	91.4	91.2	115.6	120.9	118	0.410568	0.000505693	1
P54709	Sodium/potassium-transporting ATPase subunit beta-3 OS=Homo sapiens GN=ATP1B3 PE=1 SV=1	124.2	121.6	119.6	92	87.8	83.1	-0.474962	0.000295011	-1
J3KMZ8	Zinc finger protein ubi-d4 OS=Homo sapiens GN=DPF2 PE=1 SV=1	85.6	90.3	87.8	101.8	108.2	107.3	0.26695	0.00178744	1
Q9BRP1	Programmed cell death protein 2-like OS=Homo sapiens GN=PDCD2L PE=1 SV=1	87.6	88.5	88.2	108	105.7	108.4	0.285332	2.59773e-05	1
Q9NY61	Protein AATF OS=Homo sapiens GN=AATF PE=1 SV=1	89.9	94.4	95.2	109.6	121.5	117.1	0.317068	0.00399156	1
Q4G0J3	La-related protein 7 OS=Homo sapiens GN=LARP7 PE=1 SV=1	79.1	85.9	91.1	102.9	111.1	111.3	0.345064	0.00654672	1
J3KPS3	Fructose-bisphosphate aldolase OS=Homo sapiens GN=ALDOA PE=1 SV=1	121.3	125.4	117.9	92.5	74	88	-0.518649	0.0035676	-1
Q10570	Cleavage and polyadenylation specificity factor subunit 1 OS=Homo sapiens GN=CPSF1 PE=1 SV=2	81.9	88.9	85.9	100.3	102.1	109.5	0.281	0.00607168	1
Q8TDD1	ATP-dependent RNA helicase DDX54 OS=Homo sapiens GN=DDX54 PE=1 SV=2	74.5	72	98.6	119.2	124.6	127.8	0.60038	0.00885512	1
P23921	Ribonucleoside-diphosphate reductase large subunit OS=Homo sapiens GN=RRM1 PE=1 SV=1	121.5	120	116.5	93.2	74.5	86.3	-0.495131	0.0035929	-1
Q9BUB5	MAP kinase-interacting serine/threonine-protein kinase 1 OS=Homo sapiens GN=MKNK1 PE=1 SV=1	98.4	94.7	104.4	126.3	128.6	115.6	0.316584	0.00768527	1
Q13190	Syntaxin-5 OS=Homo sapiens GN=STX5 PE=1 SV=2	71.8	68.3	74.3	101.2	112.9	106.2	0.579119	0.000754612	1
Q9Y6W3	Calpain-7 OS=Homo sapiens GN=CAPN7 PE=1 SV=1	84.2	94.4	85.2	106	108.7	107.6	0.28896	0.00428802	1
Q03113	Guanine nucleotide-binding protein subunit alpha-12 OS=Homo sapiens GN=GNA12 PE=1 SV=4	82.1	98.3	88.4	139.6	139.5	164.5	0.722726	0.00366569	1
Q99595	Mitochondrial import inner membrane translocase subunit Tim17-A OS=Homo sapiens GN=TIMM17A PE=1 SV=1	96.8	100.6	101.5	76.6	77.6	76.4	-0.37427	0.000106256	-1
Q9H7E2	Tudor domain-containing protein 3 OS=Homo sapiens GN=TDRD3 PE=1 SV=1	95.8	96.8	87.4	123.3	124.3	146.5	0.493135	0.00949199	1
E9PLP0	Cysteine--tRNA ligase, cytoplasmic OS=Homo sapiens GN=CARS PE=1 SV=1	75.9	76.3	71.2	111.2	144.9	127.8	0.781101	0.00560615	1
A0A0C4DFN1	Mitofusin-1 OS=Homo sapiens GN=MFN1 PE=1 SV=1	87	88.1	92.7	110.3	100.5	111.8	0.26859	0.00984766	1
E7EPT4	NADH dehydrogenase [ubiquinone] flavoprotein 2, mitochondrial OS=Homo sapiens GN=NDUFV2 PE=1 SV=1	121	125.9	119.3	80.6	100.6	88	-0.443953	0.00631767	-1
Q8NF37	Lysophosphatidylcholine acyltransferase 1 OS=Homo sapiens GN=LPCAT1 PE=1 SV=2	115.3	111	114.5	94.9	90.6	96	-0.27579	0.000724975	-1
Q96DV4	39S ribosomal protein L38, mitochondrial OS=Homo sapiens GN=MRPL38 PE=1 SV=2	113.6	99.9	102.5	77	76.9	81	-0.427878	0.00359648	-1
Q96SK2	Transmembrane protein 209 OS=Homo sapiens GN=TMEM209 PE=1 SV=2	81.7	87.2	89	107.4	109.2	107.7	0.330517	0.000614687	1
Q96GQ7	Probable ATP-dependent RNA helicase DDX27 OS=Homo sapiens GN=DDX27 PE=1 SV=2	96.9	104.3	102	123.2	116.4	130.2	0.286475	0.00813093	1
P19447	TFIIH basal transcription factor complex helicase XPB subunit OS=Homo sapiens GN=ERCC3 PE=1 SV=1	85.6	79.5	91.3	105.3	111.6	112.6	0.361882	0.00402871	1
P49821	NADH dehydrogenase [ubiquinone] flavoprotein 1, mitochondrial OS=Homo sapiens GN=NDUFV1 PE=1 SV=4	128.4	130.8	129.3	87.6	77.6	93.4	-0.587192	0.000750821	-1
Q9NPI6	mRNA-decapping enzyme 1A OS=Homo sapiens GN=DCP1A PE=1 SV=2	79.7	85	89.3	107.2	109	108.4	0.353835	0.00113664	1
P51812	Ribosomal protein S6 kinase alpha-3 OS=Homo sapiens GN=RPS6KA3 PE=1 SV=1	113.9	110.7	107.3	97.5	84.6	91	-0.281319	0.00940954	-1
G5EA09	Syndecan binding protein (Syntenin), isoform CRA_a OS=Homo sapiens GN=SDCBP PE=1 SV=1	117.1	117.2	107.2	80	76.5	73	-0.573391	0.000654817	-1
A0A140T9T7	Antigen peptide transporter 1 OS=Homo sapiens GN=TAP1 PE=1 SV=1	77.7	75.1	79.8	99.5	108.9	106.5	0.437043	0.000934551	1
Q8N3F8	MICAL-like protein 1 OS=Homo sapiens GN=MICALL1 PE=1 SV=2	83.7	89.6	92.1	116	106.8	105.3	0.305967	0.00742721	1
P54652	Heat shock-related 70 kDa protein 2 OS=Homo sapiens GN=HSPA2 PE=1 SV=1	122.3	120.8	124.4	90.2	91.4	101.1	-0.378472	0.00142923	-1
Q8TDN6	Ribosome biogenesis protein BRX1 homolog OS=Homo sapiens GN=BRIX1 PE=1 SV=2	64.6	79.7	87.9	126	139.4	134.9	0.785714	0.00206481	1
Q8IY37	Probable ATP-dependent RNA helicase DHX37 OS=Homo sapiens GN=DHX37 PE=1 SV=1	87.6	86	94.3	107.9	109	112.6	0.298584	0.00213202	1
O14773	Tripeptidyl-peptidase 1 OS=Homo sapiens GN=TPP1 PE=1 SV=2	117.2	114.6	105.2	93.6	83.4	89.3	-0.339696	0.00737747	-1
E9PNQ9	Tumor protein D53 (Fragment) OS=Homo sapiens GN=TPD52L1 PE=1 SV=1	86.7	87.8	85	109.9	112.9	123.9	0.417953	0.00257014	1
Q8IZW8	Tensin-4 OS=Homo sapiens GN=TNS4 PE=1 SV=3	112.2	124.7	115.7	90.1	83.1	96.9	-0.384539	0.00726495	-1
