# Supplementary material for: Inhibition of Mitochondrial Complex Function—The Hepatotoxicity Mechanism of Emodin Based on Quantitative Proteomic Analyses
Source: Cells. 2019 Mar 20;8(3):263. doi: 10.3390/cells8030263 (PMC6468815; doi:10.3390/cells8030263)
Supplement: Supplementary file 1 [file cells-08-00263-s001.zip › Supplementary data/TMT_MSMSSpectrumInfo.xlsx]

## Sheet: B001-TMT_MSMSSpectrumInfo
Checked	Best PSM Ambiguity	Mass Analyzer	Activation Type	MS Order	# PSMs	Isolation Interference [%]	Ion Inject Time [ms]	Precursor m/z [Da]	Precursor MH+ [Da]	Precursor Charge	RT [min]	First Scan	Spectrum File
FALSE	None	FourierTransform	HCD	MS2	0	28.9149	100	741.198	1481.39	2	0.0181	3	B001-1.raw
FALSE	None	FourierTransform	HCD	MS2	0	19.6318	116	612.182	1223.36	2	0.0205	4	B001-1.raw
FALSE	None	FourierTransform	HCD	MS2	0	39.7864	116	816.218	1631.43	2	0.0229	5	B001-1.raw
FALSE	None	FourierTransform	HCD	MS2	0	30.1817	116	550.219	1099.43	2	0.0253	6	B001-1.raw
FALSE	None	FourierTransform	HCD	MS2	0	66.9218	116	624.238	1247.47	2	0.0276	7	B001-1.raw
FALSE	None	FourierTransform	HCD	MS2	0	24.3441	100	817.217	1633.43	2	0.0349	9	B001-1.raw
FALSE	None	FourierTransform	HCD	MS2	0	33.2235	116	607.211	1213.42	2	0.0372	10	B001-1.raw
FALSE	None	FourierTransform	HCD	MS2	0	79.673	100	831.899	2493.68	3	0.0444	12	B001-1.raw
FALSE	None	FourierTransform	HCD	MS2	0	60.1965	100	1310.06	3928.17	3	0.0519	14	B001-1.raw
FALSE	None	FourierTransform	HCD	MS2	0	80.4312	100	615.649	1230.29	2	0.0668	17	B001-1.raw
FALSE	None	FourierTransform	HCD	MS2	0	61.8997	116	870.32	1739.63	2	0.0691	18	B001-1.raw
FALSE	None	FourierTransform	HCD	MS2	0	26.3905	100	684.205	1367.4	2	0.0763	20	B001-1.raw
FALSE	None	FourierTransform	HCD	MS2	0	0	100	681.23	1361.45	2	0.0836	22	B001-1.raw
FALSE	None	FourierTransform	HCD	MS2	0		116	593.159	1777.46	3	0.086	23	B001-1.raw
FALSE	None	FourierTransform	HCD	MS2	0	64.4244	100	496.373	1487.11	3	0.0932	25	B001-1.raw
FALSE	None	FourierTransform	HCD	MS2	0	58.9519	116	777.703	1554.4	2	0.0956	26	B001-1.raw
FALSE	None	FourierTransform	HCD	MS2	0	50.4394	100	615.823	1845.46	3	0.1103	29	B001-1.raw
FALSE	None	FourierTransform	HCD	MS2	0	67.1743	100	705.189	1409.37	2	0.1176	31	B001-1.raw
FALSE	None	FourierTransform	HCD	MS2	0	100	100	696.739	1392.47	2	0.125	33	B001-1.raw
FALSE	None	FourierTransform	HCD	MS2	0	34.0016	116	744.194	1487.38	2	0.1274	34	B001-1.raw
FALSE	None	FourierTransform	HCD	MS2	0	53.1853	116	687.203	1373.4	2	0.1298	35	B001-1.raw
FALSE	None	FourierTransform	HCD	MS2	0	39.0094	100	753.165	1505.32	2	0.137	37	B001-1.raw
FALSE	None	FourierTransform	HCD	MS2	0	46.3265	100	889.235	2665.69	3	0.1444	39	B001-1.raw
FALSE	None	FourierTransform	HCD	MS2	0	70.1199	100	1220.9	2440.79	2	0.1518	41	B001-1.raw
FALSE	None	FourierTransform	HCD	MS2	0	0	116	1347.4	2693.8	2	0.1542	42	B001-1.raw
FALSE	None	FourierTransform	HCD	MS2	0	38.6452	116	385.154	1153.45	3	0.1566	43	B001-1.raw
FALSE	None	FourierTransform	HCD	MS2	0	24.1887	100	907.011	1813.02	2	0.164	45	B001-1.raw
FALSE	None	FourierTransform	HCD	MS2	0	65.5029	116	1021.53	2042.05	2	0.1663	46	B001-1.raw
FALSE	None	FourierTransform	HCD	MS2	0	100	116	1180.42	2359.84	2	0.1687	47	B001-1.raw
FALSE	None	FourierTransform	HCD	MS2	0	42.6782	116	758.224	1515.44	2	0.1711	48	B001-1.raw
FALSE	None	FourierTransform	HCD	MS2	0		100	667.179	1333.35	2	0.1783	50	B001-1.raw
FALSE	None	FourierTransform	HCD	MS2	0	81.7389	116	725.133	1449.26	2	0.1806	51	B001-1.raw
FALSE	None	FourierTransform	HCD	MS2	0	48.3472	116	352.239	1054.7	3	0.183	52	B001-1.raw
FALSE	None	FourierTransform	HCD	MS2	0	74.197	100	823.265	2467.78	3	0.1902	54	B001-1.raw
FALSE	None	FourierTransform	HCD	MS2	0	63.5146	100	912.622	1824.24	2	0.1977	56	B001-1.raw
FALSE	None	FourierTransform	HCD	MS2	0	28.1615	100	1030.6	2060.2	2	0.2051	58	B001-1.raw
FALSE	None	FourierTransform	HCD	MS2	0	77.3252	116	845.655	1690.3	2	0.2074	59	B001-1.raw
FALSE	None	FourierTransform	HCD	MS2	0	69.0759	100	1269.51	2538	2	0.2146	61	B001-1.raw
FALSE	None	FourierTransform	HCD	MS2	0	77.7941	100	1073.14	2145.26	2	0.2295	64	B001-1.raw
FALSE	None	FourierTransform	HCD	MS2	0	81.9073	116	561.235	1121.46	2	0.2319	65	B001-1.raw
FALSE	None	FourierTransform	HCD	MS2	0	53.3085	100	895.595	1790.18	2	0.2391	67	B001-1.raw
FALSE	None	FourierTransform	HCD	MS2	0	13.7803	100	399.347	797.686	2	0.254	70	B001-1.raw
FALSE	None	FourierTransform	HCD	MS2	0	61.0119	100	413.363	825.718	2	0.2615	72	B001-1.raw
FALSE	None	FourierTransform	HCD	MS2	0	50.8139	100	415.037	2071.16	5	0.2764	75	B001-1.raw
FALSE	None	FourierTransform	HCD	MS2	0	83.3575	100	761.295	1521.58	2	0.2837	77	B001-1.raw
FALSE	None	FourierTransform	HCD	MS2	0	0	116	1285.2	2569.4	2	0.286	78	B001-1.raw
FALSE	None	FourierTransform	HCD	MS2	0	48.8837	100	670.174	1339.34	2	0.2932	80	B001-1.raw
FALSE	None	FourierTransform	HCD	MS2	0	69.0587	116	956.614	1912.22	2	0.2979	82	B001-1.raw
FALSE	None	FourierTransform	HCD	MS2	0	48.9309	100	652.148	1303.29	2	0.3127	85	B001-1.raw
FALSE	None	FourierTransform	HCD	MS2	0	86.5667	116	882.146	1763.28	2	0.315	86	B001-1.raw
FALSE	None	FourierTransform	HCD	MS2	0	39.1289	116	1442.85	2884.7	2	0.3175	87	B001-1.raw
FALSE	None	FourierTransform	HCD	MS2	0	28.1699	116	610.186	1219.36	2	0.3198	88	B001-1.raw
FALSE	None	FourierTransform	HCD	MS2	0	51.4685	116	891.234	1781.46	2	0.3222	89	B001-1.raw
FALSE	None	FourierTransform	HCD	MS2	0	74.3595	100	1358.42	2715.83	2	0.3293	91	B001-1.raw
FALSE	None	FourierTransform	HCD	MS2	0	39.9499	116	877.141	1753.28	2	0.3317	92	B001-1.raw
FALSE	None	FourierTransform	HCD	MS2	0	70.8699	100	918.037	1835.07	2	0.3389	94	B001-1.raw
FALSE	None	FourierTransform	HCD	MS2	0	77.2554	100	755.197	1509.39	2	0.3463	96	B001-1.raw
FALSE	None	FourierTransform	HCD	MS2	0	100	100	1252.82	2504.63	2	0.361	99	B001-1.raw
FALSE	None	FourierTransform	HCD	MS2	0	42.1047	116	858.57	1716.13	2	0.3634	100	B001-1.raw
FALSE	None	FourierTransform	HCD	MS2	0	56.2363	100	1323.93	2646.86	2	0.3706	102	B001-1.raw
FALSE	None	FourierTransform	HCD	MS2	0	57.8713	116	1002.07	2003.14	2	0.3729	103	B001-1.raw
FALSE	None	FourierTransform	HCD	MS2	0	33.9648	100	388.128	775.249	2	0.3801	105	B001-1.raw
FALSE	None	FourierTransform	HCD	MS2	0	66.5869	100	864.57	1728.13	2	0.3875	107	B001-1.raw
FALSE	None	FourierTransform	HCD	MS2	0	61.8319	100	1221.99	2442.96	2	0.3949	109	B001-1.raw
FALSE	None	FourierTransform	HCD	MS2	0	49.158	116	624.237	1247.47	2	0.3972	110	B001-1.raw
FALSE	None	FourierTransform	HCD	MS2	0	73.5952	100	870.821	2610.45	3	0.4045	112	B001-1.raw
FALSE	None	FourierTransform	HCD	MS2	0	34.6403	100	651.147	1301.29	2	0.4266	116	B001-1.raw
FALSE	None	FourierTransform	HCD	MS2	0	62.4806	116	1383.39	2765.77	2	0.429	117	B001-1.raw
FALSE	None	FourierTransform	HCD	MS2	0	100	116	787.652	1574.3	2	0.4314	118	B001-1.raw
FALSE	None	FourierTransform	HCD	MS2	0	61.7481	116	822.651	1644.3	2	0.4337	119	B001-1.raw
FALSE	None	FourierTransform	HCD	MS2	0	100	116	855.643	1710.28	2	0.4361	120	B001-1.raw
FALSE	None	FourierTransform	HCD	MS2	0	100	116	1162.89	2324.76	2	0.4384	121	B001-1.raw
FALSE	None	FourierTransform	HCD	MS2	0	0	116	1093.04	2185.07	2	0.4408	122	B001-1.raw
FALSE	None	FourierTransform	HCD	MS2	0	70.9124	100	615.824	1845.46	3	0.448	124	B001-1.raw
FALSE	None	FourierTransform	HCD	MS2	0	0	116	1324.96	2648.91	2	0.4503	125	B001-1.raw
FALSE	None	FourierTransform	HCD	MS2	0	8.61756	100	741.197	1481.39	2	0.4576	127	B001-1.raw
FALSE	None	FourierTransform	HCD	MS2	0	22.2007	100	570.714	1140.42	2	0.465	129	B001-1.raw
FALSE	None	FourierTransform	HCD	MS2	0	20.9608	116	684.205	1367.4	2	0.4674	130	B001-1.raw
FALSE	None	FourierTransform	HCD	MS2	0	46.2211	116	815.217	1629.43	2	0.4698	131	B001-1.raw
FALSE	None	FourierTransform	HCD	MS2	0	61.8105	100	550.218	1099.43	2	0.4843	134	B001-1.raw
FALSE	None	FourierTransform	HCD	MS2	0	52.7605	100	681.23	1361.45	2	0.4918	136	B001-1.raw
FALSE	None	FourierTransform	HCD	MS2	0	47.6944	116	747.663	1494.32	2	0.4941	137	B001-1.raw
FALSE	None	FourierTransform	HCD	MS2	0	29.7459	100	870.319	1739.63	2	0.5014	139	B001-1.raw
FALSE	None	FourierTransform	HCD	MS2	0	59.1153	100	687.202	1373.4	2	0.5089	141	B001-1.raw
FALSE	None	FourierTransform	HCD	MS2	0	32.8434	116	698.256	1395.5	2	0.5113	142	B001-1.raw
FALSE	None	FourierTransform	HCD	MS2	0	25.295	116	859.138	1717.27	2	0.5137	143	B001-1.raw
FALSE	None	FourierTransform	HCD	MS2	0	48.7295	100	1294.47	2587.92	2	0.5209	145	B001-1.raw
FALSE	None	FourierTransform	HCD	MS2	0	71.1238	100	738.223	2949.87	4	0.5295	147	B001-1.raw
FALSE	None	FourierTransform	HCD	MS2	0	46.8914	100	616.828	1848.47	3	0.537	149	B001-1.raw
FALSE	None	FourierTransform	HCD	MS2	0	20.2615	100	419.316	837.625	2	0.5521	152	B001-1.raw
FALSE	None	FourierTransform	HCD	MS2	0	40.6172	116	816.217	1631.43	2	0.5544	153	B001-1.raw
FALSE	None	FourierTransform	HCD	MS2	0	32.3181	100	1134.66	2268.32	2	0.5616	155	B001-1.raw
FALSE	None	FourierTransform	HCD	MS2	0	57.0013	116	915.642	1830.28	2	0.564	156	B001-1.raw
FALSE	None	FourierTransform	HCD	MS2	0	100	100	892.171	1783.33	2	0.5712	158	B001-1.raw
FALSE	None	FourierTransform	HCD	MS2	0	24.581	100	745.194	1489.38	2	0.5785	160	B001-1.raw
FALSE	None	FourierTransform	HCD	MS2	0	9.2221	100	399.347	797.687	2	0.5935	163	B001-1.raw
FALSE	None	FourierTransform	HCD	MS2	0	20.9261	116	403.233	1207.68	3	0.5959	164	B001-1.raw
FALSE	None	FourierTransform	HCD	MS2	0	39.2124	100	1373.26	4117.77	3	0.6105	167	B001-1.raw
FALSE	None	FourierTransform	HCD	MS2	0	61.2047	116	686.201	1371.4	2	0.6128	168	B001-1.raw
FALSE	None	FourierTransform	HCD	MS2	0	47.6298	116	832.242	1663.48	2	0.6152	169	B001-1.raw
FALSE	None	FourierTransform	HCD	MS2	0	37.4915	100	1203.6	3608.79	3	0.6224	171	B001-1.raw
FALSE	None	FourierTransform	HCD	MS2	0	56.2327	100	889.235	1777.46	2	0.6299	173	B001-1.raw
FALSE	None	FourierTransform	HCD	MS2	0	0	100	625.237	1249.47	2	0.6373	175	B001-1.raw
FALSE	None	FourierTransform	HCD	MS2	0	45.7783	116	758.223	1515.44	2	0.6397	176	B001-1.raw
FALSE	None	FourierTransform	HCD	MS2	0	47.0936	116	488.848	976.689	2	0.6421	177	B001-1.raw
FALSE	None	FourierTransform	HCD	MS2	0	73.654	100	471.295	941.583	2	0.6493	179	B001-1.raw
FALSE	None	FourierTransform	HCD	MS2	0	31.6514	100	607.211	1213.41	2	0.6567	181	B001-1.raw
FALSE	None	FourierTransform	HCD	MS2	0		100	667.178	1333.35	2	0.664	183	B001-1.raw
FALSE	None	FourierTransform	HCD	MS2	0	52.3391	100	744.196	1487.38	2	0.6788	186	B001-1.raw
FALSE	None	FourierTransform	HCD	MS2	0	37.3469	100	755.248	2263.73	3	0.6937	189	B001-1.raw
FALSE	None	FourierTransform	HCD	MS2	0	54.5268	100	613.184	1225.36	2	0.7307	195	B001-1.raw
FALSE	None	FourierTransform	HCD	MS2	0	34.8499	100	659.671	1318.34	2	0.7381	197	B001-1.raw
FALSE	None	FourierTransform	HCD	MS2	0	86.8197	116	923.947	1846.89	2	0.7405	198	B001-1.raw
FALSE	None	FourierTransform	HCD	MS2	0	22.8787	116	385.154	1153.45	3	0.7428	199	B001-1.raw
FALSE	None	FourierTransform	HCD	MS2	0	35.856	100	1275.29	3823.86	3	0.7501	201	B001-1.raw
FALSE	None	FourierTransform	HCD	MS2	0	61.3922	100	515.145	1029.28	2	0.7721	205	B001-1.raw
FALSE	None	FourierTransform	HCD	MS2	0	77.85	100	651.147	1301.29	2	0.7795	207	B001-1.raw
FALSE	None	FourierTransform	HCD	MS2	0	45.8724	100	890.833	1780.66	2	0.7869	209	B001-1.raw
FALSE	None	FourierTransform	HCD	MS2	0	55.5641	100	514.702	1028.4	2	0.7945	211	B001-1.raw
FALSE	None	FourierTransform	HCD	MS2	0	19.6264	100	533.192	1065.38	2	0.8019	213	B001-1.raw
FALSE	None	FourierTransform	HCD	MS2	0	30.2662	100	604.157	1207.31	2	0.8239	217	B001-1.raw
FALSE	None	FourierTransform	HCD	MS2	0		100	610.185	1219.36	2	0.8388	220	B001-1.raw
FALSE	None	FourierTransform	HCD	MS2	0	33.275	100	870.319	1739.63	2	0.8463	222	B001-1.raw
FALSE	None	FourierTransform	HCD	MS2	0	46.0974	116	603.653	1206.3	2	0.8486	223	B001-1.raw
FALSE	None	FourierTransform	HCD	MS2	0	26.3633	100	513.199	1025.39	2	0.8559	225	B001-1.raw
FALSE	None	FourierTransform	HCD	MS2	0	80.7798	116	999.467	1997.93	2	0.8583	226	B001-1.raw
FALSE	None	FourierTransform	HCD	MS2	0	20.7456	100	681.23	1361.45	2	0.8655	228	B001-1.raw
FALSE	None	FourierTransform	HCD	MS2	0	12.8946	100	615.822	1845.45	3	0.8804	231	B001-1.raw
FALSE	None	FourierTransform	HCD	MS2	0	66.8152	116	842.539	1684.07	2	0.8827	232	B001-1.raw
FALSE	None	FourierTransform	HCD	MS2	0	32.4835	100	1224.96	3672.86	3	0.8899	234	B001-1.raw
FALSE	None	FourierTransform	HCD	MS2	0	86.5107	100	658.178	1315.35	2	0.905	237	B001-1.raw
FALSE	None	FourierTransform	HCD	MS2	0	100	116	615.492	1844.46	3	0.9073	238	B001-1.raw
FALSE	None	FourierTransform	HCD	MS2	0		100	741.198	1481.39	2	0.9145	240	B001-1.raw
FALSE	None	FourierTransform	HCD	MS2	0	23.8994	100	624.237	1247.47	2	0.9218	242	B001-1.raw
FALSE	None	FourierTransform	HCD	MS2	0	47.6459	116	996.207	1991.41	2	0.9242	243	B001-1.raw
FALSE	None	FourierTransform	HCD	MS2	0	66.2091	100	413.363	825.719	2	0.9315	245	B001-1.raw
FALSE	None	FourierTransform	HCD	MS2	0	53.6683	100	459.173	1375.5	3	0.9388	247	B001-1.raw
FALSE	None	FourierTransform	HCD	MS2	0	32.067	100	691.715	1382.42	2	0.9609	251	B001-1.raw
FALSE	None	FourierTransform	HCD	MS2	0	53.9196	100	432.886	864.766	2	0.9683	253	B001-1.raw
FALSE	None	FourierTransform	HCD	MS2	0	56.8374	116	1074.58	2148.16	2	0.9706	254	B001-1.raw
FALSE	None	FourierTransform	HCD	MS2	0	34.4852	100	352.239	703.471	2	0.978	256	B001-1.raw
FALSE	None	FourierTransform	HCD	MS2	0	62.8033	100	403.233	805.459	2	0.9854	258	B001-1.raw
FALSE	None	FourierTransform	HCD	MS2	0	19.195	100	758.223	1515.44	2	1.0004	261	B001-1.raw
FALSE	None	FourierTransform	HCD	MS2	0	39.879	116	760.222	1519.44	2	1.0028	262	B001-1.raw
FALSE	None	FourierTransform	HCD	MS2	0	84.8342	100	697.719	1394.43	2	1.0101	264	B001-1.raw
FALSE	None	FourierTransform	HCD	MS2	0	46.4801	100	832.243	1663.48	2	1.0175	266	B001-1.raw
FALSE	None	FourierTransform	HCD	MS2	0	20.3154	100	399.347	797.687	2	1.025	268	B001-1.raw
FALSE	None	FourierTransform	HCD	MS2	0	0	100	816.218	1631.43	2	1.0474	272	B001-1.raw
FALSE	None	FourierTransform	HCD	MS2	0	32.3262	100	570.714	1140.42	2	1.0547	274	B001-1.raw
FALSE	None	FourierTransform	HCD	MS2	0	27.6583	116	476.199	1426.58	3	1.0571	275	B001-1.raw
FALSE	None	FourierTransform	HCD	MS2	0	7.335	100	607.211	1213.42	2	1.0862	280	B001-1.raw
FALSE	None	FourierTransform	HCD	MS2	0	100	116	888.216	1775.42	2	1.0885	281	B001-1.raw
FALSE	None	FourierTransform	HCD	MS2	0	21.6722	116	684.205	1367.4	2	1.091	282	B001-1.raw
FALSE	None	FourierTransform	HCD	MS2	0	46.2797	116	426.138	1276.4	3	1.0933	283	B001-1.raw
FALSE	None	FourierTransform	HCD	MS2	0	30.4378	100	815.217	1629.43	2	1.1156	287	B001-1.raw
FALSE	None	FourierTransform	HCD	MS2	0	51.7773	116	745.193	1489.38	2	1.1179	288	B001-1.raw
FALSE	None	FourierTransform	HCD	MS2	0	0	100	1189.45	2377.89	2	1.1252	290	B001-1.raw
FALSE	None	FourierTransform	HCD	MS2	0	51.7719	100	651.146	1301.29	2	1.1329	292	B001-1.raw
FALSE	None	FourierTransform	HCD	MS2	0	63.0617	116	550.219	1099.43	2	1.1352	293	B001-1.raw
FALSE	None	FourierTransform	HCD	MS2	0		100	593.159	1777.46	3	1.1574	297	B001-1.raw
FALSE	None	FourierTransform	HCD	MS2	0	71.9189	100	1317.5	3950.49	3	1.1647	299	B001-1.raw
FALSE	None	FourierTransform	HCD	MS2	0	76.4133	100	870.32	1739.63	2	1.2013	305	B001-1.raw
FALSE	None	FourierTransform	HCD	MS2	0		100	758.224	1515.44	2	1.2086	307	B001-1.raw
FALSE	None	FourierTransform	HCD	MS2	0	68.3002	100	736.763	1472.52	2	1.231	311	B001-1.raw
FALSE	None	FourierTransform	HCD	MS2	0	39.7576	116	688.199	1375.39	2	1.2334	312	B001-1.raw
FALSE	None	FourierTransform	HCD	MS2	0		100	610.186	1219.36	2	1.2407	314	B001-1.raw
FALSE	None	FourierTransform	HCD	MS2	0	51.7729	100	670.176	1339.35	2	1.2481	316	B001-1.raw
FALSE	None	FourierTransform	HCD	MS2	0	51.9061	116	681.229	1361.45	2	1.2504	317	B001-1.raw
FALSE	None	FourierTransform	HCD	MS2	0	33.6434	100	744.195	1487.38	2	1.2653	320	B001-1.raw
FALSE	None	FourierTransform	HCD	MS2	0	51.4742	116	917.641	1834.27	2	1.2676	321	B001-1.raw
FALSE	None	FourierTransform	HCD	MS2	0	100	100	573.256	1145.5	2	1.2824	324	B001-1.raw
FALSE	None	FourierTransform	HCD	MS2	0	63.6964	116	868.646	1736.29	2	1.2847	325	B001-1.raw
FALSE	None	FourierTransform	HCD	MS2	0	72.4654	116	1040.71	2080.42	2	1.2871	326	B001-1.raw
FALSE	None	FourierTransform	HCD	MS2	0	60.0655	116	624.238	1247.47	2	1.2894	327	B001-1.raw
FALSE	None	FourierTransform	HCD	MS2	0	46.4606	100	615.823	1845.45	3	1.3114	331	B001-1.raw
FALSE	None	FourierTransform	HCD	MS2	0	42.0037	100	1273.41	2545.82	2	1.3188	333	B001-1.raw
FALSE	None	FourierTransform	HCD	MS2	0		100	684.205	1367.4	2	1.3263	335	B001-1.raw
FALSE	None	FourierTransform	HCD	MS2	0		100	667.179	1333.35	2	1.3338	337	B001-1.raw
FALSE	None	FourierTransform	HCD	MS2	0	61.27	100	1112.63	3335.88	3	1.3412	339	B001-1.raw
FALSE	None	FourierTransform	HCD	MS2	0	100	100	615.181	1843.53	3	1.3487	341	B001-1.raw
FALSE	None	FourierTransform	HCD	MS2	0	4.72584	116	740.694	1480.38	2	1.351	342	B001-1.raw
FALSE	None	FourierTransform	HCD	MS2	0	25.7324	116	758.224	1515.44	2	1.3534	343	B001-1.raw
FALSE	None	FourierTransform	HCD	MS2	0	23.8384	116	743.194	1485.38	2	1.3558	344	B001-1.raw
FALSE	None	FourierTransform	HCD	MS2	0	37.5205	100	818.217	1635.43	2	1.363	346	B001-1.raw
FALSE	None	FourierTransform	HCD	MS2	0	26.448	100	834.244	1667.48	2	1.3704	348	B001-1.raw
FALSE	None	FourierTransform	HCD	MS2	0	70.2378	100	958.715	2874.13	3	1.4072	354	B001-1.raw
FALSE	None	FourierTransform	HCD	MS2	0	17.7922	116	419.316	837.625	2	1.4096	355	B001-1.raw
FALSE	None	FourierTransform	HCD	MS2	0	35.4466	116	478.142	1432.41	3	1.412	356	B001-1.raw
FALSE	None	FourierTransform	HCD	MS2	0	32.4106	100	388.128	775.249	2	1.4194	358	B001-1.raw
FALSE	None	FourierTransform	HCD	MS2	0	55.0932	100	816.218	1631.43	2	1.4269	360	B001-1.raw
FALSE	None	FourierTransform	HCD	MS2	0	18.6971	100	684.205	1367.4	2	1.4343	362	B001-1.raw
FALSE	None	FourierTransform	HCD	MS2	0	34.5518	100	817.212	1633.42	2	1.4416	364	B001-1.raw
FALSE	None	FourierTransform	HCD	MS2	0	26.5124	100	607.211	1213.42	2	1.4492	366	B001-1.raw
FALSE	None	FourierTransform	HCD	MS2	0	37.7131	100	1018.61	3053.8	3	1.5082	375	B001-1.raw
FALSE	None	FourierTransform	HCD	MS2	0	68.5467	100	651.147	1301.29	2	1.5304	379	B001-1.raw
FALSE	None	FourierTransform	HCD	MS2	0	30.5324	100	1120.57	2240.13	2	1.5378	381	B001-1.raw
FALSE	None	FourierTransform	HCD	MS2	0	24.8574	100	550.219	1099.43	2	1.5711	386	B001-1.raw
FALSE	None	FourierTransform	HCD	MS2	0	23.3873	100	610.186	1219.36	2	1.5933	390	B001-1.raw
FALSE	None	FourierTransform	HCD	MS2	0	25.7565	100	870.319	1739.63	2	1.6006	392	B001-1.raw
FALSE	None	FourierTransform	HCD	MS2	0	24.8207	116	1287.56	2574.11	2	1.603	393	B001-1.raw
FALSE	None	FourierTransform	HCD	MS2	0	56.0938	100	977.999	1954.99	2	1.6103	395	B001-1.raw
FALSE	None	FourierTransform	HCD	MS2	0	27.1942	100	803.66	1606.31	2	1.6177	397	B001-1.raw
FALSE	None	FourierTransform	HCD	MS2	0	16.2228	100	399.347	797.687	2	1.6251	399	B001-1.raw
FALSE	None	FourierTransform	HCD	MS2	0	62.6347	116	681.23	1361.45	2	1.6274	400	B001-1.raw
FALSE	None	FourierTransform	HCD	MS2	0	63.7098	100	831.267	2491.79	3	1.6714	407	B001-1.raw
FALSE	None	FourierTransform	HCD	MS2	0	36.4057	100	774.213	1547.42	2	1.7156	414	B001-1.raw
FALSE	None	FourierTransform	HCD	MS2	0	55.8707	116	758.224	1515.44	2	1.7179	415	B001-1.raw
FALSE	None	FourierTransform	HCD	MS2	0	71.4818	100	615.823	1845.45	3	1.7327	418	B001-1.raw
FALSE	None	FourierTransform	HCD	MS2	0		100	667.178	1333.35	2	1.7477	421	B001-1.raw
FALSE	None	FourierTransform	HCD	MS2	0	27.7819	116	580.548	1739.63	3	1.75	422	B001-1.raw
FALSE	None	FourierTransform	HCD	MS2	0	29.2755	116	624.237	1247.47	2	1.7524	423	B001-1.raw
FALSE	None	FourierTransform	HCD	MS2	0	37.6088	100	684.205	1367.4	2	1.7746	427	B001-1.raw
FALSE	None	FourierTransform	HCD	MS2	0	45.9452	116	533.192	1597.56	3	1.777	428	B001-1.raw
FALSE	None	FourierTransform	HCD	MS2	0	60.0813	116	889.235	2665.69	3	1.7794	429	B001-1.raw
FALSE	None	FourierTransform	HCD	MS2	0	59.7181	100	686.203	1371.4	2	1.7942	432	B001-1.raw
FALSE	None	FourierTransform	HCD	MS2	0	45.1709	116	744.198	1487.39	2	1.7965	433	B001-1.raw
FALSE	None	FourierTransform	HCD	MS2	0	0	100	514.199	1027.39	2	1.8039	435	B001-1.raw
FALSE	None	FourierTransform	HCD	MS2	0	17.1394	100	607.211	1213.42	2	1.8113	437	B001-1.raw
FALSE	None	FourierTransform	HCD	MS2	0	27.6154	100	385.154	1153.45	3	1.8187	439	B001-1.raw
FALSE	None	FourierTransform	HCD	MS2	0	59.7259	100	483.797	966.587	2	1.8411	443	B001-1.raw
FALSE	None	FourierTransform	HCD	MS2	0	43.5796	116	613.182	1225.36	2	1.8435	444	B001-1.raw
FALSE	None	FourierTransform	HCD	MS2	0	71.0567	116	510.224	1019.44	2	1.8459	445	B001-1.raw
FALSE	None	FourierTransform	HCD	MS2	0	65.6089	116	698.256	1395.5	2	1.8483	446	B001-1.raw
FALSE	None	FourierTransform	HCD	MS2	0	24.4185	100	1381.77	2762.52	2	1.8555	448	B001-1.raw
FALSE	None	FourierTransform	HCD	MS2	0	76.2709	116	1290.57	2580.14	2	1.8578	449	B001-1.raw
FALSE	None	FourierTransform	HCD	MS2	0	100	116	1152.31	3454.93	3	1.8602	450	B001-1.raw
FALSE	None	FourierTransform	HCD	MS2	0	100	116	949.604	1898.2	2	1.8626	451	B001-1.raw
FALSE	None	FourierTransform	HCD	MS2	0	32.4453	100	816.218	1631.43	2	1.9071	458	B001-1.raw
FALSE	None	FourierTransform	HCD	MS2	0	64.2215	100	413.363	825.719	2	1.9221	461	B001-1.raw
FALSE	None	FourierTransform	HCD	MS2	0	27.8788	116	352.239	1054.7	3	1.9244	462	B001-1.raw
FALSE	None	FourierTransform	HCD	MS2	0	16.6011	100	550.218	1099.43	2	1.9316	464	B001-1.raw
FALSE	None	FourierTransform	HCD	MS2	0		116	593.159	1777.46	3	1.934	465	B001-1.raw
FALSE	None	FourierTransform	HCD	MS2	0	14.3089	100	870.319	1739.63	2	1.9412	467	B001-1.raw
FALSE	None	FourierTransform	HCD	MS2	0	53.6302	116	716.126	1431.24	2	1.9436	468	B001-1.raw
FALSE	None	FourierTransform	HCD	MS2	0	42.0389	100	478.142	1432.41	3	1.9508	470	B001-1.raw
FALSE	None	FourierTransform	HCD	MS2	0	21.1978	116	570.714	1140.42	2	1.9532	471	B001-1.raw
FALSE	None	FourierTransform	HCD	MS2	0	19.5709	100	681.23	1361.45	2	2.0044	479	B001-1.raw
FALSE	None	FourierTransform	HCD	MS2	0	8.01806	100	419.316	837.625	2	2.0192	482	B001-1.raw
FALSE	None	FourierTransform	HCD	MS2	0		100	741.198	1481.39	2	2.0266	484	B001-1.raw
FALSE	None	FourierTransform	HCD	MS2	0	27.7727	100	1233.48	2465.96	2	2.0562	489	B001-1.raw
FALSE	None	FourierTransform	HCD	MS2	0	35.9603	116	936.179	1871.35	2	2.0586	490	B001-1.raw
FALSE	None	FourierTransform	HCD	MS2	0	28.5859	116	741.197	1481.39	2	2.061	491	B001-1.raw
FALSE	None	FourierTransform	HCD	MS2	0	19.7231	116	476.199	951.391	2	2.0633	492	B001-1.raw
FALSE	None	FourierTransform	HCD	MS2	0	100	100	624.238	1247.47	2	2.0854	496	B001-1.raw
FALSE	None	FourierTransform	HCD	MS2	0	33.1071	116	409.111	1225.32	3	2.0877	497	B001-1.raw
FALSE	None	FourierTransform	HCD	MS2	0	22.8775	100	615.823	1845.45	3	2.1247	503	B001-1.raw
FALSE	None	FourierTransform	HCD	MS2	0	53.3949	100	818.213	1635.42	2	2.1323	505	B001-1.raw
FALSE	None	FourierTransform	HCD	MS2	0	69.828	116	1108.45	2215.89	2	2.1346	506	B001-1.raw
FALSE	None	FourierTransform	HCD	MS2	0	51.8736	100	832.243	2494.71	3	2.1418	508	B001-1.raw
FALSE	None	FourierTransform	HCD	MS2	0	28.7912	116	686.201	1371.4	2	2.1442	509	B001-1.raw
FALSE	None	FourierTransform	HCD	MS2	0	46.4205	116	744.196	1487.38	2	2.1466	510	B001-1.raw
FALSE	None	FourierTransform	HCD	MS2	0		100	610.185	1219.36	2	2.1539	512	B001-1.raw
FALSE	None	FourierTransform	HCD	MS2	0	63.223	116	725.132	1449.26	2	2.1563	513	B001-1.raw
FALSE	None	FourierTransform	HCD	MS2	0	29.0005	116	684.204	1367.4	2	2.1587	514	B001-1.raw
FALSE	None	FourierTransform	HCD	MS2	0	61.3271	100	890.833	1780.66	2	2.166	516	B001-1.raw
FALSE	None	FourierTransform	HCD	MS2	0	48.412	100	758.223	1515.44	2	2.1811	519	B001-1.raw
FALSE	None	FourierTransform	HCD	MS2	0	11.8145	100	607.211	1213.41	2	2.1885	521	B001-1.raw
FALSE	None	FourierTransform	HCD	MS2	0	39.4851	100	651.146	1301.29	2	2.1961	523	B001-1.raw
FALSE	None	FourierTransform	HCD	MS2	0	0	100	399.347	797.687	2	2.2189	527	B001-1.raw
FALSE	None	FourierTransform	HCD	MS2	0	21.8378	100	889.236	1777.46	2	2.2413	531	B001-1.raw
FALSE	None	FourierTransform	HCD	MS2	0	78.3646	100	651.147	1301.29	2	2.2563	534	B001-1.raw
FALSE	None	FourierTransform	HCD	MS2	0	44.8254	100	870.319	1739.63	2	2.2789	538	B001-1.raw
FALSE	None	FourierTransform	HCD	MS2	0	10.5122	100	870.319	1739.63	2	2.2865	540	B001-1.raw
FALSE	None	FourierTransform	HCD	MS2	0	0	100	550.218	1099.43	2	2.294	542	B001-1.raw
FALSE	None	FourierTransform	HCD	MS2	0	45.0579	100	952.076	1903.14	2	2.3165	546	B001-1.raw
FALSE	None	FourierTransform	HCD	MS2	0	47.7912	100	459.172	1375.5	3	2.3315	549	B001-1.raw
FALSE	None	FourierTransform	HCD	MS2	0	37.2923	100	815.216	1629.43	2	2.339	551	B001-1.raw
FALSE	None	FourierTransform	HCD	MS2	0	25.28	116	670.175	1339.34	2	2.3414	552	B001-1.raw
FALSE	None	FourierTransform	HCD	MS2	0	37.9023	116	817.215	1633.42	2	2.3438	553	B001-1.raw
FALSE	None	FourierTransform	HCD	MS2	0	14.5766	100	385.154	1153.45	3	2.3511	555	B001-1.raw
FALSE	None	FourierTransform	HCD	MS2	0	36.4144	100	681.231	1361.45	2	2.4109	564	B001-1.raw
FALSE	None	FourierTransform	HCD	MS2	0	49.8539	100	761.222	1521.44	2	2.4259	567	B001-1.raw
FALSE	None	FourierTransform	HCD	MS2	0		100	741.197	1481.39	2	2.4604	572	B001-1.raw
FALSE	None	FourierTransform	HCD	MS2	0	0	100	514.199	1027.39	2	2.4905	577	B001-1.raw
FALSE	None	FourierTransform	HCD	MS2	0	44.813	100	616.158	1846.46	3	2.5056	580	B001-1.raw
FALSE	None	FourierTransform	HCD	MS2	0	33.3839	116	352.239	1054.7	3	2.5079	581	B001-1.raw
FALSE	None	FourierTransform	HCD	MS2	0		100	667.178	1333.35	2	2.5152	583	B001-1.raw
FALSE	None	FourierTransform	HCD	MS2	0	37.9667	100	476.2	951.392	2	2.5227	585	B001-1.raw
FALSE	None	FourierTransform	HCD	MS2	0	11.4933	100	612.182	1223.36	2	2.5453	589	B001-1.raw
FALSE	None	FourierTransform	HCD	MS2	0	31.2466	100	615.824	1845.46	3	2.575	594	B001-1.raw
FALSE	None	FourierTransform	HCD	MS2	0	46.1478	116	699.256	1397.51	2	2.5774	595	B001-1.raw
FALSE	None	FourierTransform	HCD	MS2	0	33.7911	100	580.548	1739.63	3	2.5848	597	B001-1.raw
FALSE	None	FourierTransform	HCD	MS2	0	46.3472	116	1438.01	4312.02	3	2.5871	598	B001-1.raw
FALSE	None	FourierTransform	HCD	MS2	0	11.5824	100	533.192	1065.38	2	2.602	601	B001-1.raw
FALSE	None	FourierTransform	HCD	MS2	0	26.7803	100	816.215	1631.42	2	2.6094	603	B001-1.raw
FALSE	None	FourierTransform	HCD	MS2	0	25.2882	100	432.886	864.764	2	2.6241	606	B001-1.raw
FALSE	None	FourierTransform	HCD	MS2	0	67.944	116	832.243	1663.48	2	2.6265	607	B001-1.raw
FALSE	None	FourierTransform	HCD	MS2	0	13.4569	100	550.218	1099.43	2	2.6338	609	B001-1.raw
FALSE	None	FourierTransform	HCD	MS2	0	10.8102	116	399.347	797.687	2	2.6362	610	B001-1.raw
FALSE	None	FourierTransform	HCD	MS2	0	40.7103	100	870.32	1739.63	2	2.6435	612	B001-1.raw
FALSE	None	FourierTransform	HCD	MS2	0	35.6914	116	758.224	1515.44	2	2.6458	613	B001-1.raw
FALSE	None	FourierTransform	HCD	MS2	0	20.3078	100	741.197	1481.39	2	2.6607	616	B001-1.raw
FALSE	None	FourierTransform	HCD	MS2	0	61.1136	100	624.237	1247.47	2	2.6757	619	B001-1.raw
FALSE	None	FourierTransform	HCD	MS2	0	15.7667	100	760.221	1519.43	2	2.7125	625	B001-1.raw
FALSE	None	FourierTransform	HCD	MS2	0	69.8588	100	1450.32	4348.95	3	2.7199	627	B001-1.raw
FALSE	None	FourierTransform	HCD	MS2	0	19.6261	100	818.216	1635.42	2	2.735	630	B001-1.raw
FALSE	None	FourierTransform	HCD	MS2	0	32.0343	100	1400.33	4198.98	3	2.7423	632	B001-1.raw
FALSE	None	FourierTransform	HCD	MS2	0	15.2642	116	419.316	837.625	2	2.7447	633	B001-1.raw
FALSE	None	FourierTransform	HCD	MS2	0	38.8976	100	759.224	1517.44	2	2.767	637	B001-1.raw
FALSE	None	FourierTransform	HCD	MS2	0	9.53274	116	684.205	1367.4	2	2.7693	638	B001-1.raw
FALSE	None	FourierTransform	HCD	MS2	0	29.1553	116	681.231	1361.45	2	2.7717	639	B001-1.raw
FALSE	None	FourierTransform	HCD	MS2	0	22.0191	100	459.173	1375.5	3	2.779	641	B001-1.raw
FALSE	None	FourierTransform	HCD	MS2	0	31.8603	100	613.182	1225.36	2	2.7939	644	B001-1.raw
FALSE	None	FourierTransform	HCD	MS2	0		100	593.159	1777.46	3	2.8013	646	B001-1.raw
FALSE	None	FourierTransform	HCD	MS2	0	64.3695	116	651.147	1301.29	2	2.8036	647	B001-1.raw
FALSE	None	FourierTransform	HCD	MS2	0	37.9164	100	607.211	1213.41	2	2.8406	653	B001-1.raw
FALSE	None	FourierTransform	HCD	MS2	0	58.1289	100	424.119	1270.34	3	2.8555	656	B001-1.raw
FALSE	None	FourierTransform	HCD	MS2	0	37.6929	100	710.206	1419.4	2	2.8778	660	B001-1.raw
FALSE	None	FourierTransform	HCD	MS2	0	64.0663	100	1341.36	4022.07	3	2.907	665	B001-1.raw
FALSE	None	FourierTransform	HCD	MS2	0	47.0228	100	698.257	2092.76	3	2.9217	668	B001-1.raw
FALSE	None	FourierTransform	HCD	MS2	0		100	610.185	1219.36	2	2.9365	671	B001-1.raw
FALSE	None	FourierTransform	HCD	MS2	0	41.0635	100	963.255	2887.75	3	2.9657	676	B001-1.raw
FALSE	None	FourierTransform	HCD	MS2	0	44.1589	100	744.197	1487.39	2	2.9805	679	B001-1.raw
FALSE	None	FourierTransform	HCD	MS2	0	61.4594	116	764.689	1528.37	2	2.9828	680	B001-1.raw
FALSE	None	FourierTransform	HCD	MS2	0	36.8189	100	670.175	1339.34	2	2.99	682	B001-1.raw
FALSE	None	FourierTransform	HCD	MS2	0	48.6082	116	621.827	1863.47	3	2.9924	683	B001-1.raw
FALSE	None	FourierTransform	HCD	MS2	0		100	667.178	1333.35	2	2.9996	685	B001-1.raw
FALSE	None	FourierTransform	HCD	MS2	0	0	100	1059.58	2118.15	2	3.007	687	B001-1.raw
FALSE	None	FourierTransform	HCD	MS2	0	34.7697	116	870.821	1740.63	2	3.0093	688	B001-1.raw
FALSE	None	FourierTransform	HCD	MS2	0	12.3125	100	615.823	1845.45	3	3.024	691	B001-1.raw
FALSE	None	FourierTransform	HCD	MS2	0		100	536.167	1071.33	2	3.0387	694	B001-1.raw
FALSE	None	FourierTransform	HCD	MS2	0	31.0807	100	624.238	1247.47	2	3.046	696	B001-1.raw
FALSE	None	FourierTransform	HCD	MS2	0	29.4668	100	399.347	797.687	2	3.0609	699	B001-1.raw
FALSE	None	FourierTransform	HCD	MS2	0	85.951	116	772.743	1544.48	2	3.0633	700	B001-1.raw
FALSE	None	FourierTransform	HCD	MS2	0	73.0027	100	940.021	1879.03	2	3.0706	702	B001-1.raw
FALSE	None	FourierTransform	HCD	MS2	0	18.1635	100	396.087	1186.25	3	3.0856	705	B001-1.raw
FALSE	None	FourierTransform	HCD	MS2	0	31.047	116	615.823	1845.46	3	3.088	706	B001-1.raw
FALSE	None	FourierTransform	HCD	MS2	0		100	741.197	1481.39	2	3.0955	708	B001-1.raw
FALSE	None	FourierTransform	HCD	MS2	0	28.4798	116	815.216	1629.43	2	3.0979	709	B001-1.raw
FALSE	None	FourierTransform	HCD	MS2	0	61.499	100	477.801	1431.39	3	3.1199	713	B001-1.raw
FALSE	None	FourierTransform	HCD	MS2	0	34.7924	100	758.222	1515.44	2	3.1273	715	B001-1.raw
FALSE	None	FourierTransform	HCD	MS2	0	100	100	832.766	1664.53	2	3.135	717	B001-1.raw
FALSE	None	FourierTransform	HCD	MS2	0	33.8368	100	681.231	1361.46	2	3.1426	719	B001-1.raw
FALSE	None	FourierTransform	HCD	MS2	0		100	593.159	1777.46	3	3.1574	722	B001-1.raw
FALSE	None	FourierTransform	HCD	MS2	0	63.37	100	889.234	1777.46	2	3.1722	725	B001-1.raw
FALSE	None	FourierTransform	HCD	MS2	0	36.2852	100	684.204	1367.4	2	3.1949	729	B001-1.raw
FALSE	None	FourierTransform	HCD	MS2	0	21.3442	100	426.138	1276.4	3	3.21	732	B001-1.raw
FALSE	None	FourierTransform	HCD	MS2	0	22.2176	116	651.147	1301.29	2	3.2123	733	B001-1.raw
FALSE	None	FourierTransform	HCD	MS2	0		100	815.216	1629.43	2	3.2196	735	B001-1.raw
FALSE	None	FourierTransform	HCD	MS2	0	61.591	100	550.219	1099.43	2	3.2648	742	B001-1.raw
FALSE	None	FourierTransform	HCD	MS2	0	61.5561	100	613.184	1225.36	2	3.2943	747	B001-1.raw
FALSE	None	FourierTransform	HCD	MS2	0	27.6782	116	607.211	1213.41	2	3.2966	748	B001-1.raw
FALSE	None	FourierTransform	HCD	MS2	0	17.6397	100	670.176	1339.34	2	3.3557	757	B001-1.raw
FALSE	None	FourierTransform	HCD	MS2	0	15.8133	116	870.318	1739.63	2	3.358	758	B001-1.raw
FALSE	None	FourierTransform	HCD	MS2	0	25.4158	116	419.316	837.625	2	3.3604	759	B001-1.raw
FALSE	None	FourierTransform	HCD	MS2	0	26.7054	116	686.201	1371.39	2	3.3628	760	B001-1.raw
FALSE	None	FourierTransform	HCD	MS2	0	55.374	100	624.237	1247.47	2	3.3849	764	B001-1.raw
FALSE	None	FourierTransform	HCD	MS2	0		100	741.198	1481.39	2	3.4372	772	B001-1.raw
FALSE	None	FourierTransform	HCD	MS2	0	27.2306	116	688.2	1375.39	2	3.4395	773	B001-1.raw
FALSE	None	FourierTransform	HCD	MS2	0	32.1314	100	514.2	1027.39	2	3.4468	775	B001-1.raw
FALSE	None	FourierTransform	HCD	MS2	0		100	667.178	1333.35	2	3.4542	777	B001-1.raw
FALSE	None	FourierTransform	HCD	MS2	0	0	100	744.194	1487.38	2	3.4618	779	B001-1.raw
FALSE	None	FourierTransform	HCD	MS2	0	41.8141	116	816.216	1631.42	2	3.4642	780	B001-1.raw
FALSE	None	FourierTransform	HCD	MS2	0	16.5298	100	399.348	797.688	2	3.4714	782	B001-1.raw
FALSE	None	FourierTransform	HCD	MS2	0	22.6875	100	615.823	1845.46	3	3.4867	785	B001-1.raw
FALSE	None	FourierTransform	HCD	MS2	0	50.8231	116	681.231	1361.46	2	3.489	786	B001-1.raw
FALSE	None	FourierTransform	HCD	MS2	0		100	593.159	1777.46	3	3.5038	789	B001-1.raw
FALSE	None	FourierTransform	HCD	MS2	0	56.0878	100	698.257	1395.51	2	3.6082	804	B001-1.raw
FALSE	None	FourierTransform	HCD	MS2	0		100	610.185	1219.36	2	3.6232	807	B001-1.raw
FALSE	None	FourierTransform	HCD	MS2	0	14.2347	100	533.192	1065.38	2	3.6678	814	B001-1.raw
FALSE	None	FourierTransform	HCD	MS2	0	55.1414	116	684.205	1367.4	2	3.6702	815	B001-1.raw
FALSE	None	FourierTransform	HCD	MS2	0	26.4641	100	651.147	1301.29	2	3.6851	818	B001-1.raw
FALSE	None	FourierTransform	HCD	MS2	0	38.6058	100	758.224	1515.44	2	3.6924	820	B001-1.raw
FALSE	None	FourierTransform	HCD	MS2	0	49.1468	116	889.236	1777.47	2	3.6948	821	B001-1.raw
FALSE	None	FourierTransform	HCD	MS2	0	16.8144	100	870.319	1739.63	2	3.7244	826	B001-1.raw
FALSE	None	FourierTransform	HCD	MS2	0		100	684.205	1367.4	2	3.7469	830	B001-1.raw
FALSE	None	FourierTransform	HCD	MS2	0	17.4563	100	383.234	1147.69	3	3.7544	832	B001-1.raw
FALSE	None	FourierTransform	HCD	MS2	0	39.1585	116	624.238	1247.47	2	3.7567	833	B001-1.raw
FALSE	None	FourierTransform	HCD	MS2	0	25.7606	100	607.211	1213.41	2	3.7716	836	B001-1.raw
FALSE	None	FourierTransform	HCD	MS2	0	9.35382	100	870.318	1739.63	2	3.7865	839	B001-1.raw
FALSE	None	FourierTransform	HCD	MS2	0		100	667.178	1333.35	2	3.8091	843	B001-1.raw
FALSE	None	FourierTransform	HCD	MS2	0	66.4152	116	815.217	1629.43	2	3.8115	844	B001-1.raw
FALSE	None	FourierTransform	HCD	MS2	0		100	741.197	1481.39	2	3.8187	846	B001-1.raw
FALSE	None	FourierTransform	HCD	MS2	0	10.6809	100	615.823	1845.46	3	3.8409	850	B001-1.raw
FALSE	None	FourierTransform	HCD	MS2	0	30.6092	100	818.214	1635.42	2	3.8484	852	B001-1.raw
FALSE	None	FourierTransform	HCD	MS2	0	20.2745	100	402.18	1204.53	3	3.8638	855	B001-1.raw
FALSE	None	FourierTransform	HCD	MS2	0	39.487	100	550.219	1099.43	2	3.8713	857	B001-1.raw
FALSE	None	FourierTransform	HCD	MS2	0	0	100	514.199	1027.39	2	3.8788	859	B001-1.raw
FALSE	None	FourierTransform	HCD	MS2	0	77.0146	100	890.235	1779.46	2	3.9013	863	B001-1.raw
FALSE	None	FourierTransform	HCD	MS2	0	38.8429	100	745.195	1489.38	2	3.909	865	B001-1.raw
FALSE	None	FourierTransform	HCD	MS2	0	24.2004	100	363.112	725.217	2	3.924	868	B001-1.raw
FALSE	None	FourierTransform	HCD	MS2	0	33.1241	100	681.229	1361.45	2	3.939	871	B001-1.raw
FALSE	None	FourierTransform	HCD	MS2	0	9.75694	100	399.347	797.688	2	3.954	874	B001-1.raw
FALSE	None	FourierTransform	HCD	MS2	0	54.8236	116	424.083	1270.23	3	3.9564	875	B001-1.raw
FALSE	None	FourierTransform	HCD	MS2	0	32.8252	116	698.257	1395.51	2	3.9588	876	B001-1.raw
FALSE	None	FourierTransform	HCD	MS2	0	49.8461	100	871.32	1741.63	2	3.9661	878	B001-1.raw
FALSE	None	FourierTransform	HCD	MS2	0	51.3999	116	424.119	847.23	2	3.9684	879	B001-1.raw
FALSE	None	FourierTransform	HCD	MS2	0	61.6861	100	831.754	1662.5	2	3.9834	882	B001-1.raw
FALSE	None	FourierTransform	HCD	MS2	0	44.1021	100	890.833	1780.66	2	3.9911	884	B001-1.raw
FALSE	None	FourierTransform	HCD	MS2	0	37.9651	100	687.201	1373.39	2	3.9989	886	B001-1.raw
FALSE	None	FourierTransform	HCD	MS2	0		100	593.159	1777.46	3	4.0366	892	B001-1.raw
FALSE	None	FourierTransform	HCD	MS2	0	17.9438	100	758.224	1515.44	2	4.0881	900	B001-1.raw
FALSE	None	FourierTransform	HCD	MS2	0	30.3697	100	621.827	1863.47	3	4.125	906	B001-1.raw
FALSE	None	FourierTransform	HCD	MS2	0	65.3445	116	923.232	1845.46	2	4.1274	907	B001-1.raw
FALSE	None	FourierTransform	HCD	MS2	0	54.5984	100	624.237	1247.47	2	4.1422	910	B001-1.raw
FALSE	None	FourierTransform	HCD	MS2	0	32.0873	100	684.205	1367.4	2	4.1496	912	B001-1.raw
FALSE	None	FourierTransform	HCD	MS2	0	70.8224	100	580.549	1739.63	3	4.1711	915	B001-1.raw
FALSE	None	FourierTransform	HCD	MS2	0	22.0298	100	419.316	837.625	2	4.2011	920	B001-1.raw
FALSE	None	FourierTransform	HCD	MS2	0	21.8157	100	550.219	1099.43	2	4.2086	922	B001-1.raw
FALSE	None	FourierTransform	HCD	MS2	0	50.1519	116	815.217	1629.43	2	4.211	923	B001-1.raw
FALSE	None	FourierTransform	HCD	MS2	0	56.3147	116	744.195	1487.38	2	4.2134	924	B001-1.raw
FALSE	None	FourierTransform	HCD	MS2	0	66.1605	116	478.142	1432.41	3	4.2157	925	B001-1.raw
FALSE	None	FourierTransform	HCD	MS2	0	12.5249	100	616.158	1846.46	3	4.223	927	B001-1.raw
FALSE	None	FourierTransform	HCD	MS2	0		100	667.179	1333.35	2	4.2306	929	B001-1.raw
FALSE	None	FourierTransform	HCD	MS2	0	49.4943	116	615.822	1845.45	3	4.233	930	B001-1.raw
FALSE	None	FourierTransform	HCD	MS2	0	21.5527	100	459.172	1375.5	3	4.2405	932	B001-1.raw
FALSE	None	FourierTransform	HCD	MS2	0	57.1342	116	613.185	1225.36	2	4.2428	933	B001-1.raw
FALSE	None	FourierTransform	HCD	MS2	0	56.8689	116	625.238	1249.47	2	4.2453	934	B001-1.raw
FALSE	None	FourierTransform	HCD	MS2	0	60.3406	100	366.802	732.596	2	4.2526	936	B001-1.raw
FALSE	None	FourierTransform	HCD	MS2	0	53.5453	116	403.233	805.46	2	4.2549	937	B001-1.raw
FALSE	None	FourierTransform	HCD	MS2	0	29.3081	100	394.25	787.494	2	4.2622	939	B001-1.raw
FALSE	None	FourierTransform	HCD	MS2	0	8.56495	116	612.182	1223.36	2	4.2645	940	B001-1.raw
FALSE	None	FourierTransform	HCD	MS2	0	22.2877	100	607.211	1213.41	2	4.2718	942	B001-1.raw
FALSE	None	FourierTransform	HCD	MS2	0	15.4221	100	681.23	1361.45	2	4.2792	944	B001-1.raw
FALSE	None	FourierTransform	HCD	MS2	0	25.5805	100	870.32	1739.63	2	4.3016	948	B001-1.raw
FALSE	None	FourierTransform	HCD	MS2	0	66.9513	116	756.249	1511.49	2	4.304	949	B001-1.raw
FALSE	None	FourierTransform	HCD	MS2	0	66.2386	100	870.318	1739.63	2	4.3112	951	B001-1.raw
FALSE	None	FourierTransform	HCD	MS2	0	58.2869	100	385.154	1153.45	3	4.3335	955	B001-1.raw
FALSE	None	FourierTransform	HCD	MS2	0	61.0979	100	432.886	864.764	2	4.3779	962	B001-1.raw
FALSE	None	FourierTransform	HCD	MS2	0		100	741.197	1481.39	2	4.4075	967	B001-1.raw
FALSE	None	FourierTransform	HCD	MS2	0	17.0594	100	533.192	1065.38	2	4.4149	969	B001-1.raw
FALSE	None	FourierTransform	HCD	MS2	0		100	593.159	1777.46	3	4.4521	975	B001-1.raw
FALSE	None	FourierTransform	HCD	MS2	0	43.5679	100	670.174	1339.34	2	4.4821	980	B001-1.raw
FALSE	None	FourierTransform	HCD	MS2	0	25.775	100	413.363	825.719	2	4.4896	982	B001-1.raw
FALSE	None	FourierTransform	HCD	MS2	0	78.1304	100	948.618	1896.23	2	4.4972	984	B001-1.raw
FALSE	None	FourierTransform	HCD	MS2	0	0	100	399.347	797.687	2	4.5646	994	B001-1.raw
FALSE	None	FourierTransform	HCD	MS2	0	0	116	758.223	1515.44	2	4.567	995	B001-1.raw
FALSE	None	FourierTransform	HCD	MS2	0	41.343	116	550.219	1099.43	2	4.5694	996	B001-1.raw
FALSE	None	FourierTransform	HCD	MS2	0	0	100	615.824	1845.46	3	4.5842	999	B001-1.raw
FALSE	None	FourierTransform	HCD	MS2	0	31.8048	116	459.173	917.339	2	4.5865	1000	B001-1.raw
FALSE	None	FourierTransform	HCD	MS2	0	38.5655	100	624.237	1247.47	2	4.6088	1004	B001-1.raw
FALSE	None	FourierTransform	HCD	MS2	0	30.5042	100	613.181	1225.36	2	4.6163	1006	B001-1.raw
FALSE	None	FourierTransform	HCD	MS2	0	55.9575	116	651.147	1301.29	2	4.6187	1007	B001-1.raw
FALSE	None	FourierTransform	HCD	MS2	0	66.276	116	1070.46	2139.91	2	4.6211	1008	B001-1.raw
FALSE	None	FourierTransform	HCD	MS2	0	44.2688	116	681.23	1361.45	2	4.6235	1009	B001-1.raw
FALSE	None	FourierTransform	HCD	MS2	0	52.0755	100	681.23	1361.45	2	4.6307	1011	B001-1.raw
FALSE	None	FourierTransform	HCD	MS2	0	0	100	870.32	1739.63	2	4.6459	1014	B001-1.raw
FALSE	None	FourierTransform	HCD	MS2	0	13.1827	100	409.111	817.215	2	4.6758	1019	B001-1.raw
FALSE	None	FourierTransform	HCD	MS2	0		100	815.216	1629.43	2	4.6834	1021	B001-1.raw
FALSE	None	FourierTransform	HCD	MS2	0	43.3678	100	426.138	1276.4	3	4.6985	1024	B001-1.raw
FALSE	None	FourierTransform	HCD	MS2	0	0	100	896.777	1792.55	2	4.706	1026	B001-1.raw
FALSE	None	FourierTransform	HCD	MS2	0	41.8695	116	686.201	1371.39	2	4.7084	1027	B001-1.raw
FALSE	None	FourierTransform	HCD	MS2	0	51.7047	100	615.85	1845.53	3	4.723	1030	B001-1.raw
FALSE	None	FourierTransform	HCD	MS2	0	49.6793	100	453.785	1359.34	3	4.7304	1032	B001-1.raw
FALSE	None	FourierTransform	HCD	MS2	0	30.1107	100	744.194	1487.38	2	4.7528	1036	B001-1.raw
FALSE	None	FourierTransform	HCD	MS2	0	23.8966	116	607.211	1213.41	2	4.7551	1037	B001-1.raw
FALSE	None	FourierTransform	HCD	MS2	0	16.3104	116	612.183	1223.36	2	4.7576	1038	B001-1.raw
FALSE	None	FourierTransform	HCD	MS2	0	15.6153	116	816.217	1631.43	2	4.7599	1039	B001-1.raw
FALSE	None	FourierTransform	HCD	MS2	0	100	100	735.652	1470.3	2	4.7672	1041	B001-1.raw
FALSE	None	FourierTransform	HCD	MS2	0	86.3297	116	891.646	1782.29	2	4.7695	1042	B001-1.raw
FALSE	None	FourierTransform	HCD	MS2	0	29.9904	116	684.205	1367.4	2	4.7719	1043	B001-1.raw
FALSE	None	FourierTransform	HCD	MS2	0	80.2487	100	601.246	1201.49	2	4.7793	1045	B001-1.raw
FALSE	None	FourierTransform	HCD	MS2	0	30.8184	100	403.233	805.46	2	4.7867	1047	B001-1.raw
FALSE	None	FourierTransform	HCD	MS2	0	57.6016	116	552.162	1103.32	2	4.7891	1048	B001-1.raw
FALSE	None	FourierTransform	HCD	MS2	0		100	667.178	1333.35	2	4.8185	1053	B001-1.raw
FALSE	None	FourierTransform	HCD	MS2	0		116	741.197	1481.39	2	4.8209	1054	B001-1.raw
FALSE	None	FourierTransform	HCD	MS2	0	21.4788	116	698.256	1395.5	2	4.8233	1055	B001-1.raw
FALSE	None	FourierTransform	HCD	MS2	0	51.4524	116	1008.59	2016.18	2	4.8256	1056	B001-1.raw
FALSE	None	FourierTransform	HCD	MS2	0	0	100	815.216	1629.42	2	4.8478	1060	B001-1.raw
FALSE	None	FourierTransform	HCD	MS2	0	9.10749	100	419.316	837.625	2	4.8793	1065	B001-1.raw
FALSE	None	FourierTransform	HCD	MS2	0	65.8107	100	1446.96	4338.86	3	4.8868	1067	B001-1.raw
FALSE	None	FourierTransform	HCD	MS2	0	0	100	399.347	797.687	2	4.9017	1070	B001-1.raw
FALSE	None	FourierTransform	HCD	MS2	0	29.7238	100	550.219	1099.43	2	4.9167	1073	B001-1.raw
FALSE	None	FourierTransform	HCD	MS2	0	58.776	100	514.2	1027.39	2	4.9389	1077	B001-1.raw
FALSE	None	FourierTransform	HCD	MS2	0	30.2122	100	624.237	1247.47	2	4.9612	1081	B001-1.raw
FALSE	None	FourierTransform	HCD	MS2	0	50.8727	116	615.823	1845.45	3	4.9635	1082	B001-1.raw
FALSE	None	FourierTransform	HCD	MS2	0	49.0523	100	870.319	1739.63	2	4.9856	1086	B001-1.raw
FALSE	None	FourierTransform	HCD	MS2	0	0	100	681.231	1361.45	2	5.0152	1091	B001-1.raw
FALSE	None	FourierTransform	HCD	MS2	0	33.4116	116	613.182	1225.36	2	5.0176	1092	B001-1.raw
FALSE	None	FourierTransform	HCD	MS2	0	26.2377	100	758.224	1515.44	2	5.0249	1094	B001-1.raw
FALSE	None	FourierTransform	HCD	MS2	0	35.7687	100	760.222	1519.44	2	5.067	1100	B001-1.raw
FALSE	None	FourierTransform	HCD	MS2	0	40.0515	116	832.243	1663.48	2	5.0694	1101	B001-1.raw
FALSE	None	FourierTransform	HCD	MS2	0	31.6696	116	687.202	1373.4	2	5.0718	1102	B001-1.raw
FALSE	None	FourierTransform	HCD	MS2	0	0	100	684.205	1367.4	2	5.1087	1108	B001-1.raw
FALSE	None	FourierTransform	HCD	MS2	0	55.3197	100	817.214	1633.42	2	5.1162	1110	B001-1.raw
FALSE	None	FourierTransform	HCD	MS2	0	0	100	686.203	1371.4	2	5.1236	1112	B001-1.raw
FALSE	None	FourierTransform	HCD	MS2	0	25.9963	100	890.237	1779.47	2	5.1314	1114	B001-1.raw
FALSE	None	FourierTransform	HCD	MS2	0	43.2295	100	651.147	1301.29	2	5.1389	1116	B001-1.raw
FALSE	None	FourierTransform	HCD	MS2	0	18.0905	116	577.128	1729.37	3	5.1413	1117	B001-1.raw
FALSE	None	FourierTransform	HCD	MS2	0	43.6243	116	385.153	1153.45	3	5.1437	1118	B001-1.raw
FALSE	None	FourierTransform	HCD	MS2	0		100	741.197	1481.39	2	5.1733	1123	B001-1.raw
FALSE	None	FourierTransform	HCD	MS2	0	10.5724	116	409.111	1225.32	3	5.1757	1124	B001-1.raw
FALSE	None	FourierTransform	HCD	MS2	0	55.742	100	424.118	1270.34	3	5.183	1126	B001-1.raw
FALSE	None	FourierTransform	HCD	MS2	0	31.5038	100	403.233	805.46	2	5.1907	1128	B001-1.raw
FALSE	None	FourierTransform	HCD	MS2	0	42.2103	100	698.258	2092.76	3	5.2281	1134	B001-1.raw
FALSE	None	FourierTransform	HCD	MS2	0		100	667.178	1333.35	2	5.2354	1136	B001-1.raw
FALSE	None	FourierTransform	HCD	MS2	0	52.3906	116	470.298	939.589	2	5.2377	1137	B001-1.raw
FALSE	None	FourierTransform	HCD	MS2	0		100	593.159	1777.46	3	5.2525	1140	B001-1.raw
FALSE	None	FourierTransform	HCD	MS2	0	4.86277	100	419.316	837.625	2	5.2745	1144	B001-1.raw
FALSE	None	FourierTransform	HCD	MS2	0	33.3667	100	550.219	1099.43	2	5.2819	1146	B001-1.raw
FALSE	None	FourierTransform	HCD	MS2	0	27.3878	116	533.192	1065.38	2	5.2843	1147	B001-1.raw
FALSE	None	FourierTransform	HCD	MS2	0	57.3838	100	624.237	1247.47	2	5.3137	1152	B001-1.raw
FALSE	None	FourierTransform	HCD	MS2	0	0	100	870.32	1739.63	2	5.3287	1155	B001-1.raw
FALSE	None	FourierTransform	HCD	MS2	0	64.7812	100	870.821	3480.26	4	5.3434	1158	B001-1.raw
FALSE	None	FourierTransform	HCD	MS2	0	28.8346	100	890.831	1780.65	2	5.3656	1162	B001-1.raw
FALSE	None	FourierTransform	HCD	MS2	0	66.4126	116	616.157	1846.46	3	5.3679	1163	B001-1.raw
FALSE	None	FourierTransform	HCD	MS2	0	67.2305	100	1343.59	4028.75	3	5.3827	1166	B001-1.raw
FALSE	None	FourierTransform	HCD	MS2	0	38.6666	116	681.23	1361.45	2	5.385	1167	B001-1.raw
FALSE	None	FourierTransform	HCD	MS2	0	27.4208	100	615.823	1845.46	3	5.3922	1169	B001-1.raw
FALSE	None	FourierTransform	HCD	MS2	0	36.4015	100	362.224	1084.66	3	5.3997	1171	B001-1.raw
FALSE	None	FourierTransform	HCD	MS2	0	10.6073	100	399.347	797.688	2	5.4072	1173	B001-1.raw
FALSE	None	FourierTransform	HCD	MS2	0	12.3978	116	607.211	1213.42	2	5.4096	1174	B001-1.raw
FALSE	None	FourierTransform	HCD	MS2	0	29.6746	116	758.224	1515.44	2	5.4119	1175	B001-1.raw
FALSE	None	FourierTransform	HCD	MS2	0	57.6848	100	870.319	1739.63	2	5.4267	1178	B001-1.raw
FALSE	None	FourierTransform	HCD	MS2	0	100	100	1198.61	2396.22	2	5.4561	1183	B001-1.raw
FALSE	None	FourierTransform	HCD	MS2	0	25.2282	100	514.2	1027.39	2	5.4862	1188	B001-1.raw
FALSE	None	FourierTransform	HCD	MS2	0	24.0682	100	889.236	2665.69	3	5.5085	1192	B001-1.raw
FALSE	None	FourierTransform	HCD	MS2	0	39.8584	100	744.195	1487.38	2	5.5234	1195	B001-1.raw
FALSE	None	FourierTransform	HCD	MS2	0	17.2374	100	684.205	1367.4	2	5.5751	1203	B001-1.raw
FALSE	None	FourierTransform	HCD	MS2	0	14.8425	100	612.182	1223.36	2	5.6123	1209	B001-1.raw
FALSE	None	FourierTransform	HCD	MS2	0	16.0714	100	385.154	1537.59	4	5.6641	1217	B001-1.raw
FALSE	None	FourierTransform	HCD	MS2	0	28.6469	100	833.243	1665.48	2	5.6714	1219	B001-1.raw
FALSE	None	FourierTransform	HCD	MS2	0		100	741.198	1481.39	2	5.6936	1223	B001-1.raw
FALSE	None	FourierTransform	HCD	MS2	0	37.9465	100	670.174	1339.34	2	5.716	1227	B001-1.raw
FALSE	None	FourierTransform	HCD	MS2	0	57.5813	100	614.183	1227.36	2	5.7385	1231	B001-1.raw
FALSE	None	FourierTransform	HCD	MS2	0		100	684.205	1367.4	2	5.746	1233	B001-1.raw
FALSE	None	FourierTransform	HCD	MS2	0	39.7573	100	403.233	805.458	2	5.761	1236	B001-1.raw
FALSE	None	FourierTransform	HCD	MS2	0	23.5953	116	891.334	1781.66	2	5.7634	1237	B001-1.raw
FALSE	None	FourierTransform	HCD	MS2	0	24.8911	116	832.243	1663.48	2	5.7658	1238	B001-1.raw
FALSE	None	FourierTransform	HCD	MS2	0	28.5878	100	870.319	1739.63	2	5.7731	1240	B001-1.raw
FALSE	None	FourierTransform	HCD	MS2	0	38.4727	116	681.23	1361.45	2	5.7755	1241	B001-1.raw
FALSE	None	FourierTransform	HCD	MS2	0	52.8109	100	698.256	1395.51	2	5.7902	1244	B001-1.raw
FALSE	None	FourierTransform	HCD	MS2	0	22.4822	100	399.347	797.687	2	5.7977	1246	B001-1.raw
FALSE	None	FourierTransform	HCD	MS2	0	57.107	116	550.219	1099.43	2	5.8001	1247	B001-1.raw
FALSE	None	FourierTransform	HCD	MS2	0	17.0761	100	624.237	1247.47	2	5.8149	1250	B001-1.raw
FALSE	None	FourierTransform	HCD	MS2	0	17.4041	100	816.219	1631.43	2	5.8811	1260	B001-1.raw
FALSE	None	FourierTransform	HCD	MS2	0	0	100	651.147	1301.29	2	5.9329	1268	B001-1.raw
FALSE	None	FourierTransform	HCD	MS2	0	43.806	116	890.832	1780.66	2	5.9353	1269	B001-1.raw
FALSE	None	FourierTransform	HCD	MS2	0	31.0777	116	615.823	1845.45	3	5.9377	1270	B001-1.raw
FALSE	None	FourierTransform	HCD	MS2	0	13.2644	116	607.211	1213.41	2	5.94	1271	B001-1.raw
FALSE	None	FourierTransform	HCD	MS2	0	28.0139	100	652.146	1303.28	2	5.9766	1277	B001-1.raw
FALSE	None	FourierTransform	HCD	MS2	0	49.8889	100	613.181	1225.36	2	5.9841	1279	B001-1.raw
FALSE	None	FourierTransform	HCD	MS2	0	23.7552	100	452.256	903.504	2	5.9916	1281	B001-1.raw
FALSE	None	FourierTransform	HCD	MS2	0		100	667.178	1333.35	2	6.0507	1290	B001-1.raw
FALSE	None	FourierTransform	HCD	MS2	0	9.33366	116	684.205	1367.4	2	6.053	1291	B001-1.raw
FALSE	None	FourierTransform	HCD	MS2	0	7.59273	100	743.195	1485.38	2	6.0827	1296	B001-1.raw
FALSE	None	FourierTransform	HCD	MS2	0	100	100	818.213	1635.42	2	6.0901	1298	B001-1.raw
FALSE	None	FourierTransform	HCD	MS2	0	27.2477	116	890.235	1779.46	2	6.0925	1299	B001-1.raw
FALSE	None	FourierTransform	HCD	MS2	0	68.2252	100	818.216	1635.42	2	6.0997	1301	B001-1.raw
FALSE	None	FourierTransform	HCD	MS2	0	21.0954	100	870.319	1739.63	2	6.1222	1305	B001-1.raw
FALSE	None	FourierTransform	HCD	MS2	0	14.7254	116	385.154	1153.45	3	6.1246	1306	B001-1.raw
FALSE	None	FourierTransform	HCD	MS2	0	40.7017	100	413.363	825.719	2	6.1318	1308	B001-1.raw
FALSE	None	FourierTransform	HCD	MS2	0	27.0911	100	832.243	2494.72	3	6.1466	1311	B001-1.raw
FALSE	None	FourierTransform	HCD	MS2	0	73.1886	100	820.651	1640.29	2	6.154	1313	B001-1.raw
FALSE	None	FourierTransform	HCD	MS2	0	16.1235	100	624.237	1247.47	2	6.1615	1315	B001-1.raw
FALSE	None	FourierTransform	HCD	MS2	0	53.8122	116	744.196	1487.38	2	6.1639	1316	B001-1.raw
FALSE	None	FourierTransform	HCD	MS2	0	12.1241	116	681.229	1361.45	2	6.1663	1317	B001-1.raw
FALSE	None	FourierTransform	HCD	MS2	0	43.9789	100	550.219	1099.43	2	6.1812	1320	B001-1.raw
FALSE	None	FourierTransform	HCD	MS2	0	44.6644	116	409.112	1225.32	3	6.1835	1321	B001-1.raw
FALSE	None	FourierTransform	HCD	MS2	0	74.3694	100	514.2	1027.39	2	6.1908	1323	B001-1.raw
FALSE	None	FourierTransform	HCD	MS2	0	38.9527	100	815.216	1629.43	2	6.2571	1333	B001-1.raw
FALSE	None	FourierTransform	HCD	MS2	0	50.3198	100	891.233	1781.46	2	6.2794	1337	B001-1.raw
FALSE	None	FourierTransform	HCD	MS2	0	23.4874	100	607.211	1213.41	2	6.2868	1339	B001-1.raw
FALSE	None	FourierTransform	HCD	MS2	0	7.50279	100	419.316	837.625	2	6.3162	1344	B001-1.raw
FALSE	None	FourierTransform	HCD	MS2	0	39.1806	100	890.833	1780.66	2	6.3235	1346	B001-1.raw
FALSE	None	FourierTransform	HCD	MS2	0	23.2717	116	699.257	1397.51	2	6.3259	1347	B001-1.raw
FALSE	None	FourierTransform	HCD	MS2	0	49.4446	100	615.822	1845.45	3	6.3331	1349	B001-1.raw
FALSE	None	FourierTransform	HCD	MS2	0	57.8508	116	687.202	1373.4	2	6.3355	1350	B001-1.raw
FALSE	None	FourierTransform	HCD	MS2	0	32.7823	100	758.224	1515.44	2	6.3576	1354	B001-1.raw
FALSE	None	FourierTransform	HCD	MS2	0	22.1529	100	403.233	1207.68	3	6.3726	1357	B001-1.raw
FALSE	None	FourierTransform	HCD	MS2	0	23.2158	100	399.347	797.687	2	6.38	1359	B001-1.raw
FALSE	None	FourierTransform	HCD	MS2	0	24.2367	100	612.183	1223.36	2	6.3874	1361	B001-1.raw
FALSE	None	FourierTransform	HCD	MS2	0	30.0023	100	651.147	1301.29	2	6.4171	1366	B001-1.raw
FALSE	None	FourierTransform	HCD	MS2	0		100	684.205	1367.4	2	6.454	1372	B001-1.raw
FALSE	None	FourierTransform	HCD	MS2	0	0	100	870.319	1739.63	2	6.4614	1374	B001-1.raw
FALSE	None	FourierTransform	HCD	MS2	0	15.7296	100	613.182	1225.36	2	6.5051	1381	B001-1.raw
FALSE	None	FourierTransform	HCD	MS2	0	55.1159	100	670.174	1339.34	2	6.5125	1383	B001-1.raw
FALSE	None	FourierTransform	HCD	MS2	0	75.229	100	771.553	1542.1	2	6.5345	1387	B001-1.raw
FALSE	None	FourierTransform	HCD	MS2	0	45.9491	100	681.23	1361.45	2	6.5496	1390	B001-1.raw
FALSE	None	FourierTransform	HCD	MS2	0		100	667.178	1333.35	2	6.6084	1399	B001-1.raw
FALSE	None	FourierTransform	HCD	MS2	0	66.1582	116	514.2	1027.39	2	6.6107	1400	B001-1.raw
FALSE	None	FourierTransform	HCD	MS2	0	25.3215	116	815.217	1629.43	2	6.6131	1401	B001-1.raw
FALSE	None	FourierTransform	HCD	MS2	0	60.7543	100	761.222	1521.44	2	6.6204	1403	B001-1.raw
FALSE	None	FourierTransform	HCD	MS2	0	30.9979	100	550.218	1099.43	2	6.6354	1406	B001-1.raw
FALSE	None	FourierTransform	HCD	MS2	0	17.5691	116	698.257	1395.51	2	6.6378	1407	B001-1.raw
FALSE	None	FourierTransform	HCD	MS2	0	38.9871	100	624.238	1247.47	2	6.645	1409	B001-1.raw
FALSE	None	FourierTransform	HCD	MS2	0		100	741.197	1481.39	2	6.6525	1411	B001-1.raw
FALSE	None	FourierTransform	HCD	MS2	0	80.6276	100	472.835	944.663	2	6.6673	1414	B001-1.raw
FALSE	None	FourierTransform	HCD	MS2	0	14.7913	100	419.316	837.625	2	6.6821	1417	B001-1.raw
FALSE	None	FourierTransform	HCD	MS2	0	20.0603	116	607.211	1213.41	2	6.6845	1418	B001-1.raw
FALSE	None	FourierTransform	HCD	MS2	0	34.8666	100	801.232	1601.46	2	6.6918	1420	B001-1.raw
FALSE	None	FourierTransform	HCD	MS2	0	51.6805	100	890.832	1780.66	2	6.7068	1423	B001-1.raw
FALSE	None	FourierTransform	HCD	MS2	0	68.1207	116	615.823	1845.45	3	6.7091	1424	B001-1.raw
FALSE	None	FourierTransform	HCD	MS2	0	21.6806	100	651.147	1301.29	2	6.7604	1432	B001-1.raw
FALSE	None	FourierTransform	HCD	MS2	0	14.6547	100	385.154	1153.45	3	6.7897	1437	B001-1.raw
FALSE	None	FourierTransform	HCD	MS2	0	39.6465	100	1277.37	2553.73	2	6.7971	1439	B001-1.raw
FALSE	None	FourierTransform	HCD	MS2	0	21.2724	116	870.32	1739.63	2	6.7995	1440	B001-1.raw
FALSE	None	FourierTransform	HCD	MS2	0	42.8849	100	758.224	1515.44	2	6.8143	1443	B001-1.raw
FALSE	None	FourierTransform	HCD	MS2	0	67.3834	116	975.297	2923.88	3	6.8167	1444	B001-1.raw
FALSE	None	FourierTransform	HCD	MS2	0		100	684.204	1367.4	2	6.824	1446	B001-1.raw
FALSE	None	FourierTransform	HCD	MS2	0		100	815.216	1629.43	2	6.8315	1448	B001-1.raw
FALSE	None	FourierTransform	HCD	MS2	0	100	100	964.253	1927.5	2	6.8464	1451	B001-1.raw
FALSE	None	FourierTransform	HCD	MS2	0	25.1599	100	612.182	1223.36	2	6.8538	1453	B001-1.raw
FALSE	None	FourierTransform	HCD	MS2	0	16.7605	100	399.347	797.688	2	6.8615	1455	B001-1.raw
FALSE	None	FourierTransform	HCD	MS2	0	43.4323	116	889.235	1777.46	2	6.8639	1456	B001-1.raw
FALSE	None	FourierTransform	HCD	MS2	0	50.2696	100	681.23	1361.45	2	6.8857	1460	B001-1.raw
FALSE	None	FourierTransform	HCD	MS2	0	28.5474	100	469.1	1405.29	3	6.9155	1465	B001-1.raw
FALSE	None	FourierTransform	HCD	MS2	0	17.7764	100	403.233	805.459	2	6.9377	1469	B001-1.raw
FALSE	None	FourierTransform	HCD	MS2	0	22.6754	116	627.235	1253.46	2	6.9401	1470	B001-1.raw
FALSE	None	FourierTransform	HCD	MS2	0	21.8226	100	755.249	1509.49	2	6.9548	1473	B001-1.raw
FALSE	None	FourierTransform	HCD	MS2	0	49.398	116	413.363	825.718	2	6.9572	1474	B001-1.raw
FALSE	None	FourierTransform	HCD	MS2	0	68.9482	100	896.28	1791.55	2	6.9645	1476	B001-1.raw
FALSE	None	FourierTransform	HCD	MS2	0	51.6384	100	409.112	1225.32	3	6.9796	1479	B001-1.raw
FALSE	None	FourierTransform	HCD	MS2	0	39.9189	100	514.199	1027.39	2	7.0164	1485	B001-1.raw
FALSE	None	FourierTransform	HCD	MS2	0		100	667.178	1333.35	2	7.0681	1493	B001-1.raw
FALSE	None	FourierTransform	HCD	MS2	0	50.0571	100	624.237	1247.47	2	7.0975	1498	B001-1.raw
FALSE	None	FourierTransform	HCD	MS2	0	34.6589	116	481.315	961.623	2	7.0998	1499	B001-1.raw
FALSE	None	FourierTransform	HCD	MS2	0	22.3173	100	760.221	1519.44	2	7.1071	1501	B001-1.raw
FALSE	None	FourierTransform	HCD	MS2	0		100	741.197	1481.39	2	7.1145	1503	B001-1.raw
FALSE	None	FourierTransform	HCD	MS2	0	8.49201	100	419.316	837.624	2	7.1218	1505	B001-1.raw
FALSE	None	FourierTransform	HCD	MS2	0	27.0656	100	607.21	1213.41	2	7.1294	1507	B001-1.raw
FALSE	None	FourierTransform	HCD	MS2	0	38.3817	116	758.721	1516.43	2	7.1317	1508	B001-1.raw
FALSE	None	FourierTransform	HCD	MS2	0	19.2372	100	870.32	1739.63	2	7.139	1510	B001-1.raw
FALSE	None	FourierTransform	HCD	MS2	0	23.5787	100	651.147	1301.29	2	7.1464	1512	B001-1.raw
FALSE	None	FourierTransform	HCD	MS2	0	49.4001	100	874.774	2622.31	3	7.2055	1521	B001-1.raw
FALSE	None	FourierTransform	HCD	MS2	0	16.2979	116	816.217	1631.43	2	7.2079	1522	B001-1.raw
FALSE	None	FourierTransform	HCD	MS2	0	42.4297	100	399.347	797.686	2	7.2227	1525	B001-1.raw
FALSE	None	FourierTransform	HCD	MS2	0	47.049	100	681.23	1361.45	2	7.2302	1527	B001-1.raw
FALSE	None	FourierTransform	HCD	MS2	0	23.9638	100	698.256	1395.51	2	7.2818	1535	B001-1.raw
FALSE	None	FourierTransform	HCD	MS2	0	50.6709	116	870.32	1739.63	2	7.2841	1536	B001-1.raw
FALSE	None	FourierTransform	HCD	MS2	0	63.9117	100	615.822	1845.45	3	7.2914	1538	B001-1.raw
FALSE	None	FourierTransform	HCD	MS2	0	0	100	403.233	805.459	2	7.2988	1540	B001-1.raw
FALSE	None	FourierTransform	HCD	MS2	0	21.9005	100	476.199	1426.58	3	7.343	1547	B001-1.raw
FALSE	None	FourierTransform	HCD	MS2	0	63.7514	100	1436.84	2872.68	2	7.3651	1551	B001-1.raw
FALSE	None	FourierTransform	HCD	MS2	0	54.3278	116	550.218	1099.43	2	7.3675	1552	B001-1.raw
FALSE	None	FourierTransform	HCD	MS2	0	0	100	687.204	1373.4	2	7.3822	1555	B001-1.raw
FALSE	None	FourierTransform	HCD	MS2	0	44.2696	100	684.204	1367.4	2	7.3896	1557	B001-1.raw
FALSE	None	FourierTransform	HCD	MS2	0	37.8427	100	432.886	864.765	2	7.4192	1562	B001-1.raw
FALSE	None	FourierTransform	HCD	MS2	0	29.4864	100	758.223	1515.44	2	7.4937	1573	B001-1.raw
FALSE	None	FourierTransform	HCD	MS2	0	31.6891	100	624.237	1247.47	2	7.5089	1576	B001-1.raw
FALSE	None	FourierTransform	HCD	MS2	0		100	610.185	1219.36	2	7.5164	1578	B001-1.raw
FALSE	None	FourierTransform	HCD	MS2	0	28.2921	100	419.316	837.625	2	7.5238	1580	B001-1.raw
FALSE	None	FourierTransform	HCD	MS2	0	27.5072	100	744.193	1487.38	2	7.5312	1582	B001-1.raw
FALSE	None	FourierTransform	HCD	MS2	0	38.123	100	514.2	1027.39	2	7.5533	1586	B001-1.raw
FALSE	None	FourierTransform	HCD	MS2	0	40.3987	100	613.181	1225.35	2	7.5606	1588	B001-1.raw
FALSE	None	FourierTransform	HCD	MS2	0	29.2866	116	399.347	797.687	2	7.563	1589	B001-1.raw
FALSE	None	FourierTransform	HCD	MS2	0	20.8463	100	413.363	825.719	2	7.5777	1592	B001-1.raw
FALSE	None	FourierTransform	HCD	MS2	0	0	100	870.32	1739.63	2	7.6218	1599	B001-1.raw
FALSE	None	FourierTransform	HCD	MS2	0	69.6026	100	616.158	1846.46	3	7.6878	1609	B001-1.raw
FALSE	None	FourierTransform	HCD	MS2	0	100	116	1312.2	2623.4	2	7.6901	1610	B001-1.raw
FALSE	None	FourierTransform	HCD	MS2	0	38.7569	100	686.202	1371.4	2	7.7123	1614	B001-1.raw
FALSE	None	FourierTransform	HCD	MS2	0	36.989	100	434.884	868.76	2	7.7344	1618	B001-1.raw
FALSE	None	FourierTransform	HCD	MS2	0	21.7922	100	815.216	1629.42	2	7.7419	1620	B001-1.raw
FALSE	None	FourierTransform	HCD	MS2	0		100	741.197	1481.39	2	7.7862	1627	B001-1.raw
FALSE	None	FourierTransform	HCD	MS2	0	49.5684	100	755.25	2263.73	3	7.8084	1631	B001-1.raw
FALSE	None	FourierTransform	HCD	MS2	0	55.1903	116	1386.42	4157.24	3	7.8108	1632	B001-1.raw
FALSE	None	FourierTransform	HCD	MS2	0	24.2787	116	681.23	1361.45	2	7.8132	1633	B001-1.raw
FALSE	None	FourierTransform	HCD	MS2	0	24.3654	116	426.138	1276.4	3	7.8155	1634	B001-1.raw
FALSE	None	FourierTransform	HCD	MS2	0	55.2841	116	476.199	1426.58	3	7.8179	1635	B001-1.raw
FALSE	None	FourierTransform	HCD	MS2	0	33.3047	100	670.174	1339.34	2	7.8251	1637	B001-1.raw
FALSE	None	FourierTransform	HCD	MS2	0	26.6439	100	889.235	1777.46	2	7.8401	1640	B001-1.raw
FALSE	None	FourierTransform	HCD	MS2	0	100	116	661.723	1322.44	2	7.8424	1641	B001-1.raw
FALSE	None	FourierTransform	HCD	MS2	0	43.0737	116	758.223	1515.44	2	7.8448	1642	B001-1.raw
FALSE	None	FourierTransform	HCD	MS2	0	48.6493	100	698.257	1395.51	2	7.8596	1645	B001-1.raw
FALSE	None	FourierTransform	HCD	MS2	0	11.9461	100	744.195	1487.38	2	7.867	1647	B001-1.raw
FALSE	None	FourierTransform	HCD	MS2	0	43.4562	116	624.237	1247.47	2	7.8694	1648	B001-1.raw
FALSE	None	FourierTransform	HCD	MS2	0	0	100	550.219	1099.43	2	7.8915	1652	B001-1.raw
FALSE	None	FourierTransform	HCD	MS2	0	20.9768	100	403.233	1207.68	3	7.9137	1656	B001-1.raw
FALSE	None	FourierTransform	HCD	MS2	0	41.3587	100	613.184	1225.36	2	7.936	1660	B001-1.raw
FALSE	None	FourierTransform	HCD	MS2	0	49.4878	100	514.702	1028.4	2	7.9508	1663	B001-1.raw
FALSE	None	FourierTransform	HCD	MS2	0	68.3099	116	573.331	1145.65	2	7.9532	1664	B001-1.raw
FALSE	None	FourierTransform	HCD	MS2	0	48.3946	116	871.322	1741.64	2	7.9556	1665	B001-1.raw
FALSE	None	FourierTransform	HCD	MS2	0	36.4499	100	684.204	1367.4	2	7.9923	1671	B001-1.raw
FALSE	None	FourierTransform	HCD	MS2	0	56.8707	100	616.158	1846.46	3	8.0362	1678	B001-1.raw
FALSE	None	FourierTransform	HCD	MS2	0	27.0855	100	615.824	1845.46	3	8.0657	1683	B001-1.raw
FALSE	None	FourierTransform	HCD	MS2	0	49.7328	116	687.202	1373.4	2	8.0681	1684	B001-1.raw
FALSE	None	FourierTransform	HCD	MS2	0	66.3341	100	771.779	1542.55	2	8.1121	1691	B001-1.raw
FALSE	None	FourierTransform	HCD	MS2	0	20.8421	100	607.211	1213.41	2	8.127	1694	B001-1.raw
FALSE	None	FourierTransform	HCD	MS2	0	27.8678	100	363.208	725.409	2	8.1345	1696	B001-1.raw
FALSE	None	FourierTransform	HCD	MS2	0		116	684.204	1367.4	2	8.1368	1697	B001-1.raw
FALSE	None	FourierTransform	HCD	MS2	0	34.0344	116	815.216	1629.42	2	8.1392	1698	B001-1.raw
FALSE	None	FourierTransform	HCD	MS2	0	58.2963	100	652.148	1303.29	2	8.1464	1700	B001-1.raw
FALSE	None	FourierTransform	HCD	MS2	0	0	100	399.347	797.687	2	8.1903	1707	B001-1.raw
FALSE	None	FourierTransform	HCD	MS2	0	27.972	100	409.111	1225.32	3	8.2054	1710	B001-1.raw
FALSE	None	FourierTransform	HCD	MS2	0	41.6851	116	624.237	1247.47	2	8.2077	1711	B001-1.raw
FALSE	None	FourierTransform	HCD	MS2	0	11.6453	100	758.224	1515.44	2	8.237	1716	B001-1.raw
FALSE	None	FourierTransform	HCD	MS2	0	38.4016	116	832.242	1663.48	2	8.2393	1717	B001-1.raw
FALSE	None	FourierTransform	HCD	MS2	0	64.599	100	890.832	1780.66	2	8.2466	1719	B001-1.raw
FALSE	None	FourierTransform	HCD	MS2	0	47.9688	116	651.147	1301.29	2	8.2489	1720	B001-1.raw
FALSE	None	FourierTransform	HCD	MS2	0	10.8638	116	419.316	837.625	2	8.2513	1721	B001-1.raw
FALSE	None	FourierTransform	HCD	MS2	0	28.1771	100	681.23	1361.45	2	8.2586	1723	B001-1.raw
FALSE	None	FourierTransform	HCD	MS2	0	47.5975	100	550.218	1099.43	2	8.2661	1725	B001-1.raw
FALSE	None	FourierTransform	HCD	MS2	0	65.148	100	921.061	1841.11	2	8.2735	1727	B001-1.raw
FALSE	None	FourierTransform	HCD	MS2	0	52.721	100	613.184	1225.36	2	8.2884	1730	B001-1.raw
FALSE	None	FourierTransform	HCD	MS2	0	0	100	870.319	1739.63	2	8.2959	1732	B001-1.raw
FALSE	None	FourierTransform	HCD	MS2	0	52.3636	100	833.243	2497.72	3	8.333	1738	B001-1.raw
FALSE	None	FourierTransform	HCD	MS2	0	17.2332	100	385.153	1153.45	3	8.3552	1742	B001-1.raw
FALSE	None	FourierTransform	HCD	MS2	0	0	100	360.203	719.399	2	8.37	1745	B001-1.raw
FALSE	None	FourierTransform	HCD	MS2	0	36.7366	100	673.752	1346.5	2	8.3773	1747	B001-1.raw
FALSE	None	FourierTransform	HCD	MS2	0	27.5283	100	414.73	828.453	2	8.3849	1749	B001-1.raw
FALSE	None	FourierTransform	HCD	MS2	0	28.9655	116	403.232	805.458	2	8.3872	1750	B001-1.raw
FALSE	None	FourierTransform	HCD	MS2	0	12.5874	100	417.766	834.525	2	8.4022	1753	B001-1.raw
FALSE	None	FourierTransform	HCD	MS2	0	0	100	408.253	815.499	2	8.417	1756	B001-1.raw
FALSE	None	FourierTransform	HCD	MS2	0	60.4705	100	414.73	828.453	2	8.4243	1758	B001-1.raw
FALSE	None	FourierTransform	HCD	MS2	0	20.7586	100	699.257	1397.51	2	8.432	1760	B001-1.raw
FALSE	None	FourierTransform	HCD	MS2	0	65.3181	116	1234.79	2468.58	2	8.4343	1761	B001-1.raw
FALSE	None	FourierTransform	HCD	MS2	0	73.0946	116	615.823	1845.46	3	8.4368	1762	B001-1.raw
FALSE	None	FourierTransform	HCD	MS2	0	63.2342	100	804.792	2412.36	3	8.444	1764	B001-1.raw
FALSE	None	FourierTransform	HCD	MS2	0		100	610.185	1219.36	2	8.4516	1766	B001-1.raw
FALSE	None	FourierTransform	HCD	MS2	0	78.3007	116	1013.63	2026.25	2	8.454	1767	B001-1.raw
FALSE	None	FourierTransform	HCD	MS2	0	66.5336	116	818.215	1635.42	2	8.4564	1768	B001-1.raw
FALSE	None	FourierTransform	HCD	MS2	0	68.5662	100	432.886	864.764	2	8.4636	1770	B001-1.raw
FALSE	None	FourierTransform	HCD	MS2	0	62.7181	100	695.208	1389.41	2	8.471	1772	B001-1.raw
FALSE	None	FourierTransform	HCD	MS2	0	62.753	100	1209.51	2418.02	2	8.4785	1774	B001-1.raw
FALSE	None	FourierTransform	HCD	MS2	0	79.3122	116	1334.98	2668.95	2	8.4809	1775	B001-1.raw
FALSE	None	FourierTransform	HCD	MS2	0	19.8898	116	471.796	942.585	2	8.4833	1776	B001-1.raw
FALSE	None	FourierTransform	HCD	MS2	0	63.296	100	983.66	1966.31	2	8.5192	1781	B001-1.raw
FALSE	None	FourierTransform	HCD	MS2	0	63.8194	100	1339.94	4017.79	3	8.5269	1783	B001-1.raw
FALSE	None	FourierTransform	HCD	MS2	0	12.0707	100	399.348	797.689	2	8.5346	1785	B001-1.raw
FALSE	None	FourierTransform	HCD	MS2	0	48.8355	116	816.219	1631.43	2	8.5369	1786	B001-1.raw
FALSE	None	FourierTransform	HCD	MS2	0	27.6331	116	744.195	1487.38	2	8.5393	1787	B001-1.raw
FALSE	None	FourierTransform	HCD	MS2	0	50.7332	100	624.237	1247.47	2	8.554	1790	B001-1.raw
FALSE	None	FourierTransform	HCD	MS2	0	81.238	116	1156.59	2312.17	2	8.5563	1791	B001-1.raw
FALSE	None	FourierTransform	HCD	MS2	0	27.3532	116	743.195	1485.38	2	8.5588	1792	B001-1.raw
FALSE	None	FourierTransform	HCD	MS2	0	30.6872	116	496.713	992.418	2	8.5611	1793	B001-1.raw
FALSE	None	FourierTransform	HCD	MS2	0	35.3343	100	882.59	2645.75	3	8.5683	1795	B001-1.raw
FALSE	None	FourierTransform	HCD	MS2	0	0	116	973.038	1945.07	2	8.5706	1796	B001-1.raw
FALSE	None	FourierTransform	HCD	MS2	0	60.5811	116	1501.86	3002.72	2	8.573	1797	B001-1.raw
FALSE	None	FourierTransform	HCD	MS2	0	57.0697	100	366.899	1098.68	3	8.5875	1800	B001-1.raw
FALSE	None	FourierTransform	HCD	MS2	0		100	379.239	757.471	2	8.5948	1802	B001-1.raw
FALSE	None	FourierTransform	HCD	MS2	0	46.6021	100	380.246	759.484	2	8.6167	1806	B001-1.raw
FALSE	None	FourierTransform	HCD	MS2	0	50.5504	116	755.249	1509.49	2	8.6191	1807	B001-1.raw
FALSE	None	FourierTransform	HCD	MS2	0	87.5384	116	699.756	1398.5	2	8.6215	1808	B001-1.raw
FALSE	None	FourierTransform	HCD	MS2	0	56.9834	116	1247.57	2494.13	2	8.6238	1809	B001-1.raw
FALSE	None	FourierTransform	HCD	MS2	0	10.021	100	607.211	1213.41	2	8.6455	1813	B001-1.raw
FALSE	None	FourierTransform	HCD	MS2	0	67.9336	116	870.319	3478.25	4	8.6479	1814	B001-1.raw
FALSE	None	FourierTransform	HCD	MS2	0	47.599	100	681.23	1361.45	2	8.6623	1818	B001-1.raw
FALSE	None	FourierTransform	HCD	MS2	0	22.3839	116	490.319	979.631	2	8.6646	1819	B001-1.raw
FALSE	None	FourierTransform	HCD	MS2	0	25.1301	100	741.197	1481.39	2	8.6718	1821	B001-1.raw
FALSE	None	FourierTransform	HCD	MS2	0	13.0913	100	367.703	734.4	2	8.6791	1823	B001-1.raw
FALSE	None	FourierTransform	HCD	MS2	0	22.5846	116	758.222	1515.44	2	8.6814	1824	B001-1.raw
FALSE	None	FourierTransform	HCD	MS2	0	80.0867	116	834.109	1667.21	2	8.6838	1825	B001-1.raw
FALSE	None	FourierTransform	HCD	MS2	0	71.8147	100	881.41	2642.21	3	8.691	1827	B001-1.raw
FALSE	None	FourierTransform	HCD	MS2	0	35.1665	116	684.204	1367.4	2	8.6934	1828	B001-1.raw
FALSE	None	FourierTransform	HCD	MS2	0	20.5958	100	413.363	825.718	2	8.7005	1830	B001-1.raw
FALSE	None	FourierTransform	HCD	MS2	0	0	116	550.219	1099.43	2	8.7029	1831	B001-1.raw
FALSE	None	FourierTransform	HCD	MS2	0	35.7936	116	1195.59	3584.75	3	8.7053	1832	B001-1.raw
FALSE	None	FourierTransform	HCD	MS2	0	49.4062	100	424.726	848.445	2	8.7124	1834	B001-1.raw
FALSE	None	FourierTransform	HCD	MS2	0	44.6759	100	433.298	865.588	2	8.7197	1836	B001-1.raw
FALSE	None	FourierTransform	HCD	MS2	0	51.562	116	876.656	1752.3	2	8.722	1837	B001-1.raw
FALSE	None	FourierTransform	HCD	MS2	0	20.3799	100	419.316	837.625	2	8.7438	1841	B001-1.raw
FALSE	None	FourierTransform	HCD	MS2	0	68.0801	100	697.751	1394.49	2	8.7511	1843	B001-1.raw
FALSE	None	FourierTransform	HCD	MS2	0	59.1731	116	403.233	805.459	2	8.7535	1844	B001-1.raw
FALSE	None	FourierTransform	HCD	MS2	0	3.48311	100	408.253	815.499	2	8.7606	1846	B001-1.raw
FALSE	None	FourierTransform	HCD	MS2	0	52.1643	116	1219.31	3655.91	3	8.763	1847	B001-1.raw
FALSE	None	FourierTransform	HCD	MS2	0	14.6439	116	396.214	791.421	2	8.7654	1848	B001-1.raw
FALSE	None	FourierTransform	HCD	MS2	0	57.6031	100	488.229	1462.67	3	8.7725	1850	B001-1.raw
FALSE	None	FourierTransform	HCD	MS2	0	34.3067	100	670.176	1339.35	2	8.7798	1852	B001-1.raw
FALSE	None	FourierTransform	HCD	MS2	0	81.1558	116	707.28	2826.1	4	8.7821	1853	B001-1.raw
FALSE	None	FourierTransform	HCD	MS2	0	51.6475	100	388.217	775.427	2	8.7893	1855	B001-1.raw
FALSE	None	FourierTransform	HCD	MS2	0		116	610.185	1219.36	2	8.7916	1856	B001-1.raw
FALSE	None	FourierTransform	HCD	MS2	0	52.6523	116	453.22	1357.65	3	8.794	1857	B001-1.raw
FALSE	None	FourierTransform	HCD	MS2	0	44.4492	100	403.222	805.437	2	8.8012	1859	B001-1.raw
FALSE	None	FourierTransform	HCD	MS2	0	0	100	436.764	872.52	2	8.8084	1861	B001-1.raw
FALSE	None	FourierTransform	HCD	MS2	0	57.6182	100	615.822	1845.45	3	8.8159	1863	B001-1.raw
FALSE	None	FourierTransform	HCD	MS2	0	55.6609	100	359.705	718.403	2	8.8233	1865	B001-1.raw
FALSE	None	FourierTransform	HCD	MS2	0	17.8877	116	414.234	827.461	2	8.8257	1866	B001-1.raw
FALSE	None	FourierTransform	HCD	MS2	0	37.9877	116	1192.31	2383.62	2	8.8281	1867	B001-1.raw
FALSE	None	FourierTransform	HCD	MS2	0	82.2223	116	1204.69	3612.06	3	8.8304	1868	B001-1.raw
FALSE	None	FourierTransform	HCD	MS2	0	26.4652	100	485.272	969.538	2	8.8376	1870	B001-1.raw
FALSE	None	FourierTransform	HCD	MS2	0	0	100	473.749	946.491	2	8.845	1872	B001-1.raw
FALSE	None	FourierTransform	HCD	MS2	0	27.2366	116	363.208	1087.61	3	8.8474	1873	B001-1.raw
FALSE	None	FourierTransform	HCD	MS2	0	59.2582	100	1013.89	4052.55	4	8.8545	1875	B001-1.raw
FALSE	None	FourierTransform	HCD	MS2	0	77.3199	116	1429.46	4286.38	3	8.8569	1876	B001-1.raw
FALSE	None	FourierTransform	HCD	MS2	0	26.7251	116	1394.31	2787.62	2	8.8594	1877	B001-1.raw
FALSE	None	FourierTransform	HCD	MS2	0	81.8829	116	1127.54	2254.08	2	8.8617	1878	B001-1.raw
FALSE	None	FourierTransform	HCD	MS2	0	90.264	116	1309.32	2617.64	2	8.8641	1879	B001-1.raw
FALSE	None	FourierTransform	HCD	MS2	0	55.8669	116	382.709	764.411	2	8.8664	1880	B001-1.raw
FALSE	None	FourierTransform	HCD	MS2	0	36.9824	100	1246.14	2491.26	2	8.8736	1882	B001-1.raw
FALSE	None	FourierTransform	HCD	MS2	0	49.6869	116	1046	2091	2	8.8759	1883	B001-1.raw
FALSE	None	FourierTransform	HCD	MS2	0	75.7939	116	1438.52	2876.04	2	8.8784	1884	B001-1.raw
FALSE	None	FourierTransform	HCD	MS2	0	0	116	1467.77	2934.53	2	8.8807	1885	B001-1.raw
FALSE	None	FourierTransform	HCD	MS2	0	70.3695	116	975.18	1949.35	2	8.8831	1886	B001-1.raw
FALSE	None	FourierTransform	HCD	MS2	0	48.4771	116	1014.9	2028.79	2	8.8854	1887	B001-1.raw
FALSE	None	FourierTransform	HCD	MS2	0	0	100	635.229	1269.45	2	8.8926	1889	B001-1.raw
FALSE	None	FourierTransform	HCD	MS2	0	81.8047	116	953.143	1905.28	2	8.8949	1890	B001-1.raw
FALSE	None	FourierTransform	HCD	MS2	0	100	116	1210.25	2419.49	2	8.8974	1891	B001-1.raw
FALSE	None	FourierTransform	HCD	MS2	0	49.9485	100	432.243	863.479	2	8.9045	1893	B001-1.raw
FALSE	None	FourierTransform	HCD	MS2	0	10.0227	116	515.297	1029.59	2	8.9069	1894	B001-1.raw
FALSE	None	FourierTransform	HCD	MS2	0	0	116	440.712	880.416	2	8.9093	1895	B001-1.raw
FALSE	None	FourierTransform	HCD	MS2	0	48.5767	116	1095.42	2189.84	2	8.9117	1896	B001-1.raw
FALSE	None	FourierTransform	HCD	MS2	0	100	100	1175.42	2349.84	2	8.9188	1898	B001-1.raw
FALSE	None	FourierTransform	HCD	MS2	0	0	116	416.728	832.448	2	8.9212	1899	B001-1.raw
FALSE	None	FourierTransform	HCD	MS2	0	27.1824	116	642.739	1284.47	2	8.9236	1900	B001-1.raw
FALSE	None	FourierTransform	HCD	MS2	0	39.403	100	425.79	1275.36	3	8.9308	1902	B001-1.raw
FALSE	None	FourierTransform	HCD	MS2	0	76.3806	116	1410.93	2820.86	2	8.9331	1903	B001-1.raw
FALSE	None	FourierTransform	HCD	MS2	0	100	116	1419.03	2837.05	2	8.9356	1904	B001-1.raw
FALSE	None	FourierTransform	HCD	MS2	0	74.5289	116	1463.81	2926.61	2	8.9379	1905	B001-1.raw
FALSE	None	FourierTransform	HCD	MS2	0	53.5573	116	1505.8	4515.39	3	8.9403	1906	B001-1.raw
FALSE	None	FourierTransform	HCD	MS2	0	22.786	100	890.834	1780.66	2	8.9475	1908	B001-1.raw
FALSE	None	FourierTransform	HCD	MS2	0	66.4438	116	1218.97	2436.94	2	8.9498	1909	B001-1.raw
FALSE	None	FourierTransform	HCD	MS2	0	100	116	1237.41	2473.81	2	8.9522	1910	B001-1.raw
FALSE	None	FourierTransform	HCD	MS2	0	72.0119	116	876.254	2626.75	3	8.9546	1911	B001-1.raw
FALSE	None	FourierTransform	HCD	MS2	0	14.0825	116	381.719	762.431	2	8.9569	1912	B001-1.raw
FALSE	None	FourierTransform	HCD	MS2	0	45.447	116	422.245	843.483	2	8.9593	1913	B001-1.raw
FALSE	None	FourierTransform	HCD	MS2	0	8.87224	100	386.22	771.432	2	8.9664	1915	B001-1.raw
FALSE	None	FourierTransform	HCD	MS2	0	76.0762	116	388.727	776.447	2	8.9688	1916	B001-1.raw
FALSE	None	FourierTransform	HCD	MS2	0	62.9174	116	1317.41	3950.22	3	8.9712	1917	B001-1.raw
FALSE	None	FourierTransform	HCD	MS2	0	56.8138	116	1159.55	2318.09	2	8.9736	1918	B001-1.raw
FALSE	None	FourierTransform	HCD	MS2	0	20.2077	100	411.721	822.435	2	8.9807	1920	B001-1.raw
FALSE	None	FourierTransform	HCD	MS2	0	21.0258	116	815.216	1629.42	2	8.983	1921	B001-1.raw
FALSE	None	FourierTransform	HCD	MS2	0	36.3667	116	452.256	903.505	2	8.9855	1922	B001-1.raw
FALSE	None	FourierTransform	HCD	MS2	0	62.0434	100	375.79	750.574	2	8.9927	1924	B001-1.raw
FALSE	None	FourierTransform	HCD	MS2	0	42.0135	116	894.039	1787.07	2	8.995	1925	B001-1.raw
FALSE	None	FourierTransform	HCD	MS2	0	87.8	116	1287.19	3859.56	3	8.9975	1926	B001-1.raw
FALSE	None	FourierTransform	HCD	MS2	0	100	116	1383.57	2766.13	2	8.9998	1927	B001-1.raw
FALSE	None	FourierTransform	HCD	MS2	0	59.3717	116	1310.22	2619.42	2	9.0022	1928	B001-1.raw
FALSE	None	FourierTransform	HCD	MS2	0	82.5748	116	946.134	1891.26	2	9.0045	1929	B001-1.raw
FALSE	None	FourierTransform	HCD	MS2	0	40.299	116	453.786	1359.34	3	9.0069	1930	B001-1.raw
FALSE	None	FourierTransform	HCD	MS2	0	25.2069	100	410.23	819.452	2	9.014	1932	B001-1.raw
FALSE	None	FourierTransform	HCD	MS2	0	61.5845	116	396.226	791.446	2	9.0164	1933	B001-1.raw
FALSE	None	FourierTransform	HCD	MS2	0	21.3224	116	870.819	1740.63	2	9.0188	1934	B001-1.raw
FALSE	None	FourierTransform	HCD	MS2	0	73.3721	116	1084.43	2167.85	2	9.0212	1935	B001-1.raw
FALSE	None	FourierTransform	HCD	MS2	0	17.3319	100	382.727	764.447	2	9.0283	1937	B001-1.raw
FALSE	None	FourierTransform	HCD	MS2	0	0	116	755.809	1510.61	2	9.0307	1938	B001-1.raw
FALSE	None	FourierTransform	HCD	MS2	0	70.276	116	378.214	1132.63	3	9.0331	1939	B001-1.raw
FALSE	None	FourierTransform	HCD	MS2	0	0	116	1381.4	2761.8	2	9.0355	1940	B001-1.raw
FALSE	None	FourierTransform	HCD	MS2	0	44.9982	116	1469.29	2937.56	2	9.0378	1941	B001-1.raw
FALSE	None	FourierTransform	HCD	MS2	0	39.6455	116	758.224	1515.44	2	9.0402	1942	B001-1.raw
FALSE	None	FourierTransform	HCD	MS2	0	14.5659	100	457.918	1371.74	3	9.0473	1944	B001-1.raw
FALSE	None	FourierTransform	HCD	MS2	0	3.65228	100	354.216	707.426	2	9.0548	1946	B001-1.raw
FALSE	Unambiguous	FourierTransform	HCD	MS2	1	19.3431	116	357.535	1070.59	3	9.0571	1947	B001-1.raw
FALSE	None	FourierTransform	HCD	MS2	0	45.0542	116	367.704	734.4	2	9.0596	1948	B001-1.raw
FALSE	None	FourierTransform	HCD	MS2	0		100	667.178	1333.35	2	9.0668	1950	B001-1.raw
FALSE	None	FourierTransform	HCD	MS2	0	69.0279	116	367.722	734.437	2	9.0692	1951	B001-1.raw
FALSE	None	FourierTransform	HCD	MS2	0	100	116	407.78	814.552	2	9.0716	1952	B001-1.raw
FALSE	None	FourierTransform	HCD	MS2	0	41.1345	116	550.219	1099.43	2	9.0739	1953	B001-1.raw
FALSE	None	FourierTransform	HCD	MS2	0	68.4107	116	588.725	1176.44	2	9.0763	1954	B001-1.raw
FALSE	None	FourierTransform	HCD	MS2	0	60.885	116	1043.99	3129.94	3	9.0786	1955	B001-1.raw
FALSE	None	FourierTransform	HCD	MS2	0	33.9523	116	1366.21	4096.62	3	9.081	1956	B001-1.raw
FALSE	None	FourierTransform	HCD	MS2	0	60.5099	100	419.719	838.431	2	9.0881	1958	B001-1.raw
FALSE	None	FourierTransform	HCD	MS2	0	0	116	1215.98	2430.94	2	9.0905	1959	B001-1.raw
FALSE	None	FourierTransform	HCD	MS2	0	0	100	441.222	881.437	2	9.0976	1961	B001-1.raw
FALSE	None	FourierTransform	HCD	MS2	0	72.2617	116	716.256	1431.5	2	9.1	1962	B001-1.raw
FALSE	None	FourierTransform	HCD	MS2	0	63.5507	116	367.271	733.534	2	9.1024	1963	B001-1.raw
FALSE	None	FourierTransform	HCD	MS2	0	21.4025	116	490.283	979.559	2	9.1047	1964	B001-1.raw
FALSE	None	FourierTransform	HCD	MS2	0	25.8159	100	607.211	1213.42	2	9.1119	1966	B001-1.raw
FALSE	None	FourierTransform	HCD	MS2	0	80.712	100	1335.47	4004.41	3	9.1196	1968	B001-1.raw
FALSE	None	FourierTransform	HCD	MS2	0	0	116	474.758	948.51	2	9.1219	1969	B001-1.raw
FALSE	None	FourierTransform	HCD	MS2	0	83.7071	116	1300.87	3900.59	3	9.1244	1970	B001-1.raw
FALSE	None	FourierTransform	HCD	MS2	0	87.5212	116	1137.49	2273.97	2	9.1267	1971	B001-1.raw
FALSE	None	FourierTransform	HCD	MS2	0	52.7636	116	393.801	786.595	2	9.1291	1972	B001-1.raw
FALSE	None	FourierTransform	HCD	MS2	0	64.9059	116	1231.5	4922.99	4	9.1314	1973	B001-1.raw
FALSE	None	FourierTransform	HCD	MS2	0	37.9009	100	533.192	1065.38	2	9.1409	1976	B001-1.raw
FALSE	None	FourierTransform	HCD	MS2	0	74.9984	116	380.748	760.489	2	9.1433	1977	B001-1.raw
FALSE	None	FourierTransform	HCD	MS2	0	78.6556	116	970.153	1939.3	2	9.1457	1978	B001-1.raw
FALSE	None	FourierTransform	HCD	MS2	0	74.3456	116	931.773	2793.3	3	9.1481	1979	B001-1.raw
FALSE	None	FourierTransform	HCD	MS2	0	52.5625	116	478.285	955.564	2	9.1504	1980	B001-1.raw
FALSE	None	FourierTransform	HCD	MS2	0	100	100	1254.71	2508.41	2	9.1576	1982	B001-1.raw
FALSE	None	FourierTransform	HCD	MS2	0	19.4305	116	403.222	805.437	2	9.1599	1983	B001-1.raw
FALSE	None	FourierTransform	HCD	MS2	0	56.9149	116	382.208	763.408	2	9.1624	1984	B001-1.raw
FALSE	None	FourierTransform	HCD	MS2	0	0	116	1070.97	2140.94	2	9.1647	1985	B001-1.raw
FALSE	None	FourierTransform	HCD	MS2	0	45.573	100	358.547	1073.63	3	9.1719	1987	B001-1.raw
FALSE	None	FourierTransform	HCD	MS2	0	85.8539	116	850.693	1700.38	2	9.1743	1988	B001-1.raw
FALSE	None	FourierTransform	HCD	MS2	0	25.6564	100	870.32	1739.63	2	9.1815	1990	B001-1.raw
FALSE	None	FourierTransform	HCD	MS2	0	15.6112	116	411.238	821.468	2	9.1838	1991	B001-1.raw
FALSE	None	FourierTransform	HCD	MS2	0	87.5628	116	1387.17	4159.51	3	9.1862	1992	B001-1.raw
FALSE	None	FourierTransform	HCD	MS2	0	82.1904	116	1179.02	3535.04	3	9.1886	1993	B001-1.raw
FALSE	None	FourierTransform	HCD	MS2	0	29.2246	116	760.224	1519.44	2	9.1909	1994	B001-1.raw
FALSE	None	FourierTransform	HCD	MS2	0	83.9805	116	876.609	1752.21	2	9.1937	1995	B001-1.raw
FALSE	None	FourierTransform	HCD	MS2	0	72.4367	116	1220.34	2439.68	2	9.196	1996	B001-1.raw
FALSE	None	FourierTransform	HCD	MS2	0	54.3399	100	920.651	1840.29	2	9.2032	1998	B001-1.raw
FALSE	None	FourierTransform	HCD	MS2	0	56.9472	100	368.199	735.39	2	9.2109	2000	B001-1.raw
FALSE	None	FourierTransform	HCD	MS2	0	36.5414	116	383.708	766.408	2	9.2133	2001	B001-1.raw
FALSE	None	FourierTransform	HCD	MS2	0	39.2241	116	416.746	832.484	2	9.2157	2002	B001-1.raw
FALSE	None	FourierTransform	HCD	MS2	0	66.4015	116	615.822	1845.45	3	9.2181	2003	B001-1.raw
FALSE	None	FourierTransform	HCD	MS2	0	70.4478	116	1355.89	2710.77	2	9.2204	2004	B001-1.raw
FALSE	None	FourierTransform	HCD	MS2	0	25.2233	116	440.241	879.474	2	9.2228	2005	B001-1.raw
FALSE	None	FourierTransform	HCD	MS2	0	71.2739	100	1224.59	2448.17	2	9.2299	2007	B001-1.raw
FALSE	None	FourierTransform	HCD	MS2	0	82.3273	116	1046.92	3138.76	3	9.2323	2008	B001-1.raw
FALSE	None	FourierTransform	HCD	MS2	0	45.745	100	431.733	862.459	2	9.2394	2010	B001-1.raw
FALSE	None	FourierTransform	HCD	MS2	0	13.6875	116	471.797	942.586	2	9.2418	2011	B001-1.raw
FALSE	None	FourierTransform	HCD	MS2	0	49.8117	116	1040.54	2080.07	2	9.2442	2012	B001-1.raw
FALSE	None	FourierTransform	HCD	MS2	0	83.9094	116	1081.05	2161.09	2	9.2465	2013	B001-1.raw
FALSE	None	FourierTransform	HCD	MS2	0	83.0899	116	1174.46	2347.92	2	9.2489	2014	B001-1.raw
FALSE	None	FourierTransform	HCD	MS2	0	45.2223	116	624.238	1247.47	2	9.2512	2015	B001-1.raw
FALSE	None	FourierTransform	HCD	MS2	0	79.2488	116	1328.43	3983.26	3	9.2536	2016	B001-1.raw
FALSE	None	FourierTransform	HCD	MS2	0	30.4957	100	419.316	837.624	2	9.2608	2018	B001-1.raw
FALSE	None	FourierTransform	HCD	MS2	0	54.9497	116	744.194	1487.38	2	9.2655	2020	B001-1.raw
FALSE	None	FourierTransform	HCD	MS2	0	33.8411	100	709.717	1418.43	2	9.2727	2022	B001-1.raw
FALSE	None	FourierTransform	HCD	MS2	0	74.3967	116	1031.65	2062.3	2	9.275	2023	B001-1.raw
FALSE	None	FourierTransform	HCD	MS2	0	58.6353	116	945.147	1889.29	2	9.2774	2024	B001-1.raw
FALSE	None	FourierTransform	HCD	MS2	0	35.7449	116	489.923	1467.76	3	9.2798	2025	B001-1.raw
FALSE	None	FourierTransform	HCD	MS2	0	77.5373	116	1028.04	2055.08	2	9.2821	2026	B001-1.raw
FALSE	None	FourierTransform	HCD	MS2	0	23.7505	100	570.714	1140.42	2	9.2968	2029	B001-1.raw
FALSE	None	FourierTransform	HCD	MS2	0	37.1571	116	433.251	865.495	2	9.2992	2030	B001-1.raw
FALSE	None	FourierTransform	HCD	MS2	0	45.0376	116	396.233	791.458	2	9.3016	2031	B001-1.raw
FALSE	None	FourierTransform	HCD	MS2	0	35.1975	116	1198.47	2395.94	2	9.3039	2032	B001-1.raw
FALSE	None	FourierTransform	HCD	MS2	0	74.3245	116	358.717	2147.26	6	9.3063	2033	B001-1.raw
FALSE	None	FourierTransform	HCD	MS2	0	50.4392	116	926.677	1852.35	2	9.3086	2034	B001-1.raw
FALSE	None	FourierTransform	HCD	MS2	0	80.601	100	1258.48	2515.96	2	9.3158	2036	B001-1.raw
FALSE	None	FourierTransform	HCD	MS2	0	43.3302	116	741.197	1481.39	2	9.3182	2037	B001-1.raw
FALSE	None	FourierTransform	HCD	MS2	0	72.531	100	1245.9	2490.8	2	9.3254	2039	B001-1.raw
FALSE	None	FourierTransform	HCD	MS2	0	61.0546	100	818.214	1635.42	2	9.333	2041	B001-1.raw
FALSE	None	FourierTransform	HCD	MS2	0	24.2782	100	366.216	731.426	2	9.3407	2043	B001-1.raw
FALSE	None	FourierTransform	HCD	MS2	0	45.7682	116	468.752	936.496	2	9.3431	2044	B001-1.raw
FALSE	None	FourierTransform	HCD	MS2	0	64.8997	116	659.647	1976.93	3	9.3455	2045	B001-1.raw
FALSE	None	FourierTransform	HCD	MS2	0	30.1906	116	1118.53	2236.06	2	9.3479	2046	B001-1.raw
FALSE	None	FourierTransform	HCD	MS2	0	0	100	557.787	1114.57	2	9.355	2048	B001-1.raw
FALSE	None	FourierTransform	HCD	MS2	0	79.3689	116	490.593	1469.77	3	9.3574	2049	B001-1.raw
FALSE	None	FourierTransform	HCD	MS2	0	83.4253	116	806.635	1612.26	2	9.3598	2050	B001-1.raw
FALSE	None	FourierTransform	HCD	MS2	0	86.1997	116	890.364	1779.72	2	9.3622	2051	B001-1.raw
FALSE	None	FourierTransform	HCD	MS2	0	74.2153	116	1207.93	2414.84	2	9.3645	2052	B001-1.raw
FALSE	None	FourierTransform	HCD	MS2	0	82.338	116	1012.08	2023.16	2	9.3669	2053	B001-1.raw
FALSE	None	FourierTransform	HCD	MS2	0	0	116	763.836	1526.66	2	9.3692	2054	B001-1.raw
FALSE	None	FourierTransform	HCD	MS2	0	53.6604	100	453.786	906.565	2	9.3838	2057	B001-1.raw
FALSE	None	FourierTransform	HCD	MS2	0	48.7514	116	815.216	1629.42	2	9.3861	2058	B001-1.raw
FALSE	None	FourierTransform	HCD	MS2	0	38.5453	116	870.319	1739.63	2	9.3886	2059	B001-1.raw
FALSE	None	FourierTransform	HCD	MS2	0	68.0756	116	862.388	2585.15	3	9.3909	2060	B001-1.raw
FALSE	None	FourierTransform	HCD	MS2	0	74.32	100	1324.57	2648.13	2	9.3981	2062	B001-1.raw
FALSE	None	FourierTransform	HCD	MS2	0	46.9736	116	750.224	1499.44	2	9.4004	2063	B001-1.raw
FALSE	None	FourierTransform	HCD	MS2	0	70.6406	116	1391.53	4172.57	3	9.4029	2064	B001-1.raw
FALSE	None	FourierTransform	HCD	MS2	0	42.1579	116	1476.98	4428.92	3	9.4052	2065	B001-1.raw
FALSE	None	FourierTransform	HCD	MS2	0	29.1244	100	525.764	1050.52	2	9.4124	2067	B001-1.raw
FALSE	None	FourierTransform	HCD	MS2	0	77.942	116	1255.36	2509.71	2	9.4147	2068	B001-1.raw
FALSE	None	FourierTransform	HCD	MS2	0	100	116	450.789	900.571	2	9.4171	2069	B001-1.raw
FALSE	None	FourierTransform	HCD	MS2	0	76.5283	116	1266.91	2532.81	2	9.4195	2070	B001-1.raw
FALSE	None	FourierTransform	HCD	MS2	0	44.6011	116	359.697	718.388	2	9.4218	2071	B001-1.raw
FALSE	None	FourierTransform	HCD	MS2	0	8.43074	100	487.256	1459.75	3	9.429	2073	B001-1.raw
FALSE	None	FourierTransform	HCD	MS2	0	62.2225	116	1104.71	3312.11	3	9.4313	2074	B001-1.raw
FALSE	None	FourierTransform	HCD	MS2	0	100	116	1408.46	2815.92	2	9.4338	2075	B001-1.raw
FALSE	None	FourierTransform	HCD	MS2	0	67.0504	116	907.096	1813.19	2	9.4361	2076	B001-1.raw
FALSE	None	FourierTransform	HCD	MS2	0	64.4599	116	1241.21	3721.63	3	9.4385	2077	B001-1.raw
FALSE	None	FourierTransform	HCD	MS2	0	87.7845	100	373.721	746.436	2	9.4456	2079	B001-1.raw
FALSE	None	FourierTransform	HCD	MS2	0	55.3937	116	381.719	762.431	2	9.448	2080	B001-1.raw
FALSE	None	FourierTransform	HCD	MS2	0	69.7957	116	411.721	822.434	2	9.4504	2081	B001-1.raw
FALSE	Unambiguous	FourierTransform	HCD	MS2	1	31.7742	116	526.789	1052.57	2	9.4528	2082	B001-1.raw
FALSE	None	FourierTransform	HCD	MS2	0	42.3488	100	433.224	865.441	2	9.46	2084	B001-1.raw
FALSE	None	FourierTransform	HCD	MS2	0	5.91236	116	380.238	759.468	2	9.4623	2085	B001-1.raw
FALSE	None	FourierTransform	HCD	MS2	0	58.1167	116	388.727	776.447	2	9.4647	2086	B001-1.raw
FALSE	None	FourierTransform	HCD	MS2	0	0	116	474.748	948.489	2	9.4671	2087	B001-1.raw
FALSE	None	FourierTransform	HCD	MS2	0	14.8132	116	459.172	917.338	2	9.4694	2088	B001-1.raw
FALSE	None	FourierTransform	HCD	MS2	0		116	741.197	1481.39	2	9.4718	2089	B001-1.raw
FALSE	None	FourierTransform	HCD	MS2	0	80.1527	116	1311.99	3933.94	3	9.4741	2090	B001-1.raw
FALSE	None	FourierTransform	HCD	MS2	0	49.4862	100	1358.03	2715.05	2	9.4813	2092	B001-1.raw
FALSE	None	FourierTransform	HCD	MS2	0		116	391.285	781.562	2	9.4836	2093	B001-1.raw
FALSE	None	FourierTransform	HCD	MS2	0	54.1531	100	491.928	1473.77	3	9.4908	2095	B001-1.raw
FALSE	None	FourierTransform	HCD	MS2	0	53.0112	116	613.184	1225.36	2	9.4932	2096	B001-1.raw
FALSE	None	FourierTransform	HCD	MS2	0	69.195	116	562.409	1123.81	2	9.4956	2097	B001-1.raw
FALSE	None	FourierTransform	HCD	MS2	0	63.0596	116	660.319	1978.94	3	9.5003	2099	B001-1.raw
FALSE	None	FourierTransform	HCD	MS2	0	31.4492	116	363.208	1087.61	3	9.5027	2100	B001-1.raw
FALSE	None	FourierTransform	HCD	MS2	0	38.067	100	403.222	805.437	2	9.5099	2102	B001-1.raw
FALSE	None	FourierTransform	HCD	MS2	0	34.9031	116	1169.07	2337.12	2	9.5122	2103	B001-1.raw
FALSE	None	FourierTransform	HCD	MS2	0	63.0772	116	365.724	730.441	2	9.5147	2104	B001-1.raw
FALSE	None	FourierTransform	HCD	MS2	0	49.7898	100	408.749	816.49	2	9.5218	2106	B001-1.raw
FALSE	None	FourierTransform	HCD	MS2	0	0	116	513.276	1025.54	2	9.5242	2107	B001-1.raw
FALSE	None	FourierTransform	HCD	MS2	0	52.1972	116	386.233	1156.68	3	9.5267	2108	B001-1.raw
FALSE	None	FourierTransform	HCD	MS2	0	56.8075	116	758.224	1515.44	2	9.529	2109	B001-1.raw
FALSE	None	FourierTransform	HCD	MS2	0	27.0692	116	1355.84	2710.67	2	9.5314	2110	B001-1.raw
FALSE	None	FourierTransform	HCD	MS2	0	24.2198	116	509.279	1017.55	2	9.5337	2111	B001-1.raw
FALSE	None	FourierTransform	HCD	MS2	0	40.6969	100	402.232	803.457	2	9.5409	2113	B001-1.raw
FALSE	None	FourierTransform	HCD	MS2	0	27.2661	116	425.235	849.463	2	9.5432	2114	B001-1.raw
FALSE	None	FourierTransform	HCD	MS2	0	41.2648	116	881.107	1761.21	2	9.5456	2115	B001-1.raw
FALSE	None	FourierTransform	HCD	MS2	0	60.6121	116	762.296	1523.59	2	9.548	2116	B001-1.raw
FALSE	None	FourierTransform	HCD	MS2	0	75.4982	116	1360.47	2719.93	2	9.5503	2117	B001-1.raw
FALSE	None	FourierTransform	HCD	MS2	0	55.8897	116	436.251	871.496	2	9.5527	2118	B001-1.raw
FALSE	None	FourierTransform	HCD	MS2	0	43.7656	100	419.226	837.446	2	9.5674	2121	B001-1.raw
FALSE	None	FourierTransform	HCD	MS2	0	23.0847	116	440.241	879.475	2	9.5697	2122	B001-1.raw
FALSE	None	FourierTransform	HCD	MS2	0	73.241	116	1434.58	2868.14	2	9.5722	2123	B001-1.raw
FALSE	None	FourierTransform	HCD	MS2	0	22.1331	100	684.205	1367.4	2	9.5793	2125	B001-1.raw
FALSE	None	FourierTransform	HCD	MS2	0	27.6357	116	416.746	832.485	2	9.5817	2126	B001-1.raw
FALSE	None	FourierTransform	HCD	MS2	0	25.6712	116	681.229	1361.45	2	9.5841	2127	B001-1.raw
FALSE	None	FourierTransform	HCD	MS2	0	50.6841	116	816.217	1631.43	2	9.5864	2128	B001-1.raw
FALSE	None	FourierTransform	HCD	MS2	0	30.9551	100	550.219	1648.64	3	9.5936	2130	B001-1.raw
FALSE	None	FourierTransform	HCD	MS2	0	0	100	565.81	1130.61	2	9.6013	2132	B001-1.raw
FALSE	None	FourierTransform	HCD	MS2	0	71.5982	116	525.765	1050.52	2	9.6037	2133	B001-1.raw
FALSE	None	FourierTransform	HCD	MS2	0	76.7829	116	1081.09	2161.17	2	9.6061	2134	B001-1.raw
FALSE	None	FourierTransform	HCD	MS2	0	44.444	116	1475.44	2949.87	2	9.6085	2135	B001-1.raw
FALSE	None	FourierTransform	HCD	MS2	0	61.236	100	1352.12	4054.34	3	9.6156	2137	B001-1.raw
FALSE	None	FourierTransform	HCD	MS2	0	49.6674	116	1069.56	2138.11	2	9.618	2138	B001-1.raw
FALSE	None	FourierTransform	HCD	MS2	0	50.2936	116	753.784	1506.56	2	9.6204	2139	B001-1.raw
FALSE	None	FourierTransform	HCD	MS2	0	39.949	116	1405.3	2809.59	2	9.6228	2140	B001-1.raw
FALSE	None	FourierTransform	HCD	MS2	0	36.2438	116	1372.96	4116.87	3	9.6251	2141	B001-1.raw
FALSE	None	FourierTransform	HCD	MS2	0	49.8409	116	440.287	879.567	2	9.6275	2142	B001-1.raw
FALSE	None	FourierTransform	HCD	MS2	0	57.6763	116	425.791	850.574	2	9.6298	2143	B001-1.raw
FALSE	None	FourierTransform	HCD	MS2	0	71.2514	100	1382.56	2764.11	2	9.6369	2145	B001-1.raw
FALSE	None	FourierTransform	HCD	MS2	0	53.7099	100	358.716	716.426	2	9.6444	2147	B001-1.raw
FALSE	None	FourierTransform	HCD	MS2	0	39.8957	116	471.57	1412.7	3	9.6467	2148	B001-1.raw
FALSE	None	FourierTransform	HCD	MS2	0	28.2224	100	472.59	1415.76	3	9.6539	2150	B001-1.raw
FALSE	None	FourierTransform	HCD	MS2	0	65.6753	116	892.127	1783.25	2	9.6563	2151	B001-1.raw
FALSE	None	FourierTransform	HCD	MS2	0	69.5447	116	1347.49	4040.45	3	9.6587	2152	B001-1.raw
FALSE	None	FourierTransform	HCD	MS2	0	38.5799	100	1317.57	2634.13	2	9.6658	2154	B001-1.raw
FALSE	None	FourierTransform	HCD	MS2	0	35.6429	100	484.309	967.61	2	9.6808	2157	B001-1.raw
FALSE	None	FourierTransform	HCD	MS2	0	22.7138	116	468.751	936.495	2	9.6832	2158	B001-1.raw
FALSE	None	FourierTransform	HCD	MS2	0	0	116	488.294	975.581	2	9.6856	2159	B001-1.raw
FALSE	None	FourierTransform	HCD	MS2	0	21.275	100	560.798	1120.59	2	9.6927	2161	B001-1.raw
FALSE	None	FourierTransform	HCD	MS2	0	51.4664	116	495.602	1484.79	3	9.6951	2162	B001-1.raw
FALSE	None	FourierTransform	HCD	MS2	0	89.8596	116	395.216	789.425	2	9.6975	2163	B001-1.raw
FALSE	None	FourierTransform	HCD	MS2	0	30.0394	116	615.823	1230.64	2	9.6998	2164	B001-1.raw
FALSE	None	FourierTransform	HCD	MS2	0	0	100	441.222	881.436	2	9.707	2166	B001-1.raw
FALSE	None	FourierTransform	HCD	MS2	0	0	116	708.383	1415.76	2	9.7093	2167	B001-1.raw
FALSE	None	FourierTransform	HCD	MS2	0	24.3528	116	741.198	1481.39	2	9.7117	2168	B001-1.raw
FALSE	None	FourierTransform	HCD	MS2	0	55.0959	100	412.228	823.448	2	9.7189	2170	B001-1.raw
FALSE	None	FourierTransform	HCD	MS2	0	0	100	525.774	1050.54	2	9.7265	2172	B001-1.raw
FALSE	None	FourierTransform	HCD	MS2	0	72.1964	116	1406.46	4217.38	3	9.7288	2173	B001-1.raw
FALSE	None	FourierTransform	HCD	MS2	0	56.9886	100	870.319	1739.63	2	9.736	2175	B001-1.raw
FALSE	None	FourierTransform	HCD	MS2	0	0	116	624.238	1247.47	2	9.7383	2176	B001-1.raw
FALSE	None	FourierTransform	HCD	MS2	0	0	100	780.24	1559.47	2	9.7455	2178	B001-1.raw
FALSE	None	FourierTransform	HCD	MS2	0	16.8751	100	484.738	968.468	2	9.7529	2180	B001-1.raw
FALSE	None	FourierTransform	HCD	MS2	0	71.8614	100	402.244	1204.72	3	9.7606	2182	B001-1.raw
FALSE	None	FourierTransform	HCD	MS2	0	76.8987	116	931.72	1862.43	2	9.7629	2183	B001-1.raw
FALSE	None	FourierTransform	HCD	MS2	0	74.4548	100	847.683	1694.36	2	9.77	2185	B001-1.raw
FALSE	None	FourierTransform	HCD	MS2	0	71.3085	116	1008	2014.99	2	9.7724	2186	B001-1.raw
FALSE	None	FourierTransform	HCD	MS2	0	50.8578	116	507.298	1013.59	2	9.7748	2187	B001-1.raw
FALSE	None	FourierTransform	HCD	MS2	0	64.8119	116	359.218	717.429	2	9.7771	2188	B001-1.raw
FALSE	None	FourierTransform	HCD	MS2	0	64.811	116	475.241	949.474	2	9.7795	2189	B001-1.raw
FALSE	None	FourierTransform	HCD	MS2	0	0	100	529.296	1057.59	2	9.7941	2192	B001-1.raw
FALSE	None	FourierTransform	HCD	MS2	0	43.3605	116	1249.49	2497.97	2	9.7964	2193	B001-1.raw
FALSE	None	FourierTransform	HCD	MS2	0	24.7258	116	1395.44	2789.87	2	9.7989	2194	B001-1.raw
FALSE	None	FourierTransform	HCD	MS2	0	78.7862	116	1476.48	4427.43	3	9.8013	2195	B001-1.raw
FALSE	None	FourierTransform	HCD	MS2	0	100	116	475.241	949.474	2	9.8036	2196	B001-1.raw
FALSE	None	FourierTransform	HCD	MS2	0	40.8968	116	1186.23	3556.68	3	9.806	2197	B001-1.raw
FALSE	None	FourierTransform	HCD	MS2	0	2.58256	100	380.237	759.468	2	9.8131	2199	B001-1.raw
FALSE	None	FourierTransform	HCD	MS2	0	16.9239	116	388.727	776.447	2	9.8155	2200	B001-1.raw
FALSE	None	FourierTransform	HCD	MS2	0	13.7222	116	433.224	865.44	2	9.818	2201	B001-1.raw
FALSE	None	FourierTransform	HCD	MS2	0	69.7889	116	1143.13	2285.26	2	9.8203	2202	B001-1.raw
FALSE	None	FourierTransform	HCD	MS2	0	79.6458	116	1205.14	3613.4	3	9.8227	2203	B001-1.raw
FALSE	None	FourierTransform	HCD	MS2	0	74.1044	116	1221.84	3663.52	3	9.825	2204	B001-1.raw
FALSE	None	FourierTransform	HCD	MS2	0	45.2669	116	426.216	851.424	2	9.8273	2205	B001-1.raw
FALSE	None	FourierTransform	HCD	MS2	0	49.2833	100	366.523	1097.56	3	9.8345	2207	B001-1.raw
FALSE	None	FourierTransform	HCD	MS2	0		116	741.198	1481.39	2	9.8368	2208	B001-1.raw
FALSE	None	FourierTransform	HCD	MS2	0	0	116	479.749	958.492	2	9.8393	2209	B001-1.raw
FALSE	None	FourierTransform	HCD	MS2	0	21.4183	116	488.773	976.538	2	9.8416	2210	B001-1.raw
FALSE	None	FourierTransform	HCD	MS2	0	67.4229	116	1357.89	2714.78	2	9.844	2211	B001-1.raw
FALSE	None	FourierTransform	HCD	MS2	0	57.9526	116	1045.07	2089.13	2	9.8463	2212	B001-1.raw
FALSE	None	FourierTransform	HCD	MS2	0	32.0268	100	360.726	720.445	2	9.8535	2214	B001-1.raw
FALSE	None	FourierTransform	HCD	MS2	0	72.8947	116	423.754	1269.25	3	9.8558	2215	B001-1.raw
FALSE	None	FourierTransform	HCD	MS2	0	38.615	116	932.644	2795.92	3	9.8583	2216	B001-1.raw
FALSE	None	FourierTransform	HCD	MS2	0	30.2182	100	410.23	819.453	2	9.8655	2218	B001-1.raw
FALSE	None	FourierTransform	HCD	MS2	0	30.1018	116	438.243	875.479	2	9.8679	2219	B001-1.raw
FALSE	None	FourierTransform	HCD	MS2	0	15.7937	100	548.289	1095.57	2	9.875	2221	B001-1.raw
FALSE	None	FourierTransform	HCD	MS2	0	60.5196	116	662.786	1324.57	2	9.8774	2222	B001-1.raw
FALSE	None	FourierTransform	HCD	MS2	0	66.7709	116	438.746	876.484	2	9.8798	2223	B001-1.raw
FALSE	None	FourierTransform	HCD	MS2	0	68.7834	100	368.878	1104.62	3	9.8869	2225	B001-1.raw
FALSE	None	FourierTransform	HCD	MS2	0	51.0763	116	403.222	805.436	2	9.8893	2226	B001-1.raw
FALSE	None	FourierTransform	HCD	MS2	0	19.6673	100	471.796	942.585	2	9.8965	2228	B001-1.raw
FALSE	None	FourierTransform	HCD	MS2	0	42.7803	116	438.787	876.567	2	9.8988	2229	B001-1.raw
FALSE	None	FourierTransform	HCD	MS2	0	54.0349	116	1421.33	4261.99	3	9.9012	2230	B001-1.raw
FALSE	None	FourierTransform	HCD	MS2	0	36.8182	116	982.176	1963.35	2	9.9036	2231	B001-1.raw
FALSE	None	FourierTransform	HCD	MS2	0	81.9684	116	941.611	1882.21	2	9.9059	2232	B001-1.raw
FALSE	None	FourierTransform	HCD	MS2	0		100	363.208	725.409	2	9.9131	2234	B001-1.raw
FALSE	None	FourierTransform	HCD	MS2	0	0	116	951.091	2851.26	3	9.9154	2235	B001-1.raw
FALSE	None	FourierTransform	HCD	MS2	0	0	116	452.256	903.504	2	9.9179	2236	B001-1.raw
FALSE	None	FourierTransform	HCD	MS2	0	65.7121	100	1330.92	2660.84	2	9.925	2238	B001-1.raw
FALSE	None	FourierTransform	HCD	MS2	0	73.3131	116	435.9	1305.69	3	9.9274	2239	B001-1.raw
FALSE	None	FourierTransform	HCD	MS2	0	30.1856	116	1180.59	4719.32	4	9.9298	2240	B001-1.raw
FALSE	None	FourierTransform	HCD	MS2	0	35.355	116	466.271	931.535	2	9.9322	2241	B001-1.raw
FALSE	None	FourierTransform	HCD	MS2	0		100	667.178	1333.35	2	9.9393	2243	B001-1.raw
FALSE	None	FourierTransform	HCD	MS2	0	37.6514	116	764.158	1527.31	2	9.9417	2244	B001-1.raw
FALSE	None	FourierTransform	HCD	MS2	0	59.2656	116	416.746	832.484	2	9.9441	2245	B001-1.raw
FALSE	None	FourierTransform	HCD	MS2	0	77.5383	100	1044.97	2088.94	2	9.9513	2247	B001-1.raw
FALSE	None	FourierTransform	HCD	MS2	0	64.4891	116	1007.6	4027.38	4	9.9536	2248	B001-1.raw
FALSE	None	FourierTransform	HCD	MS2	0	66.4566	116	1340.49	4019.46	3	9.9562	2249	B001-1.raw
FALSE	None	FourierTransform	HCD	MS2	0		100	462.147	923.287	2	9.9633	2251	B001-1.raw
FALSE	None	FourierTransform	HCD	MS2	0	49.7612	116	359.906	1077.7	3	9.9656	2252	B001-1.raw
FALSE	None	FourierTransform	HCD	MS2	0	27.1566	116	513.248	1025.49	2	9.9681	2253	B001-1.raw
FALSE	None	FourierTransform	HCD	MS2	0	0	116	560.284	1119.56	2	9.9705	2254	B001-1.raw
FALSE	None	FourierTransform	HCD	MS2	0	26.8485	116	1478.78	2956.55	2	9.9728	2255	B001-1.raw
FALSE	None	FourierTransform	HCD	MS2	0	57.3156	116	524.783	1048.56	2	9.9752	2256	B001-1.raw
FALSE	None	FourierTransform	HCD	MS2	0	57.6517	116	367.229	733.451	2	9.9775	2257	B001-1.raw
FALSE	None	FourierTransform	HCD	MS2	0	32.4884	100	430.744	860.48	2	9.9847	2259	B001-1.raw
FALSE	None	FourierTransform	HCD	MS2	0	47.5348	116	1052.47	2103.93	2	9.987	2260	B001-1.raw
FALSE	None	FourierTransform	HCD	MS2	0	43.391	116	383.565	1148.68	3	9.9896	2261	B001-1.raw
FALSE	None	FourierTransform	HCD	MS2	0	39.7483	116	413.741	826.474	2	9.9919	2262	B001-1.raw
FALSE	None	FourierTransform	HCD	MS2	0	63.6029	116	1338.88	2676.76	2	9.9943	2263	B001-1.raw
FALSE	None	FourierTransform	HCD	MS2	0	5.82969	100	481.267	961.528	2	10.0015	2265	B001-1.raw
FALSE	None	FourierTransform	HCD	MS2	0	50.1646	116	383.565	1148.68	3	10.0038	2266	B001-1.raw
FALSE	None	FourierTransform	HCD	MS2	0	42.7602	116	580.306	1159.6	2	10.0063	2267	B001-1.raw
FALSE	None	FourierTransform	HCD	MS2	0	35.9492	116	547.783	1094.56	2	10.0087	2268	B001-1.raw
FALSE	None	FourierTransform	HCD	MS2	0	44.9386	100	409.241	817.474	2	10.0182	2271	B001-1.raw
FALSE	None	FourierTransform	HCD	MS2	0	48.5036	116	399.347	797.687	2	10.0205	2272	B001-1.raw
FALSE	None	FourierTransform	HCD	MS2	0	46.9721	116	469.609	1406.81	3	10.0231	2273	B001-1.raw
FALSE	None	FourierTransform	HCD	MS2	0	32.709	116	897.078	2689.22	3	10.0255	2274	B001-1.raw
FALSE	None	FourierTransform	HCD	MS2	0	7.90608	100	401.225	801.442	2	10.0326	2276	B001-1.raw
FALSE	None	FourierTransform	HCD	MS2	0	63.9075	116	802.294	2404.87	3	10.035	2277	B001-1.raw
FALSE	None	FourierTransform	HCD	MS2	0	53.1366	116	1130.02	2259.04	2	10.0375	2278	B001-1.raw
FALSE	None	FourierTransform	HCD	MS2	0	100	116	816.217	1631.43	2	10.0399	2279	B001-1.raw
FALSE	None	FourierTransform	HCD	MS2	0	41.74	100	382.905	1146.7	3	10.047	2281	B001-1.raw
FALSE	None	FourierTransform	HCD	MS2	0	25.6341	116	984.577	1968.15	2	10.0494	2282	B001-1.raw
FALSE	None	FourierTransform	HCD	MS2	0	45.4881	116	681.231	1361.45	2	10.0519	2283	B001-1.raw
FALSE	None	FourierTransform	HCD	MS2	0	23.0817	100	416.23	831.453	2	10.059	2285	B001-1.raw
FALSE	None	FourierTransform	HCD	MS2	0	20.4677	116	607.211	1213.41	2	10.0614	2286	B001-1.raw
FALSE	None	FourierTransform	HCD	MS2	0	27.257	116	815.216	1629.42	2	10.0639	2287	B001-1.raw
FALSE	None	FourierTransform	HCD	MS2	0	74.584	100	452.255	1354.75	3	10.071	2289	B001-1.raw
FALSE	None	FourierTransform	HCD	MS2	0	24.9712	116	498.27	995.534	2	10.0734	2290	B001-1.raw
FALSE	None	FourierTransform	HCD	MS2	0	54.2701	116	385.712	770.416	2	10.0759	2291	B001-1.raw
FALSE	None	FourierTransform	HCD	MS2	0	20.4911	100	843.058	2527.16	3	10.0831	2293	B001-1.raw
FALSE	None	FourierTransform	HCD	MS2	0	75.5482	116	655.349	1964.03	3	10.0855	2294	B001-1.raw
FALSE	None	FourierTransform	HCD	MS2	0	39.6697	116	394.727	788.447	2	10.088	2295	B001-1.raw
FALSE	None	FourierTransform	HCD	MS2	0	34.8513	116	870.819	1740.63	2	10.0904	2296	B001-1.raw
FALSE	None	FourierTransform	HCD	MS2	0	27.4027	116	862.067	2584.19	3	10.0927	2297	B001-1.raw
FALSE	None	FourierTransform	HCD	MS2	0	0	100	494.275	987.543	2	10.0999	2299	B001-1.raw
FALSE	None	FourierTransform	HCD	MS2	0	65.0792	116	1151.72	2302.44	2	10.1023	2300	B001-1.raw
FALSE	None	FourierTransform	HCD	MS2	0	79.0798	116	791.754	1582.5	2	10.1049	2301	B001-1.raw
FALSE	None	FourierTransform	HCD	MS2	0	55.9676	116	1462.04	4384.12	3	10.1072	2302	B001-1.raw
FALSE	None	FourierTransform	HCD	MS2	0	21.9834	116	364.558	1091.66	3	10.1096	2303	B001-1.raw
FALSE	None	FourierTransform	HCD	MS2	0	47.8737	116	481.751	962.494	2	10.1119	2304	B001-1.raw
FALSE	None	FourierTransform	HCD	MS2	0	28.6745	100	467.27	933.533	2	10.1191	2306	B001-1.raw
FALSE	None	FourierTransform	HCD	MS2	0	13.3525	116	590.803	1180.6	2	10.1214	2307	B001-1.raw
FALSE	None	FourierTransform	HCD	MS2	0	90.0895	116	778.693	2334.06	3	10.124	2308	B001-1.raw
FALSE	None	FourierTransform	HCD	MS2	0	65.5898	116	488.773	976.538	2	10.1264	2309	B001-1.raw
FALSE	None	FourierTransform	HCD	MS2	0	66.4775	116	726.762	1452.52	2	10.1287	2310	B001-1.raw
FALSE	None	FourierTransform	HCD	MS2	0	32.1699	116	639.831	1278.66	2	10.1311	2311	B001-1.raw
FALSE	None	FourierTransform	HCD	MS2	0	56.894	100	396.725	792.442	2	10.1383	2313	B001-1.raw
FALSE	None	FourierTransform	HCD	MS2	0	53.1574	116	711.327	2131.97	3	10.1407	2314	B001-1.raw
FALSE	None	FourierTransform	HCD	MS2	0	35.5222	116	624.237	1247.47	2	10.1433	2315	B001-1.raw
FALSE	None	FourierTransform	HCD	MS2	0	20.7801	116	1063.9	2126.79	2	10.1456	2316	B001-1.raw
FALSE	None	FourierTransform	HCD	MS2	0	27.6945	116	361.695	1443.76	4	10.148	2317	B001-1.raw
FALSE	None	FourierTransform	HCD	MS2	0	0	116	870.817	1740.63	2	10.1503	2318	B001-1.raw
FALSE	None	FourierTransform	HCD	MS2	0	37.1051	100	481.925	1443.76	3	10.1575	2320	B001-1.raw
FALSE	None	FourierTransform	HCD	MS2	0	0	116	698.257	1395.51	2	10.1598	2321	B001-1.raw
FALSE	None	FourierTransform	HCD	MS2	0	58.3681	116	1234.07	2467.14	2	10.1625	2322	B001-1.raw
FALSE	None	FourierTransform	HCD	MS2	0	69.6149	116	365.223	1093.66	3	10.1648	2323	B001-1.raw
FALSE	None	FourierTransform	HCD	MS2	0	40.7392	116	684.205	1367.4	2	10.1672	2324	B001-1.raw
FALSE	None	FourierTransform	HCD	MS2	0	47.7531	100	380.211	1138.62	3	10.1743	2326	B001-1.raw
FALSE	None	FourierTransform	HCD	MS2	0	76.9195	116	1401.59	2802.17	2	10.1767	2327	B001-1.raw
FALSE	None	FourierTransform	HCD	MS2	0	65.7942	116	423.238	845.469	2	10.1791	2328	B001-1.raw
FALSE	None	FourierTransform	HCD	MS2	0	73.5951	116	889.234	1777.46	2	10.1815	2329	B001-1.raw
FALSE	None	FourierTransform	HCD	MS2	0	18.0331	100	366.263	731.518	2	10.1887	2331	B001-1.raw
FALSE	None	FourierTransform	HCD	MS2	0	47.3644	116	711.328	1421.65	2	10.191	2332	B001-1.raw
FALSE	None	FourierTransform	HCD	MS2	0	0	116	569.813	1138.62	2	10.1935	2333	B001-1.raw
FALSE	None	FourierTransform	HCD	MS2	0	55.1392	116	545.277	1633.82	3	10.1959	2334	B001-1.raw
FALSE	None	FourierTransform	HCD	MS2	0	83.5614	116	717.471	1433.93	2	10.1982	2335	B001-1.raw
FALSE	None	FourierTransform	HCD	MS2	0	64.6779	100	394.235	787.463	2	10.2054	2337	B001-1.raw
FALSE	None	FourierTransform	HCD	MS2	0	36.5142	116	569.281	1137.55	2	10.2077	2338	B001-1.raw
FALSE	None	FourierTransform	HCD	MS2	0	64.1967	116	498.931	1494.78	3	10.2102	2339	B001-1.raw
FALSE	None	FourierTransform	HCD	MS2	0	64.6276	116	987.664	1974.32	2	10.2125	2340	B001-1.raw
FALSE	None	FourierTransform	HCD	MS2	0	18.4324	116	547.295	1093.58	2	10.2149	2341	B001-1.raw
FALSE	None	FourierTransform	HCD	MS2	0	49.221	116	816.218	1631.43	2	10.2172	2342	B001-1.raw
FALSE	None	FourierTransform	HCD	MS2	0	55.0075	100	433.224	865.441	2	10.2244	2344	B001-1.raw
FALSE	None	FourierTransform	HCD	MS2	0	52.678	116	409.732	818.456	2	10.2267	2345	B001-1.raw
FALSE	None	FourierTransform	HCD	MS2	0	55.2122	116	385.23	769.452	2	10.2291	2346	B001-1.raw
FALSE	None	FourierTransform	HCD	MS2	0	74.0599	116	479.986	1916.92	4	10.2315	2347	B001-1.raw
FALSE	None	FourierTransform	HCD	MS2	0	29.7026	100	469.767	938.527	2	10.2387	2349	B001-1.raw
FALSE	None	FourierTransform	HCD	MS2	0	28.6489	116	789.04	2365.11	3	10.241	2350	B001-1.raw
FALSE	None	FourierTransform	HCD	MS2	0	41.8175	116	744.194	1487.38	2	10.2435	2351	B001-1.raw
FALSE	None	FourierTransform	HCD	MS2	0	56.2653	100	380.238	759.468	2	10.2507	2353	B001-1.raw
FALSE	None	FourierTransform	HCD	MS2	0	8.53108	116	409.733	818.458	2	10.253	2354	B001-1.raw
FALSE	None	FourierTransform	HCD	MS2	0	46.7949	116	493.784	986.56	2	10.2555	2355	B001-1.raw
FALSE	None	FourierTransform	HCD	MS2	0	41.0503	116	403.222	805.437	2	10.2578	2356	B001-1.raw
FALSE	None	FourierTransform	HCD	MS2	0	42.8166	116	613.183	1225.36	2	10.2602	2357	B001-1.raw
FALSE	None	FourierTransform	HCD	MS2	0	63.8143	116	1152.96	2304.91	2	10.2625	2358	B001-1.raw
FALSE	None	FourierTransform	HCD	MS2	0	43.3032	116	363.208	1087.61	3	10.2649	2359	B001-1.raw
FALSE	None	FourierTransform	HCD	MS2	0	46.8126	100	492.262	1474.77	3	10.272	2361	B001-1.raw
FALSE	None	FourierTransform	HCD	MS2	0	81.9742	116	366.263	731.518	2	10.2744	2362	B001-1.raw
FALSE	None	FourierTransform	HCD	MS2	0	32.1887	116	560.303	1119.6	2	10.2768	2363	B001-1.raw
FALSE	None	FourierTransform	HCD	MS2	0	0	116	941.559	1882.11	2	10.2792	2364	B001-1.raw
FALSE	None	FourierTransform	HCD	MS2	0	43.927	116	411.721	822.435	2	10.2815	2365	B001-1.raw
FALSE	None	FourierTransform	HCD	MS2	0	35.4343	100	381.542	1142.61	3	10.2887	2367	B001-1.raw
FALSE	None	FourierTransform	HCD	MS2	0	59.2953	116	400.574	1199.71	3	10.291	2368	B001-1.raw
FALSE	None	FourierTransform	HCD	MS2	0	9.69098	116	515.779	1030.55	2	10.2935	2369	B001-1.raw
FALSE	None	FourierTransform	HCD	MS2	0	42.2842	116	1396.43	2791.85	2	10.2959	2370	B001-1.raw
FALSE	None	FourierTransform	HCD	MS2	0	24.166	116	990.633	1980.26	2	10.2982	2371	B001-1.raw
FALSE	None	FourierTransform	HCD	MS2	0	52.776	116	360.217	719.426	2	10.3006	2372	B001-1.raw
FALSE	None	FourierTransform	HCD	MS2	0	50.3736	116	416.248	831.489	2	10.3029	2373	B001-1.raw
FALSE	None	FourierTransform	HCD	MS2	0	11.1815	100	407.729	814.452	2	10.3101	2375	B001-1.raw
FALSE	None	FourierTransform	HCD	MS2	0	0	116	441.736	882.465	2	10.3124	2376	B001-1.raw
FALSE	None	FourierTransform	HCD	MS2	0	31.1807	116	487.76	974.513	2	10.3149	2377	B001-1.raw
FALSE	None	FourierTransform	HCD	MS2	0	48.2373	116	438.759	876.512	2	10.3172	2378	B001-1.raw
FALSE	None	FourierTransform	HCD	MS2	0	62.8003	116	1243.89	2486.77	2	10.3196	2379	B001-1.raw
FALSE	None	FourierTransform	HCD	MS2	0	19.5167	100	453.249	905.49	2	10.3268	2381	B001-1.raw
FALSE	None	FourierTransform	HCD	MS2	0	38.2093	116	659.646	1976.92	3	10.3291	2382	B001-1.raw
FALSE	None	FourierTransform	HCD	MS2	0	79.9374	116	757.755	1514.5	2	10.3316	2383	B001-1.raw
FALSE	None	FourierTransform	HCD	MS2	0	70.5236	116	700.298	2098.88	3	10.3339	2384	B001-1.raw
FALSE	None	FourierTransform	HCD	MS2	0	63.7124	116	360.719	720.43	2	10.3363	2385	B001-1.raw
FALSE	None	FourierTransform	HCD	MS2	0	76.0675	116	388.727	776.447	2	10.3386	2386	B001-1.raw
FALSE	None	FourierTransform	HCD	MS2	0	29.3368	100	430.27	859.532	2	10.3458	2388	B001-1.raw
FALSE	None	FourierTransform	HCD	MS2	0	40.6611	116	351.211	701.415	2	10.3481	2389	B001-1.raw
FALSE	None	FourierTransform	HCD	MS2	0	44.2907	116	366.217	731.426	2	10.3506	2390	B001-1.raw
FALSE	None	FourierTransform	HCD	MS2	0	66.8839	116	487.758	974.509	2	10.353	2391	B001-1.raw
FALSE	None	FourierTransform	HCD	MS2	0	20.2375	116	662.787	1324.57	2	10.3553	2392	B001-1.raw
FALSE	None	FourierTransform	HCD	MS2	0	15.6157	116	543.632	1628.88	3	10.3577	2393	B001-1.raw
FALSE	None	FourierTransform	HCD	MS2	0	0	116	484.737	968.468	2	10.36	2394	B001-1.raw
FALSE	None	FourierTransform	HCD	MS2	0	53.4434	100	474.272	947.537	2	10.3672	2396	B001-1.raw
FALSE	None	FourierTransform	HCD	MS2	0	62.3722	116	1134.15	3400.42	3	10.3695	2397	B001-1.raw
FALSE	None	FourierTransform	HCD	MS2	0	27.5504	116	1248.43	2495.85	2	10.372	2398	B001-1.raw
FALSE	None	FourierTransform	HCD	MS2	0	83.7608	116	1426.13	4276.38	3	10.3743	2399	B001-1.raw
FALSE	None	FourierTransform	HCD	MS2	0	45.0879	116	364.707	728.406	2	10.3767	2400	B001-1.raw
FALSE	None	FourierTransform	HCD	MS2	0	74.2006	100	368.703	736.398	2	10.3838	2402	B001-1.raw
FALSE	None	FourierTransform	HCD	MS2	0	0	116	559.295	1117.58	2	10.3861	2403	B001-1.raw
FALSE	None	FourierTransform	HCD	MS2	0	40.1198	116	1500.99	4500.96	3	10.3886	2404	B001-1.raw
FALSE	None	FourierTransform	HCD	MS2	0	0	116	970.631	1940.25	2	10.391	2405	B001-1.raw
FALSE	None	FourierTransform	HCD	MS2	0	16.0001	116	458.281	915.556	2	10.3933	2406	B001-1.raw
FALSE	None	FourierTransform	HCD	MS2	0	47.2798	100	429.754	858.5	2	10.4005	2408	B001-1.raw
FALSE	None	FourierTransform	HCD	MS2	0	57.8954	116	419.282	837.557	2	10.4028	2409	B001-1.raw
FALSE	None	FourierTransform	HCD	MS2	0	0	116	495.775	990.543	2	10.4053	2410	B001-1.raw
FALSE	None	FourierTransform	HCD	MS2	0	76.9484	116	402.233	1204.68	3	10.4076	2411	B001-1.raw
FALSE	None	FourierTransform	HCD	MS2	0	71.3658	116	1226.45	2451.9	2	10.41	2412	B001-1.raw
FALSE	None	FourierTransform	HCD	MS2	0	19.9011	116	482.211	963.414	2	10.4123	2413	B001-1.raw
FALSE	None	FourierTransform	HCD	MS2	0	18.7391	100	415.727	830.446	2	10.4218	2416	B001-1.raw
FALSE	None	FourierTransform	HCD	MS2	0	15.0814	116	423.724	846.441	2	10.4241	2417	B001-1.raw
FALSE	None	FourierTransform	HCD	MS2	0	67.1737	116	436.743	872.479	2	10.4267	2418	B001-1.raw
FALSE	None	FourierTransform	HCD	MS2	0	54.2625	116	490.256	1468.75	3	10.429	2419	B001-1.raw
FALSE	None	FourierTransform	HCD	MS2	0	57.0906	116	367.693	1467.75	4	10.4313	2420	B001-1.raw
FALSE	None	FourierTransform	HCD	MS2	0	18.8582	116	410.745	820.484	2	10.4337	2421	B001-1.raw
FALSE	None	FourierTransform	HCD	MS2	0	66.8647	116	431.721	862.435	2	10.436	2422	B001-1.raw
FALSE	None	FourierTransform	HCD	MS2	0	12.7418	100	414.737	828.467	2	10.4432	2424	B001-1.raw
FALSE	None	FourierTransform	HCD	MS2	0	0	116	474.306	947.605	2	10.4455	2425	B001-1.raw
FALSE	None	FourierTransform	HCD	MS2	0	53.7965	116	398.724	796.44	2	10.448	2426	B001-1.raw
FALSE	None	FourierTransform	HCD	MS2	0	71.1458	116	402.255	1204.75	3	10.4503	2427	B001-1.raw
FALSE	None	FourierTransform	HCD	MS2	0	81.9895	116	495.775	990.543	2	10.4527	2428	B001-1.raw
FALSE	None	FourierTransform	HCD	MS2	0	51.1079	116	471.259	941.51	2	10.455	2429	B001-1.raw
FALSE	None	FourierTransform	HCD	MS2	0	17.9397	100	560.349	1119.69	2	10.4621	2431	B001-1.raw
FALSE	None	FourierTransform	HCD	MS2	0	0	116	553.833	1106.66	2	10.4645	2432	B001-1.raw
FALSE	None	FourierTransform	HCD	MS2	0	0	116	500.272	999.537	2	10.467	2433	B001-1.raw
FALSE	None	FourierTransform	HCD	MS2	0	36.1631	116	382.977	1528.89	4	10.4693	2434	B001-1.raw
FALSE	None	FourierTransform	HCD	MS2	0	28.8398	116	437.751	874.495	2	10.4716	2435	B001-1.raw
FALSE	None	FourierTransform	HCD	MS2	0	77.7671	116	927.74	1854.47	2	10.474	2436	B001-1.raw
FALSE	None	FourierTransform	HCD	MS2	0	31.2449	100	516.268	1031.53	2	10.4811	2438	B001-1.raw
FALSE	None	FourierTransform	HCD	MS2	0	47.5029	116	496.301	991.596	2	10.4835	2439	B001-1.raw
FALSE	None	FourierTransform	HCD	MS2	0	27.5908	116	985.424	2954.26	3	10.4859	2440	B001-1.raw
FALSE	None	FourierTransform	HCD	MS2	0	41.2041	116	365.708	730.409	2	10.4883	2441	B001-1.raw
FALSE	None	FourierTransform	HCD	MS2	0	50.3666	116	821.69	2463.05	3	10.4906	2442	B001-1.raw
FALSE	None	FourierTransform	HCD	MS2	0	0	100	458.264	915.521	2	10.4977	2444	B001-1.raw
FALSE	None	FourierTransform	HCD	MS2	0	74.8018	116	453.737	906.467	2	10.5001	2445	B001-1.raw
FALSE	None	FourierTransform	HCD	MS2	0	53.8001	116	394.727	788.447	2	10.5025	2446	B001-1.raw
FALSE	None	FourierTransform	HCD	MS2	0	54.0522	116	651.389	2602.53	4	10.5049	2447	B001-1.raw
FALSE	None	FourierTransform	HCD	MS2	0	76.6033	100	582.344	1163.68	2	10.512	2449	B001-1.raw
FALSE	None	FourierTransform	HCD	MS2	0	53.1884	116	870.318	1739.63	2	10.5144	2450	B001-1.raw
FALSE	None	FourierTransform	HCD	MS2	0	54.4502	116	496.319	991.63	2	10.5168	2451	B001-1.raw
FALSE	None	FourierTransform	HCD	MS2	0	78.8591	116	651.146	2601.56	4	10.5192	2452	B001-1.raw
FALSE	None	FourierTransform	HCD	MS2	0	25.8206	116	587.806	1174.6	2	10.5215	2453	B001-1.raw
FALSE	None	FourierTransform	HCD	MS2	0	67.8044	116	885.143	1769.28	2	10.5239	2454	B001-1.raw
FALSE	None	FourierTransform	HCD	MS2	0	68.4527	116	876.042	2626.11	3	10.5262	2455	B001-1.raw
FALSE	None	FourierTransform	HCD	MS2	0	31.6086	100	401.912	1203.72	3	10.5334	2457	B001-1.raw
FALSE	None	FourierTransform	HCD	MS2	0	59.2122	116	545.789	1090.57	2	10.5357	2458	B001-1.raw
FALSE	None	FourierTransform	HCD	MS2	0	62.9763	116	681.23	1361.45	2	10.5382	2459	B001-1.raw
FALSE	None	FourierTransform	HCD	MS2	0	68.4923	116	1215.47	2429.94	2	10.5406	2460	B001-1.raw
FALSE	None	FourierTransform	HCD	MS2	0	22.6203	116	475.345	949.682	2	10.5429	2461	B001-1.raw
FALSE	None	FourierTransform	HCD	MS2	0	14.924	116	484.262	967.517	2	10.5453	2462	B001-1.raw
FALSE	None	FourierTransform	HCD	MS2	0	69.2246	100	388.565	2326.35	6	10.5524	2464	B001-1.raw
FALSE	None	FourierTransform	HCD	MS2	0	27.5313	116	436.24	871.473	2	10.5547	2465	B001-1.raw
FALSE	None	FourierTransform	HCD	MS2	0	14.4627	116	474.251	947.494	2	10.5573	2466	B001-1.raw
FALSE	None	FourierTransform	HCD	MS2	0	38.5328	116	510.317	1019.63	2	10.5596	2467	B001-1.raw
FALSE	None	FourierTransform	HCD	MS2	0	15.6173	116	711.327	1421.65	2	10.562	2468	B001-1.raw
FALSE	None	FourierTransform	HCD	MS2	0	60.3316	116	425.919	1275.74	3	10.5643	2469	B001-1.raw
FALSE	None	FourierTransform	HCD	MS2	0	44.9282	100	421.895	1263.67	3	10.5715	2471	B001-1.raw
FALSE	None	FourierTransform	HCD	MS2	0	13.2903	116	558.803	1116.6	2	10.5738	2472	B001-1.raw
FALSE	None	FourierTransform	HCD	MS2	0	26.2873	116	412.473	1646.87	4	10.5763	2473	B001-1.raw
FALSE	None	FourierTransform	HCD	MS2	0	68.8777	116	394.751	788.495	2	10.5787	2474	B001-1.raw
FALSE	None	FourierTransform	HCD	MS2	0	0	116	471.746	942.485	2	10.581	2475	B001-1.raw
FALSE	None	FourierTransform	HCD	MS2	0	0	116	528.768	1056.53	2	10.5834	2476	B001-1.raw
FALSE	None	FourierTransform	HCD	MS2	0	34.3358	100	359.554	2152.29	6	10.5905	2478	B001-1.raw
FALSE	None	FourierTransform	HCD	MS2	0	9.70421	116	637.327	1273.65	2	10.5928	2479	B001-1.raw
FALSE	None	FourierTransform	HCD	MS2	0	42.6042	116	421.907	1263.71	3	10.5953	2480	B001-1.raw
FALSE	None	FourierTransform	HCD	MS2	0	0	116	616.813	1232.62	2	10.5977	2481	B001-1.raw
FALSE	None	FourierTransform	HCD	MS2	0	100	116	494.763	988.519	2	10.6	2482	B001-1.raw
FALSE	Unambiguous	FourierTransform	HCD	MS2	1	9.07664	100	387.23	1159.68	3	10.6072	2484	B001-1.raw
FALSE	None	FourierTransform	HCD	MS2	0	31.6798	116	425.227	849.446	2	10.6095	2485	B001-1.raw
FALSE	None	FourierTransform	HCD	MS2	0	22.4061	116	402.9	1206.69	3	10.612	2486	B001-1.raw
FALSE	None	FourierTransform	HCD	MS2	0	36.738	116	367.206	733.405	2	10.6143	2487	B001-1.raw
FALSE	None	FourierTransform	HCD	MS2	0	34.3823	116	380.238	759.468	2	10.6167	2488	B001-1.raw
FALSE	None	FourierTransform	HCD	MS2	0	0	116	586.306	1171.6	2	10.619	2489	B001-1.raw
FALSE	None	FourierTransform	HCD	MS2	0	0	116	744.197	1487.39	2	10.6214	2490	B001-1.raw
FALSE	None	FourierTransform	HCD	MS2	0	37.3655	100	603.818	1206.63	2	10.6285	2492	B001-1.raw
FALSE	None	FourierTransform	HCD	MS2	0	0	116	614.816	1228.62	2	10.6308	2493	B001-1.raw
FALSE	None	FourierTransform	HCD	MS2	0	28.1926	116	1166.86	2332.72	2	10.6333	2494	B001-1.raw
FALSE	None	FourierTransform	HCD	MS2	0	40.0515	116	363.208	1087.61	3	10.6357	2495	B001-1.raw
FALSE	None	FourierTransform	HCD	MS2	0	36.5055	100	603.847	1206.69	2	10.6428	2497	B001-1.raw
FALSE	None	FourierTransform	HCD	MS2	0	39.0019	116	442.762	884.516	2	10.6451	2498	B001-1.raw
FALSE	None	FourierTransform	HCD	MS2	0	25.1335	116	494.941	1482.81	3	10.6476	2499	B001-1.raw
FALSE	None	FourierTransform	HCD	MS2	0	17.208	116	524.797	1048.59	2	10.65	2500	B001-1.raw
FALSE	None	FourierTransform	HCD	MS2	0	58.0548	116	456.869	1368.59	3	10.6523	2501	B001-1.raw
FALSE	None	FourierTransform	HCD	MS2	0	57.0502	116	815.215	1629.42	2	10.6547	2502	B001-1.raw
FALSE	None	FourierTransform	HCD	MS2	0	68.4135	116	774.359	2321.06	3	10.657	2503	B001-1.raw
FALSE	None	FourierTransform	HCD	MS2	0	34.8731	100	397.568	1190.69	3	10.6641	2505	B001-1.raw
FALSE	None	FourierTransform	HCD	MS2	0	22.9166	116	500.257	999.508	2	10.6665	2506	B001-1.raw
FALSE	None	FourierTransform	HCD	MS2	0	58.0652	116	1257.65	2514.29	2	10.6689	2507	B001-1.raw
FALSE	None	FourierTransform	HCD	MS2	0	71.6697	116	1412.5	4235.49	3	10.6713	2508	B001-1.raw
FALSE	None	FourierTransform	HCD	MS2	0	44.8623	116	408.232	815.456	2	10.6736	2509	B001-1.raw
FALSE	None	FourierTransform	HCD	MS2	0	30.0177	116	431.911	1293.72	3	10.676	2510	B001-1.raw
FALSE	None	FourierTransform	HCD	MS2	0	23.9081	100	468.587	1403.75	3	10.6831	2512	B001-1.raw
FALSE	None	FourierTransform	HCD	MS2	0	58.5486	116	367.735	734.462	2	10.6854	2513	B001-1.raw
FALSE	None	FourierTransform	HCD	MS2	0	0	116	489.24	977.473	2	10.6879	2514	B001-1.raw
FALSE	None	FourierTransform	HCD	MS2	0	0	116	508.254	1015.5	2	10.6902	2515	B001-1.raw
FALSE	None	FourierTransform	HCD	MS2	0	65.6703	116	383.546	1148.62	3	10.6926	2516	B001-1.raw
FALSE	None	FourierTransform	HCD	MS2	0	58.2575	116	472.261	1886.02	4	10.6949	2517	B001-1.raw
FALSE	Unambiguous	FourierTransform	HCD	MS2	1	22.638	100	607.301	1213.59	2	10.702	2519	B001-1.raw
FALSE	None	FourierTransform	HCD	MS2	0	32.1059	116	415.993	1660.95	4	10.7044	2520	B001-1.raw
FALSE	None	FourierTransform	HCD	MS2	0	21.3055	116	495.764	990.521	2	10.7092	2522	B001-1.raw
FALSE	None	FourierTransform	HCD	MS2	0	24.4202	116	510.718	1020.43	2	10.7116	2523	B001-1.raw
FALSE	None	FourierTransform	HCD	MS2	0	43.0683	116	525.258	1049.51	2	10.7139	2524	B001-1.raw
FALSE	None	FourierTransform	HCD	MS2	0	38.6552	100	391.722	782.436	2	10.721	2526	B001-1.raw
FALSE	None	FourierTransform	HCD	MS2	0	56.1841	116	360.216	719.425	2	10.7234	2527	B001-1.raw
FALSE	None	FourierTransform	HCD	MS2	0	57.8801	116	378.561	1133.67	3	10.7258	2528	B001-1.raw
FALSE	None	FourierTransform	HCD	MS2	0	14.678	116	512.773	1024.54	2	10.7282	2529	B001-1.raw
FALSE	None	FourierTransform	HCD	MS2	0	0	116	784.84	1568.67	2	10.7305	2530	B001-1.raw
FALSE	None	FourierTransform	HCD	MS2	0	51.38	116	362.734	724.461	2	10.7329	2531	B001-1.raw
FALSE	None	FourierTransform	HCD	MS2	0	65.6375	100	456.256	1366.75	3	10.74	2533	B001-1.raw
FALSE	None	FourierTransform	HCD	MS2	0	57.7744	116	1008.3	2015.58	2	10.7423	2534	B001-1.raw
FALSE	None	FourierTransform	HCD	MS2	0	42.8207	116	990.353	1979.7	2	10.7448	2535	B001-1.raw
FALSE	None	FourierTransform	HCD	MS2	0	19.1285	100	479.788	958.57	2	10.7519	2537	B001-1.raw
FALSE	None	FourierTransform	HCD	MS2	0	64.3094	116	1498.42	4493.23	3	10.7543	2538	B001-1.raw
FALSE	None	FourierTransform	HCD	MS2	0	39.3372	116	1246	2490.99	2	10.7568	2539	B001-1.raw
FALSE	None	FourierTransform	HCD	MS2	0	71.9985	116	623.74	1246.47	2	10.7592	2540	B001-1.raw
FALSE	None	FourierTransform	HCD	MS2	0	61.2018	116	1071.18	2141.36	2	10.7615	2541	B001-1.raw
FALSE	None	FourierTransform	HCD	MS2	0	70.0109	116	399.732	798.457	2	10.7639	2542	B001-1.raw
FALSE	None	FourierTransform	HCD	MS2	0	73.2185	100	516.236	1546.69	3	10.7733	2545	B001-1.raw
FALSE	None	FourierTransform	HCD	MS2	0	24.2968	116	488.767	976.526	2	10.7757	2546	B001-1.raw
FALSE	None	FourierTransform	HCD	MS2	0	51.7464	116	631.321	1261.63	2	10.7782	2547	B001-1.raw
FALSE	None	FourierTransform	HCD	MS2	0	63.6942	116	1451.8	4353.37	3	10.7805	2548	B001-1.raw
FALSE	None	FourierTransform	HCD	MS2	0	59.2404	116	1414.56	2828.11	2	10.7829	2549	B001-1.raw
FALSE	None	FourierTransform	HCD	MS2	0	47.9041	116	433.229	1297.67	3	10.7852	2550	B001-1.raw
FALSE	None	FourierTransform	HCD	MS2	0	5.75137	100	606.303	1211.6	2	10.7924	2552	B001-1.raw
FALSE	None	FourierTransform	HCD	MS2	0	49.9041	116	351.211	701.415	2	10.7947	2553	B001-1.raw
FALSE	None	FourierTransform	HCD	MS2	0	18.0577	116	378.889	1134.65	3	10.7971	2554	B001-1.raw
FALSE	None	FourierTransform	HCD	MS2	0	21.9429	116	494.275	987.543	2	10.7995	2555	B001-1.raw
FALSE	None	FourierTransform	HCD	MS2	0	36.6216	116	477.272	953.538	2	10.8018	2556	B001-1.raw
FALSE	None	FourierTransform	HCD	MS2	0	34.2667	116	528.786	1056.57	2	10.8042	2557	B001-1.raw
FALSE	None	FourierTransform	HCD	MS2	0	26.3346	100	425.248	849.489	2	10.8113	2559	B001-1.raw
FALSE	None	FourierTransform	HCD	MS2	0	56.5799	116	508.254	1015.5	2	10.8137	2560	B001-1.raw
FALSE	None	FourierTransform	HCD	MS2	0	17.8305	100	441.242	1321.71	3	10.8209	2562	B001-1.raw
FALSE	None	FourierTransform	HCD	MS2	0	16.5576	116	414.737	828.467	2	10.8233	2563	B001-1.raw
FALSE	None	FourierTransform	HCD	MS2	0	9.55224	116	548.325	1095.64	2	10.8258	2564	B001-1.raw
FALSE	None	FourierTransform	HCD	MS2	0	0	116	541.772	1082.54	2	10.8281	2565	B001-1.raw
FALSE	None	FourierTransform	HCD	MS2	0	57.8874	116	383.561	1148.67	3	10.8305	2566	B001-1.raw
FALSE	None	FourierTransform	HCD	MS2	0	43.7284	116	918.513	1836.02	2	10.8328	2567	B001-1.raw
FALSE	None	FourierTransform	HCD	MS2	0	59.6287	100	431.917	1293.74	3	10.8423	2570	B001-1.raw
FALSE	None	FourierTransform	HCD	MS2	0	11.9722	116	545.315	1089.62	2	10.8446	2571	B001-1.raw
FALSE	None	FourierTransform	HCD	MS2	0	55.9452	116	479.788	958.569	2	10.8471	2572	B001-1.raw
FALSE	None	FourierTransform	HCD	MS2	0	28.9103	116	662.787	1324.57	2	10.8495	2573	B001-1.raw
FALSE	None	FourierTransform	HCD	MS2	0	27.1658	116	550.942	1650.81	3	10.8518	2574	B001-1.raw
FALSE	None	FourierTransform	HCD	MS2	0	71.8856	100	363.247	725.487	2	10.8613	2577	B001-1.raw
FALSE	None	FourierTransform	HCD	MS2	0	65.8788	116	450.924	1350.76	3	10.8636	2578	B001-1.raw
FALSE	Unambiguous	FourierTransform	HCD	MS2	1	26.8251	116	456.753	912.499	2	10.8662	2579	B001-1.raw
FALSE	None	FourierTransform	HCD	MS2	0	63.2965	116	1310.74	3930.22	3	10.8685	2580	B001-1.raw
FALSE	None	FourierTransform	HCD	MS2	0	21.6665	116	870.319	1739.63	2	10.8732	2582	B001-1.raw
FALSE	None	FourierTransform	HCD	MS2	0	23.4557	100	513.763	1026.52	2	10.8827	2585	B001-1.raw
FALSE	None	FourierTransform	HCD	MS2	0	19.4871	116	422.247	1264.73	3	10.885	2586	B001-1.raw
FALSE	None	FourierTransform	HCD	MS2	0	25.7708	116	405.234	1213.69	3	10.8876	2587	B001-1.raw
FALSE	None	FourierTransform	HCD	MS2	0	28.4454	116	530.31	1059.61	2	10.8899	2588	B001-1.raw
FALSE	None	FourierTransform	HCD	MS2	0	63.1811	116	1310.91	2620.82	2	10.8923	2589	B001-1.raw
FALSE	None	FourierTransform	HCD	MS2	0	35.6061	116	473.915	1419.73	3	10.8946	2590	B001-1.raw
FALSE	None	FourierTransform	HCD	MS2	0	41.5309	116	368.715	736.423	2	10.897	2591	B001-1.raw
FALSE	None	FourierTransform	HCD	MS2	0	6.47265	100	484.262	967.517	2	10.9041	2593	B001-1.raw
FALSE	None	FourierTransform	HCD	MS2	0	9.15758	116	472.78	944.553	2	10.9064	2594	B001-1.raw
FALSE	None	FourierTransform	HCD	MS2	0	13.436	116	762.686	2286.04	3	10.909	2595	B001-1.raw
FALSE	None	FourierTransform	HCD	MS2	0	9.76197	116	495.917	1485.74	3	10.9113	2596	B001-1.raw
FALSE	None	FourierTransform	HCD	MS2	0	9.85223	100	359.227	717.446	2	10.9208	2599	B001-1.raw
FALSE	None	FourierTransform	HCD	MS2	0	28.1997	116	396.242	1186.71	3	10.9232	2600	B001-1.raw
FALSE	None	FourierTransform	HCD	MS2	0	9.95088	116	436.24	871.473	2	10.9271	2601	B001-1.raw
FALSE	None	FourierTransform	HCD	MS2	0	25.4207	116	491.304	981.6	2	10.9295	2602	B001-1.raw
FALSE	None	FourierTransform	HCD	MS2	0	0	116	746.552	3728.73	5	10.9318	2603	B001-1.raw
FALSE	None	FourierTransform	HCD	MS2	0	0	116	558.329	1115.65	2	10.9342	2604	B001-1.raw
FALSE	None	FourierTransform	HCD	MS2	0	37.624	116	1336.37	2671.73	2	10.9365	2605	B001-1.raw
FALSE	None	FourierTransform	HCD	MS2	0	41.795	100	415.756	830.505	2	10.9436	2607	B001-1.raw
FALSE	Unambiguous	FourierTransform	HCD	MS2	1	5.47726	116	511.796	1022.58	2	10.946	2608	B001-1.raw
FALSE	None	FourierTransform	HCD	MS2	0	68.0862	116	384.235	1150.69	3	10.9485	2609	B001-1.raw
FALSE	None	FourierTransform	HCD	MS2	0	0	116	568.327	1135.65	2	10.9509	2610	B001-1.raw
FALSE	None	FourierTransform	HCD	MS2	0	35.665	116	1143.52	2286.04	2	10.9532	2611	B001-1.raw
FALSE	None	FourierTransform	HCD	MS2	0	56.7801	116	1205.5	2410	2	10.9556	2612	B001-1.raw
FALSE	None	FourierTransform	HCD	MS2	0	30.4535	100	473.916	1419.73	3	10.9626	2614	B001-1.raw
FALSE	None	FourierTransform	HCD	MS2	0	33.6068	116	421.727	842.447	2	10.965	2615	B001-1.raw
FALSE	None	FourierTransform	HCD	MS2	0	69.9225	116	403.894	1209.67	3	10.9675	2616	B001-1.raw
FALSE	None	FourierTransform	HCD	MS2	0	20.55	116	626.635	1877.89	3	10.9698	2617	B001-1.raw
FALSE	None	FourierTransform	HCD	MS2	0	48.1278	116	366.224	731.441	2	10.9721	2618	B001-1.raw
FALSE	None	FourierTransform	HCD	MS2	0	40.8295	116	513.909	1539.71	3	10.9745	2619	B001-1.raw
FALSE	None	FourierTransform	HCD	MS2	0	43.0389	100	396.25	1186.74	3	10.9816	2621	B001-1.raw
FALSE	None	FourierTransform	HCD	MS2	0	24.636	116	388.564	1163.68	3	10.984	2622	B001-1.raw
FALSE	None	FourierTransform	HCD	MS2	0	64.9852	116	365.948	1460.77	4	10.9865	2623	B001-1.raw
FALSE	None	FourierTransform	HCD	MS2	0	32.7117	116	570.692	2849.43	5	10.9888	2624	B001-1.raw
FALSE	None	FourierTransform	HCD	MS2	0	33.7676	116	425.216	849.424	2	10.9912	2625	B001-1.raw
FALSE	None	FourierTransform	HCD	MS2	0	47.4512	116	932.936	3728.72	4	10.9935	2626	B001-1.raw
FALSE	None	FourierTransform	HCD	MS2	0	8.87171	100	378.727	756.446	2	11.0007	2628	B001-1.raw
FALSE	None	FourierTransform	HCD	MS2	0	11.245	116	417.566	1250.68	3	11.003	2629	B001-1.raw
FALSE	None	FourierTransform	HCD	MS2	0	18.4526	116	410.585	1229.74	3	11.0056	2630	B001-1.raw
FALSE	None	FourierTransform	HCD	MS2	0	29.9189	116	385.735	770.462	2	11.0079	2631	B001-1.raw
FALSE	None	FourierTransform	HCD	MS2	0	12.5271	116	708.668	2123.99	3	11.0103	2632	B001-1.raw
FALSE	None	FourierTransform	HCD	MS2	0	35.9216	116	382.557	1145.66	3	11.0126	2633	B001-1.raw
FALSE	None	FourierTransform	HCD	MS2	0	14.496	116	481.285	961.563	2	11.015	2634	B001-1.raw
FALSE	None	FourierTransform	HCD	MS2	0	29.379	100	407.73	814.452	2	11.0221	2636	B001-1.raw
FALSE	None	FourierTransform	HCD	MS2	0	34.2366	116	362.714	724.42	2	11.0244	2637	B001-1.raw
FALSE	None	FourierTransform	HCD	MS2	0	38.096	116	393.732	786.457	2	11.0269	2638	B001-1.raw
FALSE	None	FourierTransform	HCD	MS2	0	76.7233	116	1005.84	2010.68	2	11.0293	2639	B001-1.raw
FALSE	None	FourierTransform	HCD	MS2	0	67.706	116	424.275	847.542	2	11.0316	2640	B001-1.raw
FALSE	None	FourierTransform	HCD	MS2	0	18.9305	116	589.363	1766.07	3	11.034	2641	B001-1.raw
FALSE	None	FourierTransform	HCD	MS2	0	5.56448	100	467.264	933.521	2	11.0411	2643	B001-1.raw
FALSE	None	FourierTransform	HCD	MS2	0	21.5166	116	586.865	1172.72	2	11.0434	2644	B001-1.raw
FALSE	None	FourierTransform	HCD	MS2	0	0	116	723.943	3615.69	5	11.046	2645	B001-1.raw
FALSE	None	FourierTransform	HCD	MS2	0	28.2193	116	553.607	1658.81	3	11.0483	2646	B001-1.raw
FALSE	Unambiguous	FourierTransform	HCD	MS2	1	42.4908	116	453.266	905.525	2	11.0507	2647	B001-1.raw
FALSE	None	FourierTransform	HCD	MS2	0	21.7357	116	1062.5	2123.99	2	11.053	2648	B001-1.raw
FALSE	None	FourierTransform	HCD	MS2	0	63.2461	116	1013.03	3037.08	3	11.0554	2649	B001-1.raw
FALSE	None	FourierTransform	HCD	MS2	0	32.9415	100	391.579	1172.72	3	11.0625	2651	B001-1.raw
FALSE	None	FourierTransform	HCD	MS2	0	9.35718	116	584.797	1168.59	2	11.0648	2652	B001-1.raw
FALSE	None	FourierTransform	HCD	MS2	0	0	116	486.76	972.512	2	11.0673	2653	B001-1.raw
FALSE	None	FourierTransform	HCD	MS2	0	100	116	573.837	1146.67	2	11.0697	2654	B001-1.raw
FALSE	None	FourierTransform	HCD	MS2	0	22.1761	116	1229.44	2457.86	2	11.072	2655	B001-1.raw
FALSE	None	FourierTransform	HCD	MS2	0	22.4887	116	884.645	1768.28	2	11.0744	2656	B001-1.raw
FALSE	None	FourierTransform	HCD	MS2	0	15.7859	100	351.692	1403.75	4	11.0815	2658	B001-1.raw
FALSE	None	FourierTransform	HCD	MS2	0	58.2763	116	432.573	1295.7	3	11.0838	2659	B001-1.raw
FALSE	None	FourierTransform	HCD	MS2	0	16.2078	116	508.282	1015.56	2	11.0864	2660	B001-1.raw
FALSE	None	FourierTransform	HCD	MS2	0	0	116	660.342	1319.68	2	11.0887	2661	B001-1.raw
FALSE	None	FourierTransform	HCD	MS2	0	0	116	618.341	1235.68	2	11.0911	2662	B001-1.raw
FALSE	None	FourierTransform	HCD	MS2	0	27.9213	116	493.6	1478.79	3	11.0934	2663	B001-1.raw
FALSE	None	FourierTransform	HCD	MS2	0	27.3239	100	367.219	1099.64	3	11.1029	2666	B001-1.raw
FALSE	None	FourierTransform	HCD	MS2	0	35.5421	116	407.24	1219.71	3	11.1052	2667	B001-1.raw
FALSE	None	FourierTransform	HCD	MS2	0	60.3544	116	412.578	1235.72	3	11.1077	2668	B001-1.raw
FALSE	None	FourierTransform	HCD	MS2	0	3.99457	116	470.571	1409.7	3	11.1101	2669	B001-1.raw
FALSE	None	FourierTransform	HCD	MS2	0	32.9958	116	550.326	1099.64	2	11.1124	2670	B001-1.raw
FALSE	None	FourierTransform	HCD	MS2	0	63.6165	116	618.342	1235.68	2	11.1148	2671	B001-1.raw
FALSE	None	FourierTransform	HCD	MS2	0	49.3882	116	554.297	1107.59	2	11.1171	2672	B001-1.raw
FALSE	None	FourierTransform	HCD	MS2	0	9.00486	100	398.711	796.416	2	11.1242	2674	B001-1.raw
FALSE	None	FourierTransform	HCD	MS2	0	46.3914	116	654.65	1961.94	3	11.1266	2675	B001-1.raw
FALSE	None	FourierTransform	HCD	MS2	0	65.3766	116	401.203	1201.6	3	11.1291	2676	B001-1.raw
FALSE	None	FourierTransform	HCD	MS2	0	48.9538	116	440.268	1758.05	4	11.1315	2677	B001-1.raw
FALSE	None	FourierTransform	HCD	MS2	0	10.6997	116	601.643	1802.91	3	11.1338	2678	B001-1.raw
FALSE	None	FourierTransform	HCD	MS2	0	11.9722	100	631.322	1261.64	2	11.1409	2680	B001-1.raw
FALSE	None	FourierTransform	HCD	MS2	0	15.0948	116	575.319	1149.63	2	11.1433	2681	B001-1.raw
FALSE	None	FourierTransform	HCD	MS2	0	77.0036	116	1121.07	3361.19	3	11.1482	2683	B001-1.raw
FALSE	None	FourierTransform	HCD	MS2	0	75.6331	116	1238.08	4949.3	4	11.1505	2684	B001-1.raw
FALSE	None	FourierTransform	HCD	MS2	0	74.6284	100	490.319	979.632	2	11.16	2687	B001-1.raw
FALSE	None	FourierTransform	HCD	MS2	0	50.9864	116	419.565	1256.68	3	11.1623	2688	B001-1.raw
FALSE	None	FourierTransform	HCD	MS2	0	45.6365	116	478.778	1912.09	4	11.1648	2689	B001-1.raw
FALSE	None	FourierTransform	HCD	MS2	0	63.6134	116	424.235	847.463	2	11.1672	2690	B001-1.raw
FALSE	None	FourierTransform	HCD	MS2	0	27.3189	116	1067.72	3201.13	3	11.1695	2691	B001-1.raw
FALSE	None	FourierTransform	HCD	MS2	0	18.3032	116	604.339	1207.67	2	11.1719	2692	B001-1.raw
FALSE	None	FourierTransform	HCD	MS2	0	40.6763	100	436.258	871.509	2	11.179	2694	B001-1.raw
FALSE	None	FourierTransform	HCD	MS2	0	24.0955	116	427.901	1281.69	3	11.1813	2695	B001-1.raw
FALSE	None	FourierTransform	HCD	MS2	0	43.173	116	484.764	968.521	2	11.1838	2696	B001-1.raw
FALSE	None	FourierTransform	HCD	MS2	0	56.6779	116	702.029	2104.07	3	11.1862	2697	B001-1.raw
FALSE	None	FourierTransform	HCD	MS2	0	0	116	681.229	1361.45	2	11.1885	2698	B001-1.raw
FALSE	None	FourierTransform	HCD	MS2	0	21.752	116	784.841	1568.67	2	11.1909	2699	B001-1.raw
FALSE	None	FourierTransform	HCD	MS2	0	100	116	758.225	1515.44	2	11.1932	2700	B001-1.raw
FALSE	None	FourierTransform	HCD	MS2	0	47.3905	100	409.75	818.493	2	11.2003	2702	B001-1.raw
FALSE	None	FourierTransform	HCD	MS2	0	62.3781	116	575.299	1149.59	2	11.2027	2703	B001-1.raw
FALSE	None	FourierTransform	HCD	MS2	0	16.9315	116	545.279	2722.37	5	11.2052	2704	B001-1.raw
FALSE	None	FourierTransform	HCD	MS2	0	51.4427	116	684.204	1367.4	2	11.2076	2705	B001-1.raw
FALSE	None	FourierTransform	HCD	MS2	0	22.7303	116	525.783	1050.56	2	11.2099	2706	B001-1.raw
FALSE	Unambiguous	FourierTransform	HCD	MS2	1	43.6122	116	533.778	1066.55	2	11.2123	2707	B001-1.raw
FALSE	None	FourierTransform	HCD	MS2	0	15.016	116	549.305	1097.6	2	11.2146	2708	B001-1.raw
FALSE	None	FourierTransform	HCD	MS2	0	34.4704	100	524.277	1047.55	2	11.2217	2710	B001-1.raw
FALSE	None	FourierTransform	HCD	MS2	0	66.049	116	934.655	3735.6	4	11.2241	2711	B001-1.raw
FALSE	None	FourierTransform	HCD	MS2	0	33.2841	116	526.773	2104.07	4	11.2266	2712	B001-1.raw
FALSE	None	FourierTransform	HCD	MS2	0	9.82068	116	741.197	1481.39	2	11.229	2713	B001-1.raw
FALSE	None	FourierTransform	HCD	MS2	0	68.9918	116	579.696	2894.45	5	11.2313	2714	B001-1.raw
FALSE	Unambiguous	FourierTransform	HCD	MS2	1	14.9649	100	382.886	1146.64	3	11.2384	2716	B001-1.raw
FALSE	None	FourierTransform	HCD	MS2	0	43.1003	116	403.724	806.44	2	11.2408	2717	B001-1.raw
FALSE	None	FourierTransform	HCD	MS2	0	42.889	116	408.55	1223.63	3	11.2433	2718	B001-1.raw
FALSE	None	FourierTransform	HCD	MS2	0	30.1397	116	400.248	799.488	2	11.2456	2719	B001-1.raw
FALSE	None	FourierTransform	HCD	MS2	0	8.99447	116	482.247	1925.96	4	11.248	2720	B001-1.raw
FALSE	None	FourierTransform	HCD	MS2	0	32.0938	116	474.78	948.553	2	11.2503	2721	B001-1.raw
FALSE	None	FourierTransform	HCD	MS2	0	0	116	676.832	1352.66	2	11.2527	2722	B001-1.raw
FALSE	None	FourierTransform	HCD	MS2	0	24.8824	100	498.27	1492.8	3	11.2598	2724	B001-1.raw
FALSE	None	FourierTransform	HCD	MS2	0	61.4069	116	487.511	1947.02	4	11.2621	2725	B001-1.raw
FALSE	None	FourierTransform	HCD	MS2	0	8.91657	116	723.866	2892.44	4	11.2646	2726	B001-1.raw
FALSE	None	FourierTransform	HCD	MS2	0		116	349.182	1045.53	3	11.267	2727	B001-1.raw
FALSE	None	FourierTransform	HCD	MS2	0	44.1663	100	421.231	1681.9	4	11.2741	2729	B001-1.raw
FALSE	None	FourierTransform	HCD	MS2	0	70.934	116	527.774	2108.07	4	11.2764	2730	B001-1.raw
FALSE	None	FourierTransform	HCD	MS2	0	41.0226	116	640.309	1279.61	2	11.2789	2731	B001-1.raw
FALSE	None	FourierTransform	HCD	MS2	0	57.1445	116	358.735	716.462	2	11.2812	2732	B001-1.raw
FALSE	None	FourierTransform	HCD	MS2	0	26.9821	116	815.216	1629.42	2	11.2859	2734	B001-1.raw
FALSE	None	FourierTransform	HCD	MS2	0	38.775	100	351.727	702.446	2	11.2954	2737	B001-1.raw
FALSE	None	FourierTransform	HCD	MS2	0	44.8986	116	387.737	774.467	2	11.2977	2738	B001-1.raw
FALSE	None	FourierTransform	HCD	MS2	0	27.801	116	662.576	2647.28	4	11.3002	2739	B001-1.raw
FALSE	None	FourierTransform	HCD	MS2	0	48.5875	116	530.463	1589.37	3	11.3026	2740	B001-1.raw
FALSE	None	FourierTransform	HCD	MS2	0	77.1049	116	888.62	1776.23	2	11.3049	2741	B001-1.raw
FALSE	None	FourierTransform	HCD	MS2	0	36.0576	116	441.445	2203.19	5	11.3073	2742	B001-1.raw
FALSE	None	FourierTransform	HCD	MS2	0	53.1554	100	358.875	1074.61	3	11.3144	2744	B001-1.raw
FALSE	None	FourierTransform	HCD	MS2	0	29.9311	116	545.297	1089.59	2	11.3167	2745	B001-1.raw
FALSE	None	FourierTransform	HCD	MS2	0	27.3784	116	457.762	914.517	2	11.3192	2746	B001-1.raw
FALSE	None	FourierTransform	HCD	MS2	0	49.4627	116	497.792	994.577	2	11.3216	2747	B001-1.raw
FALSE	None	FourierTransform	HCD	MS2	0	22.1772	116	1449.24	2897.47	2	11.3239	2748	B001-1.raw
FALSE	None	FourierTransform	HCD	MS2	0	71.9153	100	469.927	1407.77	3	11.331	2750	B001-1.raw
FALSE	None	FourierTransform	HCD	MS2	0	24.7381	116	551.555	2203.2	4	11.3334	2751	B001-1.raw
FALSE	None	FourierTransform	HCD	MS2	0	62.6551	116	425.225	1273.66	3	11.3359	2752	B001-1.raw
FALSE	None	FourierTransform	HCD	MS2	0	38.3378	116	756.875	1512.74	2	11.3383	2753	B001-1.raw
FALSE	None	FourierTransform	HCD	MS2	0	8.46981	116	555.675	2774.35	5	11.3406	2754	B001-1.raw
FALSE	None	FourierTransform	HCD	MS2	0	69.3701	116	454.774	1816.07	4	11.3429	2755	B001-1.raw
FALSE	None	FourierTransform	HCD	MS2	0	56.524	100	359.724	718.441	2	11.35	2757	B001-1.raw
FALSE	None	FourierTransform	HCD	MS2	0	36.6326	116	414.245	827.483	2	11.3524	2758	B001-1.raw
FALSE	None	FourierTransform	HCD	MS2	0	13.3013	116	526.26	2102.02	4	11.3549	2759	B001-1.raw
FALSE	None	FourierTransform	HCD	MS2	0	59.5315	116	630.672	1890	3	11.3573	2760	B001-1.raw
FALSE	None	FourierTransform	HCD	MS2	0	77.3277	116	746.749	3729.72	5	11.3596	2761	B001-1.raw
FALSE	None	FourierTransform	HCD	MS2	0	63.8064	116	1356.99	2712.97	2	11.362	2762	B001-1.raw
FALSE	None	FourierTransform	HCD	MS2	0	67.4374	116	1324.32	2647.63	2	11.3643	2763	B001-1.raw
FALSE	None	FourierTransform	HCD	MS2	0	15.7222	100	367.401	1832.98	5	11.3714	2765	B001-1.raw
FALSE	None	FourierTransform	HCD	MS2	0	8.74138	116	459	1832.98	4	11.3738	2766	B001-1.raw
FALSE	None	FourierTransform	HCD	MS2	0	17.8862	116	380.73	760.452	2	11.3763	2767	B001-1.raw
FALSE	None	FourierTransform	HCD	MS2	0	40.8515	116	448.768	896.528	2	11.3787	2768	B001-1.raw
FALSE	None	FourierTransform	HCD	MS2	0	28.2003	116	411.721	822.435	2	11.381	2769	B001-1.raw
FALSE	None	FourierTransform	HCD	MS2	0	39.2997	116	486.255	1942	4	11.3834	2770	B001-1.raw
FALSE	None	FourierTransform	HCD	MS2	0	0	116	555.676	2774.35	5	11.3857	2771	B001-1.raw
FALSE	None	FourierTransform	HCD	MS2	0	15.2372	100	473.255	1890	4	11.3931	2773	B001-1.raw
FALSE	None	FourierTransform	HCD	MS2	0	8.8642	116	495.534	1979.11	4	11.3954	2774	B001-1.raw
FALSE	None	FourierTransform	HCD	MS2	0	14.2613	116	611.665	1832.98	3	11.398	2775	B001-1.raw
FALSE	None	FourierTransform	HCD	MS2	0	0	116	884.624	3535.47	4	11.4003	2776	B001-1.raw
FALSE	None	FourierTransform	HCD	MS2	0	42.8154	116	481.788	962.568	2	11.4027	2777	B001-1.raw
FALSE	None	FourierTransform	HCD	MS2	0	63.8561	116	419.316	837.625	2	11.405	2778	B001-1.raw
FALSE	None	FourierTransform	HCD	MS2	0	46.3213	100	399.732	798.456	2	11.4123	2780	B001-1.raw
FALSE	None	FourierTransform	HCD	MS2	0	24.3578	116	584.796	1168.59	2	11.4146	2781	B001-1.raw
FALSE	None	FourierTransform	HCD	MS2	0		116	399.732	1197.18	3	11.4172	2782	B001-1.raw
FALSE	None	FourierTransform	HCD	MS2	0	21.3742	116	492.284	983.561	2	11.4195	2783	B001-1.raw
FALSE	None	FourierTransform	HCD	MS2	0	64.8868	116	708.1	1415.19	2	11.4219	2784	B001-1.raw
FALSE	None	FourierTransform	HCD	MS2	0	85.9203	116	854.878	3416.49	4	11.4242	2785	B001-1.raw
FALSE	None	FourierTransform	HCD	MS2	0	7.02137	116	396.629	1979.11	5	11.4266	2786	B001-1.raw
FALSE	None	FourierTransform	HCD	MS2	0	7.16652	100	489.256	977.505	2	11.4336	2788	B001-1.raw
FALSE	None	FourierTransform	HCD	MS2	0	26.0274	116	477.279	953.55	2	11.436	2789	B001-1.raw
FALSE	None	FourierTransform	HCD	MS2	0	52.0936	116	436.241	871.474	2	11.4385	2790	B001-1.raw
FALSE	None	FourierTransform	HCD	MS2	0	10.1922	116	731.038	2191.1	3	11.4408	2791	B001-1.raw
FALSE	None	FourierTransform	HCD	MS2	0	33.2805	116	513.781	1026.55	2	11.4432	2792	B001-1.raw
FALSE	None	FourierTransform	HCD	MS2	0	81.8396	116	1275.64	3824.89	3	11.4455	2793	B001-1.raw
FALSE	None	FourierTransform	HCD	MS2	0		116	349.208	697.409	2	11.4479	2794	B001-1.raw
FALSE	None	FourierTransform	HCD	MS2	0	43.3928	100	504.8	1008.59	2	11.455	2796	B001-1.raw
FALSE	None	FourierTransform	HCD	MS2	0	0	116	598.32	2390.26	4	11.4573	2797	B001-1.raw
FALSE	None	FourierTransform	HCD	MS2	0	9.84418	116	773.852	3092.39	4	11.46	2798	B001-1.raw
FALSE	None	FourierTransform	HCD	MS2	0	30.4803	116	1113.91	2226.81	2	11.4623	2799	B001-1.raw
FALSE	None	FourierTransform	HCD	MS2	0	39.4003	116	601.85	1202.69	2	11.4647	2800	B001-1.raw
FALSE	None	FourierTransform	HCD	MS2	0	29.3668	116	778.417	2333.24	3	11.467	2801	B001-1.raw
FALSE	None	FourierTransform	HCD	MS2	0	67.7672	116	1316.38	2631.75	2	11.4694	2802	B001-1.raw
FALSE	None	FourierTransform	HCD	MS2	0	27.7667	100	391.247	1561.97	4	11.4768	2804	B001-1.raw
FALSE	None	FourierTransform	HCD	MS2	0	15.3123	116	357.727	714.447	2	11.4791	2805	B001-1.raw
FALSE	None	FourierTransform	HCD	MS2	0	8.39272	116	375.228	1497.89	4	11.4817	2806	B001-1.raw
FALSE	None	FourierTransform	HCD	MS2	0	28.1157	116	484.287	967.567	2	11.4841	2807	B001-1.raw
FALSE	None	FourierTransform	HCD	MS2	0	8.72172	116	884.373	3534.47	4	11.4864	2808	B001-1.raw
FALSE	Unambiguous	FourierTransform	HCD	MS2	1	62.8537	116	512.023	2045.07	4	11.4888	2809	B001-1.raw
FALSE	None	FourierTransform	HCD	MS2	0	63.3407	116	467.934	1401.79	3	11.4911	2810	B001-1.raw
FALSE	None	FourierTransform	HCD	MS2	0	24.1154	100	584.065	2333.24	4	11.4982	2812	B001-1.raw
FALSE	None	FourierTransform	HCD	MS2	0	29.7322	116	515.04	2057.14	4	11.5005	2813	B001-1.raw
FALSE	None	FourierTransform	HCD	MS2	0	31.1898	116	424.726	1695.88	4	11.5031	2814	B001-1.raw
FALSE	None	FourierTransform	HCD	MS2	0	33.7178	116	529.295	2114.16	4	11.5055	2815	B001-1.raw
FALSE	Unambiguous	FourierTransform	HCD	MS2	1	31.4221	116	562.312	1123.62	2	11.5078	2816	B001-1.raw
FALSE	None	FourierTransform	HCD	MS2	0	81.6928	116	359.703	1435.79	4	11.5102	2817	B001-1.raw
FALSE	None	FourierTransform	HCD	MS2	0	31.9724	100	386.72	772.432	2	11.5172	2819	B001-1.raw
FALSE	None	FourierTransform	HCD	MS2	0	0	116	565.966	1695.88	3	11.5196	2820	B001-1.raw
FALSE	None	FourierTransform	HCD	MS2	0	33.871	116	438.981	1752.9	4	11.5222	2821	B001-1.raw
FALSE	None	FourierTransform	HCD	MS2	0	60.0088	116	634.682	1902.03	3	11.5245	2822	B001-1.raw
FALSE	None	FourierTransform	HCD	MS2	0	16.6012	116	733.339	2930.33	4	11.5269	2823	B001-1.raw
FALSE	None	FourierTransform	HCD	MS2	0	67.178	116	624.988	1872.95	3	11.5292	2824	B001-1.raw
FALSE	None	FourierTransform	HCD	MS2	0	8.38162	100	626.694	1878.07	3	11.5362	2826	B001-1.raw
FALSE	None	FourierTransform	HCD	MS2	0	56.0794	116	414.469	1654.86	4	11.5386	2827	B001-1.raw
FALSE	None	FourierTransform	HCD	MS2	0	49.7113	116	377.486	1506.92	4	11.5412	2828	B001-1.raw
FALSE	None	FourierTransform	HCD	MS2	0	90.1038	116	361.98	1805.87	5	11.5435	2829	B001-1.raw
FALSE	None	FourierTransform	HCD	MS2	0	29.4565	116	897.198	4481.96	5	11.5459	2830	B001-1.raw
FALSE	None	FourierTransform	HCD	MS2	0	0	116	571.779	1142.55	2	11.5482	2831	B001-1.raw
FALSE	None	FourierTransform	HCD	MS2	0	5.79432	116	476.263	1902.03	4	11.5506	2832	B001-1.raw
FALSE	None	FourierTransform	HCD	MS2	0	8.89949	116	470.272	1878.07	4	11.5529	2833	B001-1.raw
FALSE	None	FourierTransform	HCD	MS2	0	29.3012	100	488.796	976.584	2	11.5599	2835	B001-1.raw
FALSE	Unambiguous	FourierTransform	HCD	MS2	1	44.3462	116	422.005	1685	4	11.5623	2836	B001-1.raw
FALSE	None	FourierTransform	HCD	MS2	0	34.322	116	351.197	1751.95	5	11.5647	2837	B001-1.raw
FALSE	None	FourierTransform	HCD	MS2	0	15.2445	116	417.758	834.51	2	11.5671	2838	B001-1.raw
FALSE	None	FourierTransform	HCD	MS2	0	27.2509	116	395.228	1577.89	4	11.5694	2839	B001-1.raw
FALSE	None	FourierTransform	HCD	MS2	0	46.8079	116	504.775	2016.08	4	11.5718	2840	B001-1.raw
FALSE	None	FourierTransform	HCD	MS2	0	48.8259	100	380.238	759.468	2	11.5788	2842	B001-1.raw
FALSE	Unambiguous	FourierTransform	HCD	MS2	1	17.7669	116	554.978	1662.92	3	11.5811	2843	B001-1.raw
FALSE	None	FourierTransform	HCD	MS2	0	67.354	116	523.028	1045.05	2	11.5835	2844	B001-1.raw
FALSE	None	FourierTransform	HCD	MS2	0	0	116	575.299	1149.59	2	11.5859	2845	B001-1.raw
FALSE	None	FourierTransform	HCD	MS2	0	31.774	116	1170.17	2339.33	2	11.5882	2846	B001-1.raw
FALSE	None	FourierTransform	HCD	MS2	0	2.76723	100	484.527	1935.09	4	11.5952	2848	B001-1.raw
FALSE	None	FourierTransform	HCD	MS2	0	38.8036	116	409.233	1633.91	4	11.5976	2849	B001-1.raw
FALSE	None	FourierTransform	HCD	MS2	0	16.3327	100	490.519	1959.05	4	11.6046	2851	B001-1.raw
FALSE	None	FourierTransform	HCD	MS2	0	74.646	116	438.493	1750.95	4	11.6069	2852	B001-1.raw
FALSE	None	FourierTransform	HCD	MS2	0	14.264	116	751.144	3751.69	5	11.6094	2853	B001-1.raw
FALSE	None	FourierTransform	HCD	MS2	0	51.1876	116	596.341	1191.67	2	11.6117	2854	B001-1.raw
FALSE	None	FourierTransform	HCD	MS2	0	100	116	451.493	1802.95	4	11.6141	2855	B001-1.raw
FALSE	None	FourierTransform	HCD	MS2	0	79.5702	116	402.482	1606.91	4	11.6164	2856	B001-1.raw
FALSE	None	FourierTransform	HCD	MS2	0	70.4281	116	516.775	2064.08	4	11.6188	2857	B001-1.raw
FALSE	None	FourierTransform	HCD	MS2	0	30.9449	100	449.737	898.466	2	11.6258	2859	B001-1.raw
FALSE	None	FourierTransform	HCD	MS2	0	18.8946	116	379.478	1514.89	4	11.6281	2860	B001-1.raw
FALSE	Unambiguous	FourierTransform	HCD	MS2	1	46.9625	116	414.887	1242.65	3	11.6307	2861	B001-1.raw
FALSE	None	FourierTransform	HCD	MS2	0	57.0488	116	367.744	734.481	2	11.633	2862	B001-1.raw
FALSE	None	FourierTransform	HCD	MS2	0	21.4771	116	579.561	1158.11	2	11.6354	2863	B001-1.raw
FALSE	None	FourierTransform	HCD	MS2	0	22.26	116	692.576	2767.28	4	11.6377	2864	B001-1.raw
FALSE	None	FourierTransform	HCD	MS2	0	22.5507	116	458.245	915.483	2	11.6401	2865	B001-1.raw
FALSE	Unambiguous	FourierTransform	HCD	MS2	1	11.2047	100	435.988	1740.93	4	11.6471	2867	B001-1.raw
FALSE	None	FourierTransform	HCD	MS2	0	0	116	546.959	1638.86	3	11.6494	2868	B001-1.raw
FALSE	None	FourierTransform	HCD	MS2	0	9.76985	116	645.702	1935.09	3	11.652	2869	B001-1.raw
FALSE	None	FourierTransform	HCD	MS2	0	36.8193	116	442.24	883.473	2	11.6544	2870	B001-1.raw
FALSE	None	FourierTransform	HCD	MS2	0	38.5149	116	652.312	2606.23	4	11.6567	2871	B001-1.raw
FALSE	None	FourierTransform	HCD	MS2	0	11.592	116	938.679	3751.7	4	11.6591	2872	B001-1.raw
FALSE	None	FourierTransform	HCD	MS2	0	49.988	116	497.008	1985.01	4	11.6614	2873	B001-1.raw
FALSE	None	FourierTransform	HCD	MS2	0	4.60951	58.221	410.471	1638.86	4	11.6684	2875	B001-1.raw
FALSE	None	FourierTransform	HCD	MS2	0	21.4649	116	422.244	1264.72	3	11.6708	2876	B001-1.raw
FALSE	None	FourierTransform	HCD	MS2	0	69.6674	116	750.944	3750.69	5	11.6732	2877	B001-1.raw
FALSE	None	FourierTransform	HCD	MS2	0	33.5408	116	742.857	2226.56	3	11.6756	2878	B001-1.raw
FALSE	None	FourierTransform	HCD	MS2	0	18.9803	116	891.416	2672.23	3	11.6779	2879	B001-1.raw
FALSE	None	FourierTransform	HCD	MS2	0	0	116	935.408	2804.21	3	11.6803	2880	B001-1.raw
FALSE	None	FourierTransform	HCD	MS2	0	43.6326	116	569.315	1137.62	2	11.6826	2881	B001-1.raw
FALSE	None	FourierTransform	HCD	MS2	0	81.059	116	869.416	2606.23	3	11.685	2882	B001-1.raw
FALSE	None	FourierTransform	HCD	MS2	0	36.1884	100	407.754	814.5	2	11.692	2884	B001-1.raw
FALSE	None	FourierTransform	HCD	MS2	0	0	116	500.784	2000.11	4	11.6943	2885	B001-1.raw
FALSE	None	FourierTransform	HCD	MS2	0	57.2783	116	430.919	1290.74	3	11.6968	2886	B001-1.raw
FALSE	Selected	FourierTransform	HCD	MS2	1	70.3608	116	451.607	1352.81	3	11.6991	2887	B001-1.raw
FALSE	None	FourierTransform	HCD	MS2	0	0	116	819.934	1638.86	2	11.7015	2888	B001-1.raw
FALSE	None	FourierTransform	HCD	MS2	0	59.7518	116	1057.12	3169.34	3	11.7038	2889	B001-1.raw
FALSE	None	FourierTransform	HCD	MS2	0	22.0326	116	362.736	1447.92	4	11.7062	2890	B001-1.raw
FALSE	None	FourierTransform	HCD	MS2	0	34.4217	100	373.733	1491.91	4	11.7132	2892	B001-1.raw
FALSE	None	FourierTransform	HCD	MS2	0	36.79	116	495.803	990.6	2	11.7155	2893	B001-1.raw
FALSE	None	FourierTransform	HCD	MS2	0	0	116	526.303	1051.6	2	11.718	2894	B001-1.raw
FALSE	None	FourierTransform	HCD	MS2	0	34.9273	116	412.999	1648.97	4	11.7204	2895	B001-1.raw
FALSE	None	FourierTransform	HCD	MS2	0	36.785	100	382.708	1527.81	4	11.7274	2897	B001-1.raw
FALSE	None	FourierTransform	HCD	MS2	0	43.5366	116	386.99	1544.94	4	11.7297	2898	B001-1.raw
FALSE	None	FourierTransform	HCD	MS2	0	29.7078	116	466.286	1396.84	3	11.7322	2899	B001-1.raw
FALSE	None	FourierTransform	HCD	MS2	0	0	116	509.943	1527.81	3	11.7346	2900	B001-1.raw
FALSE	None	FourierTransform	HCD	MS2	0	58.0749	116	598.683	1794.04	3	11.7369	2901	B001-1.raw
FALSE	None	FourierTransform	HCD	MS2	0	22.7199	116	667.377	2000.12	3	11.7393	2902	B001-1.raw
FALSE	None	FourierTransform	HCD	MS2	0	45.6324	100	449.264	1794.03	4	11.7463	2904	B001-1.raw
FALSE	None	FourierTransform	HCD	MS2	0	21.2437	116	357.471	1426.86	4	11.7486	2905	B001-1.raw
FALSE	None	FourierTransform	HCD	MS2	0	57.4015	116	667.377	2000.12	3	11.7511	2906	B001-1.raw
FALSE	None	FourierTransform	HCD	MS2	0	62.6984	116	576.094	2876.44	5	11.7535	2907	B001-1.raw
FALSE	Unambiguous	FourierTransform	HCD	MS2	1	62.4007	116	456.611	1367.82	3	11.7558	2908	B001-1.raw
FALSE	None	FourierTransform	HCD	MS2	0	57.0359	116	509.942	1527.81	3	11.7582	2909	B001-1.raw
FALSE	None	FourierTransform	HCD	MS2	0	0	116	393.974	1572.88	4	11.7605	2910	B001-1.raw
FALSE	None	FourierTransform	HCD	MS2	0	44.9857	116	388.227	1549.89	4	11.7629	2911	B001-1.raw
FALSE	None	FourierTransform	HCD	MS2	0	17.6673	100	402.233	803.458	2	11.7699	2913	B001-1.raw
FALSE	None	FourierTransform	HCD	MS2	0	40.7604	116	396.964	1584.83	4	11.7723	2914	B001-1.raw
FALSE	None	FourierTransform	HCD	MS2	0		116	349.966	1396.84	4	11.7748	2915	B001-1.raw
FALSE	None	FourierTransform	HCD	MS2	0	41.2114	116	550.666	1649.98	3	11.7772	2916	B001-1.raw
FALSE	None	FourierTransform	HCD	MS2	0	13.4773	116	365.469	1458.85	4	11.7795	2917	B001-1.raw
FALSE	None	FourierTransform	HCD	MS2	0	72.0928	116	539.821	1078.64	2	11.7819	2918	B001-1.raw
FALSE	None	FourierTransform	HCD	MS2	0	28.6512	100	441.761	1764.02	4	11.7889	2920	B001-1.raw
FALSE	None	FourierTransform	HCD	MS2	0	21.2155	116	452.746	904.485	2	11.7913	2921	B001-1.raw
FALSE	None	FourierTransform	HCD	MS2	0	16.2721	116	557.813	1114.62	2	11.794	2922	B001-1.raw
FALSE	None	FourierTransform	HCD	MS2	0	20.5314	116	563.304	1687.9	3	11.7964	2923	B001-1.raw
FALSE	None	FourierTransform	HCD	MS2	0	10.2227	116	678.013	2032.02	3	11.7987	2924	B001-1.raw
FALSE	None	FourierTransform	HCD	MS2	0	0	116	584.796	1168.58	2	11.8011	2925	B001-1.raw
FALSE	None	FourierTransform	HCD	MS2	0	31.9789	116	544.297	1630.88	3	11.8034	2926	B001-1.raw
FALSE	None	FourierTransform	HCD	MS2	0	19.615	100	398.995	1592.96	4	11.811	2928	B001-1.raw
FALSE	None	FourierTransform	HCD	MS2	0	49.0652	116	387.211	1545.82	4	11.8133	2929	B001-1.raw
FALSE	None	FourierTransform	HCD	MS2	0	22.5787	116	531.658	1592.96	3	11.816	2930	B001-1.raw
FALSE	None	FourierTransform	HCD	MS2	0	41.911	116	479.603	1436.79	3	11.8184	2931	B001-1.raw
FALSE	None	FourierTransform	HCD	MS2	0	16.1332	116	742.941	2226.81	3	11.8207	2932	B001-1.raw
FALSE	None	FourierTransform	HCD	MS2	0	19.7729	100	427.506	1707	4	11.8281	2934	B001-1.raw
FALSE	None	FourierTransform	HCD	MS2	0	3.81602	116	1113.91	2226.81	2	11.8304	2935	B001-1.raw
FALSE	None	FourierTransform	HCD	MS2	0	22.3325	116	485.256	1453.75	3	11.8331	2936	B001-1.raw
FALSE	None	FourierTransform	HCD	MS2	0	40.2874	116	504.8	1008.59	2	11.8354	2937	B001-1.raw
FALSE	None	FourierTransform	HCD	MS2	0	31.396	116	526.795	1052.58	2	11.8378	2938	B001-1.raw
FALSE	None	FourierTransform	HCD	MS2	0	8.38657	116	1032.88	2064.76	2	11.8401	2939	B001-1.raw
FALSE	None	FourierTransform	HCD	MS2	0	7.32807	116	714.374	2141.11	3	11.8425	2940	B001-1.raw
FALSE	None	FourierTransform	HCD	MS2	0	4.79579	116	508.773	2032.07	4	11.8448	2941	B001-1.raw
FALSE	None	FourierTransform	HCD	MS2	0	38.8721	100	410.965	1640.84	4	11.8523	2943	B001-1.raw
FALSE	Unambiguous	FourierTransform	HCD	MS2	1	42.7668	116	418.006	1669	4	11.8547	2944	B001-1.raw
FALSE	None	FourierTransform	HCD	MS2	0	30.1484	116	422.73	1687.9	4	11.8575	2945	B001-1.raw
FALSE	None	FourierTransform	HCD	MS2	0	7.2952	116	554.638	1661.9	3	11.8598	2946	B001-1.raw
FALSE	None	FourierTransform	HCD	MS2	0	20.8456	116	515.946	1545.82	3	11.8622	2947	B001-1.raw
FALSE	None	FourierTransform	HCD	MS2	0	22.2739	116	540.631	1619.88	3	11.8645	2948	B001-1.raw
FALSE	None	FourierTransform	HCD	MS2	0	0	116	604.794	1208.58	2	11.8669	2949	B001-1.raw
FALSE	None	FourierTransform	HCD	MS2	0	15.0362	100	569.673	1707	3	11.874	2951	B001-1.raw
FALSE	None	FourierTransform	HCD	MS2	0	25.2356	116	441.513	1763.03	4	11.8763	2952	B001-1.raw
FALSE	None	FourierTransform	HCD	MS2	0	17.9051	116	588.348	1763.03	3	11.879	2953	B001-1.raw
FALSE	None	FourierTransform	HCD	MS2	0	45.8803	116	421.223	1681.87	4	11.8814	2954	B001-1.raw
FALSE	None	FourierTransform	HCD	MS2	0	33.2897	116	472.281	1414.83	3	11.8837	2955	B001-1.raw
FALSE	Unambiguous	FourierTransform	HCD	MS2	1	25.2832	116	502.617	1505.84	3	11.8861	2956	B001-1.raw
FALSE	None	FourierTransform	HCD	MS2	0	5.26095	116	704.371	2111.1	3	11.8884	2957	B001-1.raw
FALSE	None	FourierTransform	HCD	MS2	0	22.3818	100	399.483	1594.91	4	11.8955	2959	B001-1.raw
FALSE	None	FourierTransform	HCD	MS2	0	22.1908	116	380.99	1520.94	4	11.8978	2960	B001-1.raw
FALSE	None	FourierTransform	HCD	MS2	0	25.3486	116	404.716	1615.84	4	11.9005	2961	B001-1.raw
FALSE	None	FourierTransform	HCD	MS2	0	6.1952	116	1275.96	2550.91	2	11.9029	2962	B001-1.raw
FALSE	None	FourierTransform	HCD	MS2	0	39.8181	116	458.745	1831.96	4	11.9052	2963	B001-1.raw
FALSE	None	FourierTransform	HCD	MS2	0	43.819	116	561.294	1681.87	3	11.9076	2964	B001-1.raw
FALSE	None	FourierTransform	HCD	MS2	0	7.00586	80.456	370.229	1477.9	4	11.9147	2966	B001-1.raw
FALSE	None	FourierTransform	HCD	MS2	0	28.6959	116	351.727	702.447	2	11.9171	2967	B001-1.raw
FALSE	None	FourierTransform	HCD	MS2	0	32.0012	116	408.228	1629.89	4	11.9198	2968	B001-1.raw
FALSE	None	FourierTransform	HCD	MS2	0	19.87	116	493.304	1477.9	3	11.9221	2969	B001-1.raw
FALSE	None	FourierTransform	HCD	MS2	0	32.6146	116	542.274	1624.81	3	11.9244	2970	B001-1.raw
FALSE	None	FourierTransform	HCD	MS2	0	7.27424	116	532.308	1594.91	3	11.9268	2971	B001-1.raw
FALSE	None	FourierTransform	HCD	MS2	0	42.1968	116	547.617	1640.84	3	11.9291	2972	B001-1.raw
FALSE	None	FourierTransform	HCD	MS2	0	37.5265	116	430.018	2146.06	5	11.9315	2973	B001-1.raw
FALSE	None	FourierTransform	HCD	MS2	0	17.9258	100	477.279	953.55	2	11.9385	2975	B001-1.raw
FALSE	None	FourierTransform	HCD	MS2	0	17.7839	116	507.651	1520.94	3	11.9409	2976	B001-1.raw
FALSE	None	FourierTransform	HCD	MS2	0	19.0574	116	473	1888.98	4	11.9435	2977	B001-1.raw
FALSE	None	FourierTransform	HCD	MS2	0	12.4851	116	537.272	2146.06	4	11.9458	2978	B001-1.raw
FALSE	None	FourierTransform	HCD	MS2	0	29.9456	100	415.509	1659.02	4	11.9529	2980	B001-1.raw
FALSE	None	FourierTransform	HCD	MS2	0	8.55269	116	510.791	1020.57	2	11.9553	2981	B001-1.raw
FALSE	None	FourierTransform	HCD	MS2	0	3.53336	116	631.983	1893.93	3	11.958	2982	B001-1.raw
FALSE	Unambiguous	FourierTransform	HCD	MS2	1	22.9932	116	594.963	1782.88	3	11.9604	2983	B001-1.raw
FALSE	None	FourierTransform	HCD	MS2	0	16.4782	116	403.724	806.44	2	11.9627	2984	B001-1.raw
FALSE	None	FourierTransform	HCD	MS2	0	5.7191	116	1194.93	2388.86	2	11.9651	2985	B001-1.raw
FALSE	None	FourierTransform	HCD	MS2	0	6.45592	116	753.422	1505.84	2	11.9674	2986	B001-1.raw
FALSE	None	FourierTransform	HCD	MS2	0	16.1604	116	357.602	1783.98	5	11.9698	2987	B001-1.raw
FALSE	None	FourierTransform	HCD	MS2	0	28.6956	100	392.744	1567.95	4	11.977	2989	B001-1.raw
FALSE	None	FourierTransform	HCD	MS2	0	71.9387	116	373.74	746.473	2	11.9794	2990	B001-1.raw
FALSE	None	FourierTransform	HCD	MS2	0	41.6597	116	521.623	1562.86	3	11.9821	2991	B001-1.raw
FALSE	None	FourierTransform	HCD	MS2	0	24.5155	116	467.602	1400.79	3	11.9844	2992	B001-1.raw
FALSE	None	FourierTransform	HCD	MS2	0	34.2723	100	425.206	1697.8	4	11.9918	2994	B001-1.raw
FALSE	None	FourierTransform	HCD	MS2	0	67.302	116	373.722	746.436	2	11.9941	2995	B001-1.raw
FALSE	None	FourierTransform	HCD	MS2	0	40.3788	116	384.484	1534.92	4	11.9968	2996	B001-1.raw
FALSE	None	FourierTransform	HCD	MS2	0	60.2129	116	436.251	1741.98	4	11.9992	2997	B001-1.raw
FALSE	None	FourierTransform	HCD	MS2	0	35.2386	116	490.784	980.561	2	12.0015	2998	B001-1.raw
FALSE	Unambiguous	FourierTransform	HCD	MS2	1	11.0347	116	486.744	1943.95	4	12.0039	2999	B001-1.raw
FALSE	None	FourierTransform	HCD	MS2	0	8.89188	116	625.985	1875.94	3	12.0062	3000	B001-1.raw
FALSE	Unambiguous	FourierTransform	HCD	MS2	1	20.3858	100	429.587	1286.75	3	12.0136	3002	B001-1.raw
FALSE	None	FourierTransform	HCD	MS2	0	21.9702	116	448.595	1343.77	3	12.0159	3003	B001-1.raw
FALSE	None	FourierTransform	HCD	MS2	0	29.7066	116	523.323	1567.95	3	12.0185	3004	B001-1.raw
FALSE	None	FourierTransform	HCD	MS2	0	28.9152	116	406.999	1624.98	4	12.0209	3005	B001-1.raw
FALSE	Unambiguous	FourierTransform	HCD	MS2	1	25.0579	116	404.231	1613.9	4	12.0232	3006	B001-1.raw
FALSE	None	FourierTransform	HCD	MS2	0	27.9401	116	538.639	1613.9	3	12.0256	3007	B001-1.raw
FALSE	None	FourierTransform	HCD	MS2	0		116	448.595	1791.36	4	12.0279	3008	B001-1.raw
FALSE	None	FourierTransform	HCD	MS2	0	11.168	116	680.392	1359.78	2	12.0303	3009	B001-1.raw
FALSE	None	FourierTransform	HCD	MS2	0	0	116	1032.18	4125.72	4	12.0326	3010	B001-1.raw
FALSE	None	FourierTransform	HCD	MS2	0	17.5306	100	398.749	1591.97	4	12.0402	3012	B001-1.raw
FALSE	None	FourierTransform	HCD	MS2	0	36.355	116	455.776	910.544	2	12.0425	3013	B001-1.raw
FALSE	Unambiguous	FourierTransform	HCD	MS2	1	3.95048	116	643.878	1286.75	2	12.045	3014	B001-1.raw
FALSE	None	FourierTransform	HCD	MS2	0	28.1755	116	516.279	2062.09	4	12.0473	3015	B001-1.raw
FALSE	None	FourierTransform	HCD	MS2	0	52.3727	116	387.447	1546.77	4	12.0497	3016	B001-1.raw
FALSE	None	FourierTransform	HCD	MS2	0	0	116	965.104	2893.3	3	12.052	3017	B001-1.raw
FALSE	None	FourierTransform	HCD	MS2	0	75.3513	116	458.273	1830.07	4	12.0544	3018	B001-1.raw
FALSE	None	FourierTransform	HCD	MS2	0	22.7059	116	421.996	1684.96	4	12.0567	3019	B001-1.raw
FALSE	None	FourierTransform	HCD	MS2	0	9.17191	100	426.485	1702.92	4	12.0637	3021	B001-1.raw
FALSE	None	FourierTransform	HCD	MS2	0	41.3309	116	351.198	1401.77	4	12.0661	3022	B001-1.raw
FALSE	Unambiguous	FourierTransform	HCD	MS2	1	0	116	495.794	990.58	2	12.0686	3023	B001-1.raw
FALSE	None	FourierTransform	HCD	MS2	0	0	116	489.287	977.567	2	12.0709	3024	B001-1.raw
FALSE	None	FourierTransform	HCD	MS2	0	83.6503	116	555.553	2219.19	4	12.0733	3025	B001-1.raw
FALSE	None	FourierTransform	HCD	MS2	0	18.0747	116	562.325	1684.96	3	12.0756	3026	B001-1.raw
FALSE	None	FourierTransform	HCD	MS2	0	11.38	116	478.609	1433.81	3	12.078	3027	B001-1.raw
FALSE	None	FourierTransform	HCD	MS2	0	43.8742	116	354.471	1414.86	4	12.0803	3028	B001-1.raw
FALSE	None	FourierTransform	HCD	MS2	0	25.7781	71.831	441.262	881.518	2	12.0873	3030	B001-1.raw
FALSE	None	FourierTransform	HCD	MS2	0	78.6999	116	398.749	1591.97	4	12.0897	3031	B001-1.raw
FALSE	None	FourierTransform	HCD	MS2	0	50.6366	116	435.942	1305.81	3	12.0923	3032	B001-1.raw
FALSE	None	FourierTransform	HCD	MS2	0	15.0632	116	374.26	747.514	2	12.0946	3033	B001-1.raw
FALSE	Unambiguous	FourierTransform	HCD	MS2	1	0	116	540.796	2160.16	4	12.097	3034	B001-1.raw
FALSE	None	FourierTransform	HCD	MS2	0	42.911	116	486.273	1456.8	3	12.0993	3035	B001-1.raw
FALSE	Unambiguous	FourierTransform	HCD	MS2	1	35.9655	116	525.267	1049.53	2	12.1017	3036	B001-1.raw
FALSE	None	FourierTransform	HCD	MS2	0	0	116	462.147	923.287	2	12.104	3037	B001-1.raw
FALSE	None	FourierTransform	HCD	MS2	0	14.3987	57.186	449.957	1347.86	3	12.1111	3039	B001-1.raw
FALSE	Unambiguous	FourierTransform	HCD	MS2	1	15.7335	116	382.476	1526.88	4	12.1134	3040	B001-1.raw
FALSE	None	FourierTransform	HCD	MS2	0	63.1884	116	453.598	2716.55	6	12.1161	3041	B001-1.raw
FALSE	None	FourierTransform	HCD	MS2	0	49.6583	116	506.951	1518.84	3	12.1184	3042	B001-1.raw
FALSE	None	FourierTransform	HCD	MS2	0	73.182	116	525.956	1575.85	3	12.1208	3043	B001-1.raw
FALSE	None	FourierTransform	HCD	MS2	0		116	495.794	1980.15	4	12.1231	3044	B001-1.raw
FALSE	None	FourierTransform	HCD	MS2	0	49.8616	116	464.292	1390.86	3	12.1255	3045	B001-1.raw
FALSE	None	FourierTransform	HCD	MS2	0	52.1669	116	416.935	1248.79	3	12.1278	3046	B001-1.raw
FALSE	None	FourierTransform	HCD	MS2	0	26.3883	100	521.979	1563.92	3	12.1352	3048	B001-1.raw
FALSE	None	FourierTransform	HCD	MS2	0	31.8324	116	475.777	950.547	2	12.1375	3049	B001-1.raw
FALSE	None	FourierTransform	HCD	MS2	0	33.2251	116	358.462	1430.83	4	12.1402	3050	B001-1.raw
FALSE	None	FourierTransform	HCD	MS2	0	45.2514	116	536.312	1606.92	3	12.1426	3051	B001-1.raw
FALSE	Unambiguous	FourierTransform	HCD	MS2	1	18.3885	116	588.316	1175.62	2	12.1449	3052	B001-1.raw
FALSE	None	FourierTransform	HCD	MS2	0	7.28809	116	674.433	1347.86	2	12.1473	3053	B001-1.raw
FALSE	None	FourierTransform	HCD	MS2	0	7.86805	44.169	391.736	1563.92	4	12.1548	3055	B001-1.raw
FALSE	None	FourierTransform	HCD	MS2	0	18.0786	116	478.628	1433.87	3	12.1572	3056	B001-1.raw
FALSE	Unambiguous	FourierTransform	HCD	MS2	1	7.69834	116	386.217	1541.84	4	12.16	3057	B001-1.raw
FALSE	None	FourierTransform	HCD	MS2	0	16.7902	116	494.785	988.564	2	12.1623	3058	B001-1.raw
FALSE	None	FourierTransform	HCD	MS2	0	23.7985	116	397.927	1191.77	3	12.1647	3059	B001-1.raw
FALSE	None	FourierTransform	HCD	MS2	0	33.1841	116	350.458	1398.81	4	12.167	3060	B001-1.raw
FALSE	None	FourierTransform	HCD	MS2	0	20.3585	116	703.33	1405.65	2	12.1693	3061	B001-1.raw
FALSE	None	FourierTransform	HCD	MS2	0	12.2327	116	672.389	1343.77	2	12.1717	3062	B001-1.raw
FALSE	Unambiguous	FourierTransform	HCD	MS2	1	8.31638	116	514.62	1541.85	3	12.174	3063	B001-1.raw
FALSE	None	FourierTransform	HCD	MS2	0	11.4819	116	509.632	1526.88	3	12.1764	3064	B001-1.raw
FALSE	None	FourierTransform	HCD	MS2	0	68.4897	105.886	445.286	2666.68	6	12.1787	3065	B001-1.raw
FALSE	None	FourierTransform	HCD	MS2	0	39.6896	78.486	436.283	1306.83	3	12.1863	3067	B001-1.raw
FALSE	None	FourierTransform	HCD	MS2	0	12.3887	116	394.815	1970.05	5	12.1886	3068	B001-1.raw
FALSE	Unambiguous	FourierTransform	HCD	MS2	1	4.7246	116	755.404	1509.8	2	12.1913	3069	B001-1.raw
FALSE	None	FourierTransform	HCD	MS2	0	61.9275	116	458.22	1829.86	4	12.1937	3070	B001-1.raw
FALSE	Unambiguous	FourierTransform	HCD	MS2	1	68.9879	116	432.587	1295.75	3	12.196	3071	B001-1.raw
FALSE	Unambiguous	FourierTransform	HCD	MS2	1	5.47392	50.949	516.62	1547.84	3	12.203	3073	B001-1.raw
FALSE	None	FourierTransform	HCD	MS2	0	20.3424	116	596.388	1191.77	2	12.2054	3074	B001-1.raw
FALSE	None	FourierTransform	HCD	MS2	0	24.9882	116	431.61	1292.82	3	12.2081	3075	B001-1.raw
FALSE	None	FourierTransform	HCD	MS2	0	38.6663	116	402.599	1205.78	3	12.2104	3076	B001-1.raw
FALSE	None	FourierTransform	HCD	MS2	0	21.6155	116	413.593	1238.76	3	12.2128	3077	B001-1.raw
FALSE	None	FourierTransform	HCD	MS2	0	26.5337	116	535.627	1604.87	3	12.2151	3078	B001-1.raw
FALSE	None	FourierTransform	HCD	MS2	0	4.39821	116	653.92	1306.83	2	12.2175	3079	B001-1.raw
FALSE	None	FourierTransform	HCD	MS2	0	26.6496	116	474.297	1420.87	3	12.2198	3080	B001-1.raw
FALSE	None	FourierTransform	HCD	MS2	0	0	116	700.9	1400.79	2	12.2222	3081	B001-1.raw
FALSE	None	FourierTransform	HCD	MS2	0	41.9429	116	421.606	1262.8	3	12.2245	3082	B001-1.raw
FALSE	None	FourierTransform	HCD	MS2	0	21.0556	116	363.202	1449.79	4	12.2269	3083	B001-1.raw
FALSE	None	FourierTransform	HCD	MS2	0	29.0512	116	379.222	1513.87	4	12.2292	3084	B001-1.raw
FALSE	None	FourierTransform	HCD	MS2	0	16.1717	100	351.715	1403.84	4	12.2364	3086	B001-1.raw
FALSE	None	FourierTransform	HCD	MS2	0		116	421.606	1683.4	4	12.2387	3087	B001-1.raw
FALSE	Unambiguous	FourierTransform	HCD	MS2	1	42.4823	116	496.941	1488.81	3	12.2413	3088	B001-1.raw
FALSE	Unambiguous	FourierTransform	HCD	MS2	1	29.1095	116	503.938	1509.8	3	12.2437	3089	B001-1.raw
FALSE	Unambiguous	FourierTransform	HCD	MS2	1	0	116	774.427	1547.85	2	12.246	3090	B001-1.raw
FALSE	Unambiguous	FourierTransform	HCD	MS2	1	0	116	766.417	1531.83	2	12.2484	3091	B001-1.raw
FALSE	None	FourierTransform	HCD	MS2	0	13.1331	41.818	407.271	1219.8	3	12.2554	3093	B001-1.raw
FALSE	Unambiguous	FourierTransform	HCD	MS2	1	18.7508	116	420.6	1259.79	3	12.2577	3094	B001-1.raw
FALSE	None	FourierTransform	HCD	MS2	0	30.4436	114.129	467.014	1865.04	4	12.2603	3095	B001-1.raw
FALSE	None	FourierTransform	HCD	MS2	0	27.6322	116	460.777	920.547	2	12.2627	3096	B001-1.raw
FALSE	None	FourierTransform	HCD	MS2	0	19.8319	116	455.289	1363.85	3	12.265	3097	B001-1.raw
FALSE	None	FourierTransform	HCD	MS2	0	39.0206	116	511.636	1532.89	3	12.2674	3098	B001-1.raw
FALSE	None	FourierTransform	HCD	MS2	0	16.8679	116	364.969	1456.85	4	12.2697	3099	B001-1.raw
FALSE	None	FourierTransform	HCD	MS2	0		116	467.014	1399.03	3	12.2721	3100	B001-1.raw
FALSE	None	FourierTransform	HCD	MS2	0	33.0883	116	486.29	1456.86	3	12.2744	3101	B001-1.raw
FALSE	None	FourierTransform	HCD	MS2	0	59.0875	116	483.934	1449.79	3	12.2767	3102	B001-1.raw
FALSE	None	FourierTransform	HCD	MS2	0	49.9935	116	473.621	1418.85	3	12.2791	3103	B001-1.raw
FALSE	None	FourierTransform	HCD	MS2	0	52.6785	116	551.8	2204.18	4	12.2814	3104	B001-1.raw
FALSE	None	FourierTransform	HCD	MS2	0	77.0684	116	367.726	1467.88	4	12.2838	3105	B001-1.raw
FALSE	Unambiguous	FourierTransform	HCD	MS2	1	33.7533	116	387.717	1547.85	4	12.2861	3106	B001-1.raw
FALSE	None	FourierTransform	HCD	MS2	0	19.2089	80.704	426.938	1278.8	3	12.2931	3108	B001-1.raw
FALSE	None	FourierTransform	HCD	MS2	0	0	116	572.61	1715.82	3	12.2955	3109	B001-1.raw
FALSE	Unambiguous	FourierTransform	HCD	MS2	1	26.6855	116	596.989	1788.95	3	12.2981	3110	B001-1.raw
FALSE	None	FourierTransform	HCD	MS2	0	7.3088	116	498.635	1493.89	3	12.3004	3111	B001-1.raw
FALSE	Unambiguous	FourierTransform	HCD	MS2	1	0	116	630.397	1259.79	2	12.3028	3112	B001-1.raw
FALSE	None	FourierTransform	HCD	MS2	0	10.8789	116	603.396	1205.79	2	12.3051	3113	B001-1.raw
FALSE	None	FourierTransform	HCD	MS2	0	10.7525	116	622.351	1865.04	3	12.3075	3114	B001-1.raw
FALSE	None	FourierTransform	HCD	MS2	0	23.2854	58.059	450.617	1349.84	3	12.3098	3115	B001-1.raw
FALSE	None	FourierTransform	HCD	MS2	0	4.77354	21.492	429.709	1715.81	4	12.3168	3117	B001-1.raw
FALSE	None	FourierTransform	HCD	MS2	0	39.1922	105.646	447.923	1341.75	3	12.3192	3118	B001-1.raw
FALSE	None	FourierTransform	HCD	MS2	0	11.2489	116	530.287	1588.85	3	12.3218	3119	B001-1.raw
FALSE	Unambiguous	FourierTransform	HCD	MS2	1	49.329	116	366.95	1464.78	4	12.3242	3120	B001-1.raw
FALSE	Unambiguous	FourierTransform	HCD	MS2	1	71.016	116	511.28	1531.83	3	12.3265	3121	B001-1.raw
FALSE	None	FourierTransform	HCD	MS2	0	18.0521	116	394.822	1970.08	5	12.3289	3122	B001-1.raw
FALSE	Unambiguous	FourierTransform	HCD	MS2	1	39.1913	116	488.93	1464.78	3	12.3312	3123	B001-1.raw
FALSE	None	FourierTransform	HCD	MS2	0	0	116	610.404	1219.8	2	12.3336	3124	B001-1.raw
FALSE	None	FourierTransform	HCD	MS2	0	36.5942	116	493.277	1970.08	4	12.3359	3125	B001-1.raw
FALSE	None	FourierTransform	HCD	MS2	0	62.198	116	485.256	1453.75	3	12.3383	3126	B001-1.raw
FALSE	None	FourierTransform	HCD	MS2	0	74.1707	116	375.906	1125.7	3	12.3406	3127	B001-1.raw
FALSE	None	FourierTransform	HCD	MS2	0	67.4122	116	381.205	1521.8	4	12.343	3128	B001-1.raw
FALSE	Unambiguous	FourierTransform	HCD	MS2	1	18.9223	56.267	497.285	1489.84	3	12.35	3130	B001-1.raw
FALSE	None	FourierTransform	HCD	MS2	0	13.2243	99.211	372.978	1488.89	4	12.3523	3131	B001-1.raw
FALSE	None	FourierTransform	HCD	MS2	0	24.105	116	502.622	1505.85	3	12.3549	3132	B001-1.raw
FALSE	None	FourierTransform	HCD	MS2	0	38.4611	116	380.473	1518.87	4	12.3572	3133	B001-1.raw
FALSE	None	FourierTransform	HCD	MS2	0	0	116	794.927	1588.85	2	12.3596	3134	B001-1.raw
FALSE	None	FourierTransform	HCD	MS2	0	0	116	591.617	1772.84	3	12.3619	3135	B001-1.raw
FALSE	None	FourierTransform	HCD	MS2	0	75.4449	116	354.574	708.141	2	12.3643	3136	B001-1.raw
FALSE	None	FourierTransform	HCD	MS2	0	26.5341	2.9	407.931	1221.78	3	12.3713	3138	B001-1.raw
FALSE	None	FourierTransform	HCD	MS2	0	11.6112	15.551	451.595	1352.77	3	12.3737	3139	B001-1.raw
FALSE	None	FourierTransform	HCD	MS2	0	22.4032	86.713	611.393	1221.78	2	12.376	3140	B001-1.raw
FALSE	Unambiguous	FourierTransform	HCD	MS2	1	20.1436	80.094	470.602	1409.79	3	12.3783	3141	B001-1.raw
FALSE	None	FourierTransform	HCD	MS2	0	8.19916	116	676.889	1352.77	2	12.3807	3142	B001-1.raw
FALSE	None	FourierTransform	HCD	MS2	0	18.4543	116	512.639	1535.9	3	12.383	3143	B001-1.raw
FALSE	None	FourierTransform	HCD	MS2	0	49.625	76.099	496.969	1488.89	3	12.3854	3144	B001-1.raw
FALSE	None	FourierTransform	HCD	MS2	0	5.56062	116	550.291	1648.86	3	12.3877	3145	B001-1.raw
FALSE	None	FourierTransform	HCD	MS2	0	10.1443	116	671.381	1341.76	2	12.3901	3146	B001-1.raw
FALSE	None	FourierTransform	HCD	MS2	0	52.6882	116	460.268	1378.79	3	12.3924	3147	B001-1.raw
FALSE	None	FourierTransform	HCD	MS2	0	57.8684	116	456.996	1824.96	4	12.3948	3148	B001-1.raw
FALSE	None	FourierTransform	HCD	MS2	0	39.6917	116	378.711	1511.82	4	12.3971	3149	B001-1.raw
FALSE	Unambiguous	FourierTransform	HCD	MS2	1	53.1465	116	353.47	1410.86	4	12.3995	3150	B001-1.raw
FALSE	None	FourierTransform	HCD	MS2	0	66.239	116	624.898	1248.79	2	12.4018	3151	B001-1.raw
FALSE	None	FourierTransform	HCD	MS2	0	39.9517	116	387.234	1545.91	4	12.4042	3152	B001-1.raw
FALSE	None	FourierTransform	HCD	MS2	0	11.6681	116	657.367	1970.09	3	12.4065	3153	B001-1.raw
FALSE	None	FourierTransform	HCD	MS2	0	44.4622	42.842	426.278	1276.82	3	12.4089	3154	B001-1.raw
FALSE	None	FourierTransform	HCD	MS2	0	72.2076	58.115	432.266	1294.78	3	12.4112	3155	B001-1.raw
FALSE	None	FourierTransform	HCD	MS2	0	7.37807	100	361.949	1444.77	4	12.4182	3157	B001-1.raw
FALSE	Unambiguous	FourierTransform	HCD	MS2	1	53.1309	116	482.279	1444.82	3	12.4206	3158	B001-1.raw
FALSE	Unambiguous	FourierTransform	HCD	MS2	1	5.9158	116	618.332	1852.98	3	12.4232	3159	B001-1.raw
FALSE	None	FourierTransform	HCD	MS2	0	50.6924	116	603.367	1205.73	2	12.4256	3160	B001-1.raw
FALSE	None	FourierTransform	HCD	MS2	0	58.6426	116	705.401	1409.79	2	12.4279	3161	B001-1.raw
FALSE	None	FourierTransform	HCD	MS2	0	16.0169	41.426	419.256	1255.75	3	12.4349	3163	B001-1.raw
FALSE	None	FourierTransform	HCD	MS2	0	40.0487	42.579	373.223	1489.87	4	12.4373	3164	B001-1.raw
FALSE	None	FourierTransform	HCD	MS2	0	11.1138	112.812	474.624	1421.86	3	12.4397	3165	B001-1.raw
FALSE	None	FourierTransform	HCD	MS2	0	20.1284	116	497.296	1489.87	3	12.4421	3166	B001-1.raw
FALSE	None	FourierTransform	HCD	MS2	0	19.7701	116	393.596	1178.77	3	12.4444	3167	B001-1.raw
FALSE	None	FourierTransform	HCD	MS2	0	12.5932	116	549.3	1097.59	2	12.4468	3168	B001-1.raw
FALSE	None	FourierTransform	HCD	MS2	0	9.27702	116	648.378	1295.75	2	12.4491	3169	B001-1.raw
FALSE	None	FourierTransform	HCD	MS2	0	22.3004	116	388.924	1164.76	3	12.4515	3170	B001-1.raw
FALSE	None	FourierTransform	HCD	MS2	0	39.9286	116	501.284	1501.84	3	12.4538	3171	B001-1.raw
FALSE	None	FourierTransform	HCD	MS2	0	62.1579	116	488.3	1462.89	3	12.4562	3172	B001-1.raw
FALSE	None	FourierTransform	HCD	MS2	0	12.9486	116	591.625	1772.86	3	12.4585	3173	B001-1.raw
FALSE	Unambiguous	FourierTransform	HCD	MS2	1	0	116	527.973	1581.91	3	12.4609	3174	B001-1.raw
FALSE	None	FourierTransform	HCD	MS2	0	14.3292	116	714.348	1427.69	2	12.4632	3175	B001-1.raw
FALSE	None	FourierTransform	HCD	MS2	0	17.1694	13.964	445.613	1334.83	3	12.4702	3177	B001-1.raw
FALSE	Unambiguous	FourierTransform	HCD	MS2	1	2.232	110.468	405.234	1213.69	3	12.4726	3178	B001-1.raw
FALSE	Unambiguous	FourierTransform	HCD	MS2	1	7.15296	116	506.27	1516.79	3	12.475	3179	B001-1.raw
FALSE	None	FourierTransform	HCD	MS2	0	40.0636	116	390.901	1170.69	3	12.4773	3180	B001-1.raw
FALSE	None	FourierTransform	HCD	MS2	0	26.522	116	362.906	1086.7	3	12.4797	3181	B001-1.raw
FALSE	None	FourierTransform	HCD	MS2	0	27.9615	116	641.961	1923.87	3	12.482	3182	B001-1.raw
FALSE	None	FourierTransform	HCD	MS2	0	0	116	628.381	1255.75	2	12.4844	3183	B001-1.raw
FALSE	None	FourierTransform	HCD	MS2	0	0	116	667.917	1334.83	2	12.4867	3184	B001-1.raw
FALSE	None	FourierTransform	HCD	MS2	0	53.0882	116	536.937	1608.8	3	12.4891	3185	B001-1.raw
FALSE	None	FourierTransform	HCD	MS2	0	47.3042	96.712	383.592	1148.76	3	12.4961	3187	B001-1.raw
FALSE	None	FourierTransform	HCD	MS2	0	64.7442	101.393	372.732	1487.91	4	12.4984	3188	B001-1.raw
FALSE	Unambiguous	FourierTransform	HCD	MS2	1	7.55231	64.139	503.635	1508.89	3	12.5008	3189	B001-1.raw
FALSE	None	FourierTransform	HCD	MS2	0	29.012	73.69	465.292	1393.86	3	12.5031	3190	B001-1.raw
FALSE	None	FourierTransform	HCD	MS2	0	57.2448	116	416.935	1248.79	3	12.5055	3191	B001-1.raw
FALSE	None	FourierTransform	HCD	MS2	0	40.0769	116	366.566	1097.68	3	12.5078	3192	B001-1.raw
FALSE	None	FourierTransform	HCD	MS2	0	36.2961	73.329	442.74	1767.94	4	12.5148	3194	B001-1.raw
FALSE	None	FourierTransform	HCD	MS2	0	36.4506	116	378.92	1134.75	3	12.5172	3195	B001-1.raw
FALSE	None	FourierTransform	HCD	MS2	0	34.9621	116	475.944	1425.82	3	12.5196	3196	B001-1.raw
FALSE	None	FourierTransform	HCD	MS2	0	0	114.901	397.594	1190.77	3	12.522	3197	B001-1.raw
FALSE	Unambiguous	FourierTransform	HCD	MS2	1	33.2587	116	469.965	1407.88	3	12.5243	3198	B001-1.raw
FALSE	Unambiguous	FourierTransform	HCD	MS2	1	0	116	482.278	1444.82	3	12.5267	3199	B001-1.raw
FALSE	None	FourierTransform	HCD	MS2	0	26.716	116	545.944	1635.82	3	12.529	3200	B001-1.raw
FALSE	None	FourierTransform	HCD	MS2	0	48.7704	116	412.937	1236.8	3	12.5314	3201	B001-1.raw
FALSE	None	FourierTransform	HCD	MS2	0	29.007	19.456	437.919	1311.74	3	12.5384	3203	B001-1.raw
FALSE	None	FourierTransform	HCD	MS2	0	36.8843	99.349	449.254	1345.75	3	12.5407	3204	B001-1.raw
FALSE	None	FourierTransform	HCD	MS2	0	0	116	520.836	1040.66	2	12.5432	3205	B001-1.raw
FALSE	None	FourierTransform	HCD	MS2	0	20.715	116	455.942	1365.81	3	12.5456	3206	B001-1.raw
FALSE	None	FourierTransform	HCD	MS2	0	11.4585	116	582.882	1164.76	2	12.5479	3207	B001-1.raw
FALSE	None	FourierTransform	HCD	MS2	0	0	116	664.373	1327.74	2	12.5503	3208	B001-1.raw
FALSE	None	FourierTransform	HCD	MS2	0	15.7347	116	354.608	1769.01	5	12.5526	3209	B001-1.raw
FALSE	None	FourierTransform	HCD	MS2	0	57.7319	116	493.304	1477.9	3	12.555	3210	B001-1.raw
FALSE	None	FourierTransform	HCD	MS2	0	54.615	116	476.613	1427.82	3	12.5573	3211	B001-1.raw
FALSE	None	FourierTransform	HCD	MS2	0	45.5915	116	656.375	1311.74	2	12.5597	3212	B001-1.raw
FALSE	None	FourierTransform	HCD	MS2	0	37.2879	116	452.266	1354.78	3	12.562	3213	B001-1.raw
FALSE	None	FourierTransform	HCD	MS2	0	4.44933	0.878	432.588	1295.75	3	12.569	3215	B001-1.raw
FALSE	None	FourierTransform	HCD	MS2	0	12.7075	48.445	440.954	1320.85	3	12.5714	3216	B001-1.raw
FALSE	None	FourierTransform	HCD	MS2	0	16.5105	50.6	450.285	1348.84	3	12.5737	3217	B001-1.raw
FALSE	None	FourierTransform	HCD	MS2	0	3.45281	116	402.599	1205.78	3	12.5761	3218	B001-1.raw
FALSE	None	FourierTransform	HCD	MS2	0	49.8056	54.064	436.282	1306.83	3	12.5784	3219	B001-1.raw
FALSE	None	FourierTransform	HCD	MS2	0	54.3532	116	522.643	1565.91	3	12.5808	3220	B001-1.raw
FALSE	None	FourierTransform	HCD	MS2	0	0	116	479.296	1435.87	3	12.5831	3221	B001-1.raw
FALSE	None	FourierTransform	HCD	MS2	0	76.4228	116	541.662	1622.97	3	12.5855	3222	B001-1.raw
FALSE	None	FourierTransform	HCD	MS2	0	53.0445	116	374.232	747.457	2	12.5878	3223	B001-1.raw
FALSE	None	FourierTransform	HCD	MS2	0	26.6138	82.737	390.57	1169.7	3	12.5902	3224	B001-1.raw
FALSE	None	FourierTransform	HCD	MS2	0	9.65877	116	473.637	1418.9	3	12.5925	3225	B001-1.raw
FALSE	None	FourierTransform	HCD	MS2	0	68.0464	116	488.612	1463.82	3	12.5949	3226	B001-1.raw
FALSE	Unambiguous	FourierTransform	HCD	MS2	1	17.1652	116	704.369	1407.73	2	12.5972	3227	B001-1.raw
FALSE	None	FourierTransform	HCD	MS2	0	48.4828	116	459.961	1377.87	3	12.5996	3228	B001-1.raw
FALSE	Unambiguous	FourierTransform	HCD	MS2	1	75.9684	116	394.712	1575.83	4	12.6019	3229	B001-1.raw
FALSE	None	FourierTransform	HCD	MS2	0	10.1806	13.699	484.3	1450.88	3	12.6089	3231	B001-1.raw
FALSE	None	FourierTransform	HCD	MS2	0	41.2029	80.888	388.264	1162.78	3	12.6112	3232	B001-1.raw
FALSE	None	FourierTransform	HCD	MS2	0	21.7383	109.034	413.909	1239.71	3	12.6137	3233	B001-1.raw
FALSE	None	FourierTransform	HCD	MS2	0	57.6197	116	385.573	1154.71	3	12.616	3234	B001-1.raw
FALSE	None	FourierTransform	HCD	MS2	0	42.5097	116	567.877	1134.75	2	12.6184	3235	B001-1.raw
FALSE	Unambiguous	FourierTransform	HCD	MS2	1	64.3527	116	725.947	1450.89	2	12.6207	3236	B001-1.raw
FALSE	None	FourierTransform	HCD	MS2	0	63.1871	116	488.972	1464.9	3	12.6231	3237	B001-1.raw
FALSE	None	FourierTransform	HCD	MS2	0	0	116	654.411	1307.82	2	12.6254	3238	B001-1.raw
FALSE	None	FourierTransform	HCD	MS2	0	9.89212	116	589.986	1767.94	3	12.6278	3239	B001-1.raw
FALSE	Unambiguous	FourierTransform	HCD	MS2	1	2.95383	13.907	428.485	1710.92	4	12.6347	3241	B001-1.raw
FALSE	None	FourierTransform	HCD	MS2	0	5.61709	77.475	492.971	1476.9	3	12.6371	3242	B001-1.raw
FALSE	None	FourierTransform	HCD	MS2	0	34.8881	104.902	503.307	1507.91	3	12.6395	3243	B001-1.raw
FALSE	None	FourierTransform	HCD	MS2	0	16.9972	116	361.696	1443.76	4	12.6419	3244	B001-1.raw
FALSE	Unambiguous	FourierTransform	HCD	MS2	1	1.80743	116	549.315	1645.93	3	12.6442	3245	B001-1.raw
FALSE	None	FourierTransform	HCD	MS2	0	22.6081	116	464.62	1391.84	3	12.6466	3246	B001-1.raw
FALSE	Unambiguous	FourierTransform	HCD	MS2	1	54.9549	116	478.579	1433.72	3	12.6489	3247	B001-1.raw
FALSE	None	FourierTransform	HCD	MS2	0	52.08	116	497.268	1489.79	3	12.6513	3248	B001-1.raw
FALSE	None	FourierTransform	HCD	MS2	0	13.117	116	581.893	1162.78	2	12.6536	3249	B001-1.raw
FALSE	None	FourierTransform	HCD	MS2	0	56.7248	116	596.389	1191.77	2	12.656	3250	B001-1.raw
FALSE	None	FourierTransform	HCD	MS2	0	0	116	709.953	1418.9	2	12.6606	3251	B001-1.raw
FALSE	None	FourierTransform	HCD	MS2	0	0	116	995.653	1990.3	2	12.6629	3252	B001-1.raw
FALSE	None	FourierTransform	HCD	MS2	0	9.74595	73.348	419.244	1255.72	3	12.6653	3253	B001-1.raw
FALSE	None	FourierTransform	HCD	MS2	0	33.4661	108.983	421.607	1262.81	3	12.6676	3254	B001-1.raw
FALSE	None	FourierTransform	HCD	MS2	0	23.1491	116	402.58	1205.73	3	12.67	3255	B001-1.raw
FALSE	None	FourierTransform	HCD	MS2	0	34.6867	12.084	430.95	1290.84	3	12.677	3257	B001-1.raw
FALSE	Unambiguous	FourierTransform	HCD	MS2	1	5.5031	88.413	570.978	1710.92	3	12.6793	3258	B001-1.raw
FALSE	Unambiguous	FourierTransform	HCD	MS2	1	17.0124	59.249	371.566	1112.68	3	12.6817	3259	B001-1.raw
FALSE	None	FourierTransform	HCD	MS2	0	52.7587	58.545	455.617	1364.84	3	12.684	3260	B001-1.raw
FALSE	None	FourierTransform	HCD	MS2	0	57.1374	116	469.293	1405.86	3	12.6864	3261	B001-1.raw
FALSE	None	FourierTransform	HCD	MS2	0	14.6507	116	572.61	1715.82	3	12.6887	3262	B001-1.raw
FALSE	None	FourierTransform	HCD	MS2	0	65.8864	101.288	407.271	1219.8	3	12.6911	3263	B001-1.raw
FALSE	None	FourierTransform	HCD	MS2	0	60.9933	116	410.237	1228.7	3	12.6934	3264	B001-1.raw
FALSE	None	FourierTransform	HCD	MS2	0	0	116	638.914	1276.82	2	12.6958	3265	B001-1.raw
FALSE	None	FourierTransform	HCD	MS2	0	33.294	116	546.953	1638.84	3	12.6981	3266	B001-1.raw
FALSE	None	FourierTransform	HCD	MS2	0	5.3488	116	351.75	702.492	2	12.7004	3267	B001-1.raw
FALSE	None	FourierTransform	HCD	MS2	0	18.4066	13.946	402.927	1206.77	3	12.7075	3269	B001-1.raw
FALSE	None	FourierTransform	HCD	MS2	0	46.4481	32.517	440.942	1320.81	3	12.7098	3270	B001-1.raw
FALSE	None	FourierTransform	HCD	MS2	0	8.29755	116	532.617	1595.84	3	12.7124	3271	B001-1.raw
FALSE	None	FourierTransform	HCD	MS2	0	33.7163	83.692	417.275	1249.81	3	12.7148	3272	B001-1.raw
FALSE	Unambiguous	FourierTransform	HCD	MS2	1	43.986	116	459.58	1376.73	3	12.7171	3273	B001-1.raw
FALSE	None	FourierTransform	HCD	MS2	0	23.6993	116	358.906	1074.7	3	12.7195	3274	B001-1.raw
FALSE	None	FourierTransform	HCD	MS2	0	0	116	645.922	1290.84	2	12.7218	3275	B001-1.raw
FALSE	None	FourierTransform	HCD	MS2	0	65.5239	116	391.924	1173.76	3	12.7242	3276	B001-1.raw
FALSE	Unambiguous	FourierTransform	HCD	MS2	1	21.4203	116	513.311	1537.92	3	12.7265	3277	B001-1.raw
FALSE	None	FourierTransform	HCD	MS2	0	27.6151	116	603.888	1206.77	2	12.7288	3278	B001-1.raw
FALSE	None	FourierTransform	HCD	MS2	0	15.9493	116	529.98	1587.92	3	12.7312	3279	B001-1.raw
FALSE	None	FourierTransform	HCD	MS2	0	0	116	754.458	1507.91	2	12.7335	3280	B001-1.raw
FALSE	None	FourierTransform	HCD	MS2	0	63.3411	11.722	398.255	1192.75	3	12.7405	3282	B001-1.raw
FALSE	None	FourierTransform	HCD	MS2	0	19.209	42.869	451.595	1352.77	3	12.7429	3283	B001-1.raw
FALSE	None	FourierTransform	HCD	MS2	0	31.5926	92.593	400.564	1199.68	3	12.7452	3284	B001-1.raw
FALSE	None	FourierTransform	HCD	MS2	0	9.35051	116	423.983	1692.91	4	12.7476	3285	B001-1.raw
FALSE	None	FourierTransform	HCD	MS2	0	14.7407	116	492.643	1475.92	3	12.7499	3286	B001-1.raw
FALSE	Unambiguous	FourierTransform	HCD	MS2	1	7.27205	116	618.649	1853.93	3	12.7523	3287	B001-1.raw
FALSE	None	FourierTransform	HCD	MS2	0	0	116	732.444	1463.88	2	12.7546	3288	B001-1.raw
FALSE	Unambiguous	FourierTransform	HCD	MS2	1	27.1073	116	480.931	1440.78	3	12.757	3289	B001-1.raw
FALSE	None	FourierTransform	HCD	MS2	0	0	116	762.054	2284.15	3	12.7593	3290	B001-1.raw
FALSE	None	FourierTransform	HCD	MS2	0	100	116	388.264	1162.78	3	12.7617	3291	B001-1.raw
FALSE	None	FourierTransform	HCD	MS2	0	57.5404	40.56	373.242	1117.71	3	12.7687	3293	B001-1.raw
FALSE	None	FourierTransform	HCD	MS2	0	18.1966	116	353.707	1411.81	4	12.771	3294	B001-1.raw
FALSE	None	FourierTransform	HCD	MS2	0	62.2831	116	385.901	1155.69	3	12.7736	3295	B001-1.raw
FALSE	None	FourierTransform	HCD	MS2	0	23.08	116	518.279	1552.82	3	12.776	3296	B001-1.raw
FALSE	None	FourierTransform	HCD	MS2	0	39.4274	116	631.86	1262.71	2	12.7783	3297	B001-1.raw
FALSE	None	FourierTransform	HCD	MS2	0	26.791	116	580.81	1160.61	2	12.7807	3298	B001-1.raw
FALSE	None	FourierTransform	HCD	MS2	0	25.6805	116	577.639	1730.9	3	12.783	3299	B001-1.raw
FALSE	None	FourierTransform	HCD	MS2	0	20.7761	116	596.879	1192.75	2	12.7854	3300	B001-1.raw
FALSE	None	FourierTransform	HCD	MS2	0	58.8444	62.021	449.957	1347.86	3	12.7877	3301	B001-1.raw
FALSE	None	FourierTransform	HCD	MS2	0	32.1052	25.527	426.585	1277.74	3	12.7947	3303	B001-1.raw
FALSE	Unambiguous	FourierTransform	HCD	MS2	1	8.64503	116	558.631	1673.88	3	12.7971	3304	B001-1.raw
FALSE	None	FourierTransform	HCD	MS2	0	58.0424	53.933	372.917	1116.74	3	12.7994	3305	B001-1.raw
FALSE	None	FourierTransform	HCD	MS2	0	37.6562	98.213	412.235	1645.92	4	12.8017	3306	B001-1.raw
FALSE	None	FourierTransform	HCD	MS2	0	22.6941	116	471.274	1411.81	3	12.8041	3307	B001-1.raw
FALSE	None	FourierTransform	HCD	MS2	0	11.7175	116	589.89	1178.77	2	12.8064	3308	B001-1.raw
FALSE	None	FourierTransform	HCD	MS2	0	28.6981	116	453.263	1357.78	3	12.8088	3309	B001-1.raw
FALSE	None	FourierTransform	HCD	MS2	0	33.2465	116	632.371	1263.74	2	12.8111	3310	B001-1.raw
FALSE	None	FourierTransform	HCD	MS2	0	46.4454	116	364.238	1090.7	3	12.8135	3311	B001-1.raw
FALSE	None	FourierTransform	HCD	MS2	0	55.7406	116	810.74	2430.21	3	12.8158	3312	B001-1.raw
FALSE	None	FourierTransform	HCD	MS2	0	0	116	767.053	2299.14	3	12.8182	3313	B001-1.raw
FALSE	None	FourierTransform	HCD	MS2	0	28.2616	116	639.375	1277.74	2	12.8205	3314	B001-1.raw
FALSE	None	FourierTransform	HCD	MS2	0	14.3668	116	604.331	1810.98	3	12.8229	3315	B001-1.raw
FALSE	None	FourierTransform	HCD	MS2	0	9.83073	8.713	393.595	1178.77	3	12.8301	3317	B001-1.raw
FALSE	None	FourierTransform	HCD	MS2	0	37.9448	35.875	398.229	1192.67	3	12.8324	3318	B001-1.raw
FALSE	None	FourierTransform	HCD	MS2	0	59.3976	30.757	431.937	1293.8	3	12.8348	3319	B001-1.raw
FALSE	None	FourierTransform	HCD	MS2	0	47.1096	40.848	427.265	1279.78	3	12.8371	3320	B001-1.raw
FALSE	None	FourierTransform	HCD	MS2	0	12.1576	86.826	386.901	1158.69	3	12.8395	3321	B001-1.raw
FALSE	None	FourierTransform	HCD	MS2	0	31.4006	116	405.908	1215.71	3	12.8418	3322	B001-1.raw
FALSE	None	FourierTransform	HCD	MS2	0	68.7853	116	381.24	1141.71	3	12.8442	3323	B001-1.raw
FALSE	None	FourierTransform	HCD	MS2	0	13.4561	116	528.938	1584.8	3	12.8465	3324	B001-1.raw
FALSE	None	FourierTransform	HCD	MS2	0	63.4623	116	474.594	1421.77	3	12.8489	3325	B001-1.raw
FALSE	None	FourierTransform	HCD	MS2	0	22.0655	116	592.624	1775.86	3	12.8512	3326	B001-1.raw
FALSE	None	FourierTransform	HCD	MS2	0	28.455	15.941	431.95	1293.84	3	12.8582	3328	B001-1.raw
FALSE	None	FourierTransform	HCD	MS2	0	21.8636	62.747	454.63	1361.87	3	12.8606	3329	B001-1.raw
FALSE	Unambiguous	FourierTransform	HCD	MS2	1	3.54298	52.796	527.945	1581.82	3	12.8629	3330	B001-1.raw
FALSE	None	FourierTransform	HCD	MS2	0	51.5044	56.111	383.592	1148.76	3	12.8653	3331	B001-1.raw
FALSE	None	FourierTransform	HCD	MS2	0	6.80467	116	689.439	1377.87	2	12.8676	3332	B001-1.raw
FALSE	None	FourierTransform	HCD	MS2	0	3.75317	116	579.849	1158.69	2	12.87	3333	B001-1.raw
FALSE	Unambiguous	FourierTransform	HCD	MS2	1	27.2295	116	406.924	1218.76	3	12.8723	3334	B001-1.raw
FALSE	None	FourierTransform	HCD	MS2	0	30.8367	116	414.924	1242.76	3	12.8746	3335	B001-1.raw
FALSE	None	FourierTransform	HCD	MS2	0	21.2305	116	488.628	1463.87	3	12.877	3336	B001-1.raw
FALSE	None	FourierTransform	HCD	MS2	0	25.948	116	362.223	1084.65	3	12.8793	3337	B001-1.raw
FALSE	Unambiguous	FourierTransform	HCD	MS2	1	5.67305	116	561.287	2242.13	4	12.8817	3338	B001-1.raw
FALSE	None	FourierTransform	HCD	MS2	0	9.35304	116	667.918	1334.83	2	12.884	3339	B001-1.raw
FALSE	None	FourierTransform	HCD	MS2	0	67.6999	116	502.338	1505	3	12.8864	3340	B001-1.raw
FALSE	Unambiguous	FourierTransform	HCD	MS2	1	11.8587	116	543.952	1629.84	3	12.8887	3341	B001-1.raw
FALSE	Unambiguous	FourierTransform	HCD	MS2	1	2.15783	12.005	748.046	2242.12	3	12.8957	3343	B001-1.raw
FALSE	None	FourierTransform	HCD	MS2	0	12.4679	22.49	378.92	1134.75	3	12.8981	3344	B001-1.raw
FALSE	None	FourierTransform	HCD	MS2	0	38.039	36.409	441.282	1321.83	3	12.9004	3345	B001-1.raw
FALSE	None	FourierTransform	HCD	MS2	0	3.80959	86.903	366.894	1098.67	3	12.9028	3346	B001-1.raw
FALSE	None	FourierTransform	HCD	MS2	0	51.44	72.39	445.614	1334.83	3	12.9051	3347	B001-1.raw
FALSE	None	FourierTransform	HCD	MS2	0	46.1496	67.291	412.603	1235.8	3	12.9075	3348	B001-1.raw
FALSE	None	FourierTransform	HCD	MS2	0	100	82.053	471.272	1411.8	3	12.9098	3349	B001-1.raw
FALSE	None	FourierTransform	HCD	MS2	0	9.36767	116	536.953	1608.84	3	12.9122	3350	B001-1.raw
[truncated: 366,245+ more rows]
