# Supplementary material for: Inhibition of Mitochondrial Complex Function—The Hepatotoxicity Mechanism of Emodin Based on Quantitative Proteomic Analyses
Source: Cells. 2019 Mar 20;8(3):263. doi: 10.3390/cells8030263 (PMC6468815; doi:10.3390/cells8030263)
Supplement: Supplementary file 1 [file cells-08-00263-s001.zip › Supplementary data/TMT_Proteins.xlsx]

## Sheet: B001-TMT_Proteins
Protein FDR Confidence	Master	Accession	Description	Exp. q-value	Sum PEP Score	Coverage	# Peptides	# PSMs	# Unique Peptides	# Protein Groups	# AAs	MW [kDa]	calc. pI	Found in Sample: [S1] F1: 126, Sample	Found in Sample: [S2] F1: 127N, Sample	Found in Sample: [S3] F1: 127C, Sample	Found in Sample: [S6] F1: 129N, Sample	Found in Sample: [S8] F1: 130N, Sample	Found in Sample: [S9] F1: 130C, Sample	Abundance Ratio: (F1, 127N) / (F1, 126)	Abundance Ratio: (F1, 127C) / (F1, 126)	Abundance Ratio: (F1, 129N) / (F1, 126)	Abundance Ratio: (F1, 130N) / (F1, 126)	Abundance Ratio: (F1, 130C) / (F1, 126)	Abundance Ratio: (F1, 126) / (F1, 127N)	Abundance Ratio: (F1, 127C) / (F1, 127N)	Abundance Ratio: (F1, 129N) / (F1, 127N)	Abundance Ratio: (F1, 130N) / (F1, 127N)	Abundance Ratio: (F1, 130C) / (F1, 127N)	Abundance Ratio: (F1, 126) / (F1, 127C)	Abundance Ratio: (F1, 127N) / (F1, 127C)	Abundance Ratio: (F1, 129N) / (F1, 127C)	Abundance Ratio: (F1, 130N) / (F1, 127C)	Abundance Ratio: (F1, 130C) / (F1, 127C)	Abundance Ratio: (F1, 126) / (F1, 129N)	Abundance Ratio: (F1, 127N) / (F1, 129N)	Abundance Ratio: (F1, 127C) / (F1, 129N)	Abundance Ratio: (F1, 130N) / (F1, 129N)	Abundance Ratio: (F1, 130C) / (F1, 129N)	Abundance Ratio: (F1, 126) / (F1, 130N)	Abundance Ratio: (F1, 127N) / (F1, 130N)	Abundance Ratio: (F1, 127C) / (F1, 130N)	Abundance Ratio: (F1, 129N) / (F1, 130N)	Abundance Ratio: (F1, 130C) / (F1, 130N)	Abundance Ratio: (F1, 126) / (F1, 130C)	Abundance Ratio: (F1, 127N) / (F1, 130C)	Abundance Ratio: (F1, 127C) / (F1, 130C)	Abundance Ratio: (F1, 129N) / (F1, 130C)	Abundance Ratio: (F1, 130N) / (F1, 130C)
High	IsMasterProtein	O95881	Thioredoxin domain-containing protein 12 OS=Homo sapiens GN=TXNDC12 PE=1 SV=1	0	39.191	26.7442	4	10	4	1	172	19.2	5.4	High	High	High	High	High	High	1.08	1.071	1.246	1.219	1.016	0.926	0.992	1.153	1.129	0.94	0.933	1.008	1.163	1.138	0.948	0.803	0.867	0.86	0.979	0.815	0.82	0.886	0.879	1.022	0.833	0.984	1.063	1.055	1.226	1.2
High	IsMasterProtein	Q9P0V3	SH3 domain-binding protein 4 OS=Homo sapiens GN=SH3BP4 PE=1 SV=1	0	42.454	12.3572	9	17	9	1	963	107.4	7.71	High	High	High	High	High	High	1.068	1.032	1.031	1.017	0.947	0.937	0.967	0.966	0.953	0.887	0.969	1.034	0.999	0.985	0.918	0.97	1.035	1.001	0.986	0.918	0.983	1.05	1.015	1.014	0.931	1.056	1.127	1.09	1.089	1.074
High	IsMasterProtein	Q96T52	Mitochondrial inner membrane protease subunit 2 OS=Homo sapiens GN=IMMP2L PE=2 SV=1	0.005	3.044	5.71429	1	1	1	1	175	19.7	9.36	High	High	High	High	High	High	1.118	0.99	0.969	0.984	1.078	0.895	0.886	0.867	0.88	0.965	1.01	1.129	0.979	0.994	1.089	1.032	1.153	1.021	1.015	1.113	1.017	1.136	1.006	0.985	1.096	0.927	1.036	0.918	0.899	0.912
High	IsMasterProtein	Q9H9B4	Sideroflexin-1 OS=Homo sapiens GN=SFXN1 PE=1 SV=4	0	73.367	31.9876	9	30	8	1	322	35.6	9.07	High	High	High	High	High	High	0.946	0.968	1.098	0.92	1.056	1.057	1.024	1.161	0.973	1.117	1.033	0.977	1.134	0.95	1.091	0.911	0.861	0.882	0.838	0.962	1.087	1.028	1.053	1.194	1.149	0.947	0.895	0.917	1.039	0.871
High	IsMasterProtein	O95563	Mitochondrial pyruvate carrier 2 OS=Homo sapiens GN=MPC2 PE=1 SV=1	0.004	3.245	9.44882	1	1	1	1	127	14.3	10.43	High	High	High	High	High	High	0.844	1.04	0.979	0.954	1.016	1.185	1.233	1.161	1.131	1.204	0.961	0.811	0.941	0.917	0.976	1.021	0.861	1.062	0.974	1.037	1.048	0.884	1.09	1.026	1.064	0.985	0.831	1.024	0.964	0.939
High	IsMasterProtein	P40227	T-complex protein 1 subunit zeta OS=Homo sapiens GN=CCT6A PE=1 SV=3	0	151.135	34.4633	22	89	22	1	531	58	6.68	High	High	High	High	High	High	0.944	0.948	0.875	0.756	0.885	1.059	1.004	0.926	0.8	0.937	1.055	0.996	0.923	0.797	0.933	1.143	1.08	1.084	0.864	1.011	1.323	1.25	1.254	1.158	1.171	1.13	1.067	1.071	0.989	0.854
High	IsMasterProtein	D6RJ07	Zinc finger protein 346 OS=Homo sapiens GN=ZNF346 PE=1 SV=1	0	15.684	10.3226	3	4	3	1	310	34.6	9.22	High	High	High	High	High	High	1.066	1.055	0.974	1.281	1.214	0.938	0.99	0.914	1.202	1.139	0.948	1.01	0.923	1.214	1.151	1.027	1.095	1.083	1.315	1.247	0.781	0.832	0.824	0.76	0.948	0.823	0.878	0.869	0.802	1.055
High	IsMasterProtein	Q9HCD6	Protein TANC2 OS=Homo sapiens GN=TANC2 PE=1 SV=3	0	8.226	1.45729	2	2	2	1	1990	219.5	8.07	High	High	High	High	High	High
High	IsMasterProtein	Q16181	Septin-7 OS=Homo sapiens GN=SEPT7 PE=1 SV=2	0	118.465	41.6476	19	56	18	1	437	50.6	8.63	High	High	High	High	High	High	0.948	0.958	0.97	0.775	0.896	1.054	1.01	1.022	0.818	0.945	1.043	0.99	1.012	0.809	0.935	1.031	0.978	0.988	0.8	0.924	1.29	1.223	1.236	1.251	1.156	1.116	1.058	1.069	1.082	0.865
High	IsMasterProtein	Q93096	Protein tyrosine phosphatase type IVA 1 OS=Homo sapiens GN=PTP4A1 PE=1 SV=2	0	13.705	18.4971	3	3	3	1	173	19.8	8.97	High	High	High	High	High	High	0.973	0.998	1.281	1.519	1.602	1.028	1.026	1.317	1.562	1.647	1.002	0.974	1.283	1.522	1.605	0.781	0.76	0.78	1.186	1.251	0.658	0.64	0.657	0.843	1.055	0.624	0.607	0.623	0.799	0.948
High	IsMasterProtein	Q96EU6	Ribosomal RNA processing protein 36 homolog OS=Homo sapiens GN=RRP36 PE=1 SV=1	0.004	3.391	5.79151	1	1	1	1	259	29.8	10.17	High	High	High	High	High	High	0.827	1.365	0.968	1.007	1.608	1.21	1.651	1.171	1.219	1.945	0.732	0.606	0.709	0.738	1.178	1.033	0.854	1.41	1.04	1.66	0.993	0.821	1.355	0.961	1.596	0.622	0.514	0.849	0.602	0.627
High	IsMasterProtein	Q14181	DNA polymerase alpha subunit B OS=Homo sapiens GN=POLA2 PE=1 SV=2	0	29.402	8.3612	5	9	5	1	598	65.9	5.24	High	High	High	High	High	High	1.095	0.985	1.059	1.105	1.07	0.913	0.899	0.967	1.008	0.977	1.016	1.112	1.076	1.122	1.087	0.944	1.034	0.93	1.043	1.01	0.905	0.992	0.891	0.959	0.969	0.934	1.024	0.92	0.99	1.032
High	IsMasterProtein	O95155	Ubiquitin conjugation factor E4 B OS=Homo sapiens GN=UBE4B PE=1 SV=1	0	80.088	14.8233	17	28	16	1	1302	146.1	6.55	High	High	High	High	High	High	0.93	0.967	0.948	0.936	1.052	1.075	1.04	1.019	1.006	1.131	1.034	0.962	0.98	0.968	1.088	1.055	0.981	1.02	0.987	1.11	1.069	0.994	1.033	1.013	1.124	0.951	0.884	0.919	0.901	0.89
High	IsMasterProtein	P26368	Splicing factor U2AF 65 kDa subunit OS=Homo sapiens GN=U2AF2 PE=1 SV=4	0	92.283	34.3158	10	31	10	1	475	53.5	9.09	High	High	High	High	High	High	0.996	0.964	0.991	1.036	0.963	1.004	0.968	0.996	1.04	0.967	1.037	1.033	1.028	1.074	0.999	1.009	1.004	0.973	1.045	0.972	0.965	0.961	0.931	0.957	0.93	1.038	1.034	1.001	1.029	1.076
High	IsMasterProtein	P68133	Actin, alpha skeletal muscle OS=Homo sapiens GN=ACTA1 PE=1 SV=1	0	185.165	38.992	16	274	1	1	377	42	5.39	High	High	High	High	High	High	0.923	1.133	0.871	0.699	0.879	1.083	1.228	0.943	0.758	0.953	0.882	0.814	0.768	0.617	0.776	1.148	1.06	1.301	0.803	1.01	1.43	1.32	1.621	1.245	1.257	1.137	1.05	1.289	0.99	0.795
High	IsMasterProtein	Q96CB9	5-methylcytosine rRNA methyltransferase NSUN4 OS=Homo sapiens GN=NSUN4 PE=1 SV=2	0.001	5.103	4.94792	2	2	2	1	384	43.1	8.18	High	High	High	High	High	High	0.952	1.051	1.363	1.112	1.411	1.05	1.103	1.432	1.168	1.482	0.952	0.906	1.297	1.058	1.343	0.733	0.699	0.771	0.816	1.035	0.899	0.856	0.945	1.226	1.269	0.709	0.675	0.745	0.966	0.788
High	IsMasterProtein	Q9BQ39	ATP-dependent RNA helicase DDX50 OS=Homo sapiens GN=DDX50 PE=1 SV=1	0	62.872	15.0611	10	21	8	1	737	82.5	9.17	High	High	High	High	High	High	0.946	1.097	0.987	1.308	1.372	1.057	1.159	1.042	1.382	1.45	0.912	0.863	0.9	1.192	1.251	1.014	0.959	1.112	1.326	1.391	0.765	0.724	0.839	0.754	1.049	0.729	0.69	0.799	0.719	0.953
High	IsMasterProtein	O94842	TOX high mobility group box family member 4 OS=Homo sapiens GN=TOX4 PE=1 SV=1	0	40.866	13.3655	6	8	6	1	621	66.2	5.06	High	High	High	High	High	High	0.992	0.99	1.062	1.238	1.137	1.008	0.998	1.071	1.248	1.146	1.01	1.002	1.073	1.251	1.149	0.942	0.934	0.932	1.166	1.071	0.808	0.801	0.8	0.858	0.918	0.88	0.872	0.871	0.934	1.089
High	IsMasterProtein	Q6FIF0	AN1-type zinc finger protein 6 OS=Homo sapiens GN=ZFAND6 PE=1 SV=2	0	10.364	8.65385	2	3	2	1	208	22.5	7.2	High	High	High	High	High	High	1.081	0.989	0.938	1.013	0.796	0.925	0.915	0.867	0.937	0.736	1.011	1.093	0.948	1.025	0.804	1.066	1.153	1.055	1.081	0.848	0.987	1.067	0.976	0.925	0.785	1.257	1.359	1.243	1.179	1.274
High	IsMasterProtein	Q14498	RNA-binding protein 39 OS=Homo sapiens GN=RBM39 PE=1 SV=2	0	91.508	26.4151	12	31	12	1	530	59.3	10.1	High	High	High	High	High	High	1.004	0.987	0.823	0.877	0.86	0.996	0.983	0.82	0.874	0.856	1.013	1.017	0.833	0.888	0.871	1.216	1.22	1.2	1.066	1.045	1.14	1.145	1.126	0.938	0.98	1.163	1.168	1.148	0.957	1.02
High	IsMasterProtein	Q9NZI7	Upstream-binding protein 1 OS=Homo sapiens GN=UBP1 PE=1 SV=1	0.002	4.35	6.48148	2	2	2	1	540	60.5	6.35	High	High	High	High	High	High	1.014	0.974	0.884	0.892	1.098	0.986	0.961	0.871	0.879	1.083	1.026	1.041	0.907	0.915	1.127	1.132	1.148	1.102	1.009	1.242	1.121	1.137	1.092	0.991	1.231	0.911	0.924	0.887	0.805	0.812
High	IsMasterProtein	Q96A72	Protein mago nashi homolog 2 OS=Homo sapiens GN=MAGOHB PE=1 SV=1	0	67.049	60.1351	11	28	11	1	148	17.3	6.39	High	High	High	High	High	High	0.971	1.007	0.953	1.004	0.938	1.03	1.037	0.982	1.034	0.966	0.993	0.964	0.946	0.997	0.931	1.049	1.019	1.057	1.054	0.984	0.996	0.967	1.003	0.949	0.934	1.066	1.035	1.074	1.016	1.071
High	IsMasterProtein	Q9HC36	rRNA methyltransferase 3, mitochondrial OS=Homo sapiens GN=MRM3 PE=1 SV=2	0	26.816	14.0476	6	10	5	1	420	47	8.73	High	High	High	High	High	High	0.983	1.092	1.612	1.065	1.229	1.017	1.111	1.64	1.083	1.25	0.916	0.9	1.476	0.975	1.125	0.62	0.61	0.677	0.661	0.762	0.939	0.923	1.025	1.514	1.154	0.814	0.8	0.889	1.312	0.867
High	IsMasterProtein	P83731	60S ribosomal protein L24 OS=Homo sapiens GN=RPL24 PE=1 SV=1	0	63.975	36.3057	9	32	9	1	157	17.8	11.25	High	High	High	High	High	High	1.008	1.58	1.215	2.084	2.257	0.992	1.568	1.205	2.068	2.239	0.633	0.638	0.768	1.319	1.428	0.823	0.83	1.301	1.716	1.858	0.48	0.484	0.758	0.583	1.083	0.443	0.447	0.7	0.538	0.924
High	IsMasterProtein	H3BU86	STX16-NPEPL1 readthrough (NMD candidate) OS=Homo sapiens GN=STX16-NPEPL1 PE=3 SV=1	0	6.589	3.9267	1	1	1	1	382	43.2	7.3	High	High	High	High	High	High	0.636	1.416	1.106	1.427	1.182	1.571	2.225	1.737	2.242	1.857	0.706	0.449	0.781	1.008	0.835	0.904	0.576	1.281	1.291	1.069	0.701	0.446	0.992	0.775	0.828	0.846	0.539	1.198	0.936	1.207
High	IsMasterProtein	Q9UFN0	Protein NipSnap homolog 3A OS=Homo sapiens GN=NIPSNAP3A PE=1 SV=2	0	15.281	10.5263	3	8	3	1	247	28.4	9.16	High	High	High	High	High	High	0.957	1.049	1.333	0.996	1.213	1.045	1.097	1.393	1.042	1.268	0.953	0.912	1.271	0.95	1.156	0.75	0.718	0.787	0.747	0.91	1.004	0.96	1.053	1.338	1.217	0.825	0.789	0.865	1.099	0.822
High	IsMasterProtein	Q16594	Transcription initiation factor TFIID subunit 9 OS=Homo sapiens GN=TAF9 PE=1 SV=1	0	18.662	10.9848	3	5	3	1	264	29	8.66	High	High	High	High	High	High	1.038	0.992	1.149	1.058	1.166	0.963	0.955	1.106	1.019	1.123	1.008	1.047	1.158	1.067	1.176	0.871	0.904	0.864	0.921	1.015	0.945	0.981	0.937	1.085	1.102	0.857	0.89	0.85	0.985	0.907
High	IsMasterProtein	Q15392	Delta(24)-sterol reductase OS=Homo sapiens GN=DHCR24 PE=1 SV=2	0	25.86	10.0775	5	10	5	1	516	60.1	8.16	High	High	High	High	High	High	0.983	1.115	1.375	1.376	1.426	1.017	1.135	1.399	1.4	1.451	0.897	0.881	1.233	1.234	1.278	0.727	0.715	0.811	1.001	1.037	0.727	0.714	0.81	0.999	1.036	0.701	0.689	0.782	0.964	0.965
High	IsMasterProtein	Q96R06	Sperm-associated antigen 5 OS=Homo sapiens GN=SPAG5 PE=1 SV=2	0	41.932	7.8793	7	10	7	1	1193	134.3	5	High	High	High	High	High	High	0.965	0.992	1.086	1.087	1.007	1.036	1.027	1.125	1.125	1.043	1.009	0.974	1.095	1.096	1.015	0.921	0.889	0.913	1.001	0.927	0.92	0.889	0.913	0.999	0.927	0.993	0.959	0.985	1.078	1.079
High	IsMasterProtein	G0XQ39	STIM1L OS=Homo sapiens GN=STIM1 PE=1 SV=1	0	17.787	5.43616	4	6	4	1	791	88.6	6.64	High	High	High	High	High	High	0.981	1.053	1.289	1.166	1.206	1.019	1.074	1.314	1.188	1.229	0.949	0.931	1.224	1.107	1.145	0.776	0.761	0.817	0.905	0.936	0.858	0.842	0.904	1.105	1.035	0.829	0.813	0.873	1.069	0.967
High	IsMasterProtein	Q96B01	RAD51-associated protein 1 OS=Homo sapiens GN=RAD51AP1 PE=1 SV=1	0.001	5.512	7.10227	3	3	3	1	352	38.4	9.11	High	High	High	High	High	High	0.952	0.968	1.016	0.984	0.853	1.051	1.017	1.067	1.034	0.896	1.033	0.983	1.049	1.017	0.882	0.985	0.937	0.953	0.969	0.84	1.016	0.967	0.984	1.032	0.867	1.172	1.115	1.134	1.19	1.153
High	IsMasterProtein	O96019	Actin-like protein 6A OS=Homo sapiens GN=ACTL6A PE=1 SV=1	0	96.073	26.8065	11	32	11	1	429	47.4	5.6	High	High	High	High	High	High	1.043	1.034	1.03	1.001	1.076	0.959	0.992	0.988	0.96	1.032	0.967	1.008	0.996	0.968	1.04	0.971	1.012	1.004	0.971	1.044	0.999	1.042	1.033	1.029	1.075	0.93	0.969	0.961	0.958	0.93
High	IsMasterProtein	Q96EY8	Cob(I)yrinic acid a,c-diamide adenosyltransferase, mitochondrial OS=Homo sapiens GN=MMAB PE=1 SV=1	0	40.952	32.8	6	9	6	1	250	27.4	8.6	High	High	High	High	High	High	1.049	1.038	1.321	1.121	1.229	0.954	0.99	1.26	1.069	1.172	0.963	1.01	1.273	1.08	1.184	0.757	0.794	0.786	0.849	0.931	0.892	0.935	0.926	1.179	1.097	0.813	0.853	0.844	1.075	0.912
High	IsMasterProtein	B7ZLQ5	Probable global transcription activator SNF2L1 OS=Homo sapiens GN=SMARCA1 PE=1 SV=1	0	55.471	12.4299	14	26	4	1	1070	124.2	8.4	High	High	High	High	High	High	1.055	1.116	1.357	1.426	1.309	0.948	1.058	1.287	1.352	1.241	0.896	0.945	1.216	1.278	1.173	0.737	0.777	0.822	1.051	0.965	0.701	0.74	0.783	0.952	0.918	0.764	0.805	0.852	1.037	1.089
High	IsMasterProtein	Q99614	Tetratricopeptide repeat protein 1 OS=Homo sapiens GN=TTC1 PE=1 SV=1	0	60.501	32.5342	10	21	10	1	292	33.5	4.84	High	High	High	High	High	High	1.029	1.026	1.182	1.319	1.04	0.972	0.998	1.149	1.283	1.011	0.974	1.002	1.152	1.286	1.013	0.846	0.87	0.868	1.116	0.88	0.758	0.78	0.778	0.896	0.788	0.962	0.989	0.987	1.137	1.269
High	IsMasterProtein	P33527	Multidrug resistance-associated protein 1 OS=Homo sapiens GN=ABCC1 PE=1 SV=3	0	48.616	9.66688	14	17	14	1	1531	171.5	7.11	High	High	High	High	High	High	1.081	1.03	1.254	1.259	1.17	0.925	0.953	1.16	1.165	1.083	0.971	1.049	1.217	1.222	1.136	0.797	0.862	0.821	1.004	0.933	0.794	0.858	0.818	0.996	0.929	0.855	0.923	0.88	1.072	1.076
High	IsMasterProtein	Q9Y281	Cofilin-2 OS=Homo sapiens GN=CFL2 PE=1 SV=1	0	63.027	31.3253	6	46	3	1	166	18.7	7.88	High	High	High	High	High	High	1.059	0.957	1.14	1.207	1.108	0.944	0.904	1.077	1.14	1.047	1.045	1.107	1.192	1.261	1.158	0.877	0.929	0.839	1.059	0.972	0.828	0.877	0.793	0.945	0.918	0.902	0.956	0.863	1.029	1.089
High	IsMasterProtein	Q9H974	Queuine tRNA-ribosyltransferase accessory subunit 2 OS=Homo sapiens GN=QTRT2 PE=1 SV=1	0	25.302	10.1205	3	4	3	1	415	46.7	6.81	High	High	High	High	High	High	1.02	1.159	1.274	1.253	1.265	0.98	1.137	1.249	1.229	1.24	0.862	0.88	1.099	1.081	1.091	0.785	0.801	0.91	0.983	0.993	0.798	0.814	0.925	1.017	1.009	0.791	0.807	0.917	1.007	0.991
High	IsMasterProtein	Q5T9A4	ATPase family AAA domain-containing protein 3B OS=Homo sapiens GN=ATAD3B PE=1 SV=1	0	98.954	26.3889	19	34	5	1	648	72.5	9.2	High	High	High	High	High	High	0.809	1.452	1.013	0.886	0.927	1.236	1.794	1.252	1.094	1.145	0.689	0.557	0.698	0.61	0.638	0.987	0.799	1.433	0.874	0.915	1.129	0.914	1.64	1.144	1.046	1.079	0.873	1.567	1.093	0.956
High	IsMasterProtein	P62851	40S ribosomal protein S25 OS=Homo sapiens GN=RPS25 PE=1 SV=1	0	46.758	35.2	6	30	6	1	125	13.7	10.11	High	High	High	High	High	High	1.128	1.307	1.241	1.288	1.399	0.886	1.159	1.1	1.142	1.24	0.765	0.863	0.949	0.985	1.07	0.806	0.909	1.053	1.038	1.127	0.776	0.876	1.015	0.964	1.086	0.715	0.806	0.934	0.887	0.921
High	IsMasterProtein	Q9H4F8	SPARC-related modular calcium-binding protein 1 OS=Homo sapiens GN=SMOC1 PE=1 SV=1	0	5.895	4.37788	2	3	2	1	434	48.1	8.22	High	High	High	High	High	High	1.033	0.963	1.152	1.118	1.031	0.968	0.932	1.115	1.082	0.998	1.039	1.073	1.196	1.161	1.071	0.868	0.897	0.836	0.971	0.895	0.895	0.924	0.861	1.03	0.922	0.97	1.002	0.934	1.117	1.084
High	IsMasterProtein	P62263	40S ribosomal protein S14 OS=Homo sapiens GN=RPS14 PE=1 SV=3	0	65.061	40.3974	8	27	8	1	151	16.3	10.05	High	High	High	High	High	High	1.005	1.274	1.069	1.189	1.415	0.995	1.268	1.063	1.183	1.408	0.785	0.789	0.839	0.933	1.111	0.936	0.94	1.192	1.112	1.324	0.841	0.845	1.072	0.899	1.19	0.707	0.71	0.9	0.755	0.84
High	IsMasterProtein	O14920	Inhibitor of nuclear factor kappa-B kinase subunit beta OS=Homo sapiens GN=IKBKB PE=1 SV=1	0	20.618	7.27513	5	6	5	1	756	86.5	5.78	High	High	High	High	High	High	1.08	1.047	1.216	1.089	1.221	0.926	0.969	1.126	1.009	1.13	0.955	1.032	1.161	1.041	1.166	0.822	0.888	0.861	0.896	1.004	0.918	0.991	0.961	1.116	1.12	0.819	0.885	0.858	0.996	0.893
High	IsMasterProtein	X6R7Y7	Intraflagellar transport protein 25 homolog OS=Homo sapiens GN=HSPB11 PE=1 SV=1	0	13.161	7.00935	2	5	2	1	214	24.3	8.1	High	High	High	High	High	High	0.812	1.149	0.89	0.8	0.838	1.231	1.414	1.097	0.985	1.032	0.871	0.707	0.775	0.697	0.729	1.123	0.912	1.29	0.899	0.941	1.25	1.015	1.435	1.113	1.047	1.194	0.969	1.371	1.063	0.955
High	IsMasterProtein	O75554	WW domain-binding protein 4 OS=Homo sapiens GN=WBP4 PE=1 SV=1	0	19.519	9.57447	3	4	3	1	376	42.5	5.57	High	High	High	High	High	High	1.19	1.032	1.261	1.574	1.197	0.84	0.868	1.06	1.323	1.006	0.969	1.153	1.222	1.525	1.159	0.793	0.943	0.818	1.248	0.949	0.635	0.756	0.656	0.801	0.76	0.836	0.994	0.863	1.054	1.315
High	IsMasterProtein	A0A087WYW1	Sterile alpha motif domain-containing protein 11 OS=Homo sapiens GN=SAMD11 PE=1 SV=1	0.006	2.913	1.31965	1	1	1	1	682	72.7	7.59	High	High	High	High	High	High	1.045	0.825	0.904	0.716	0.844	0.957	0.789	0.865	0.685	0.808	1.213	1.268	1.097	0.868	1.024	1.106	1.156	0.912	0.791	0.933	1.397	1.461	1.152	1.264	1.18	1.184	1.238	0.977	1.071	0.848
High	IsMasterProtein	Q02809	Procollagen-lysine,2-oxoglutarate 5-dioxygenase 1 OS=Homo sapiens GN=PLOD1 PE=1 SV=2	0	118.003	30.5365	21	47	20	1	727	83.5	6.95	High	High	High	High	High	High	1.025	1.045	0.881	0.716	0.877	0.975	1.019	0.859	0.698	0.855	0.957	0.981	0.843	0.685	0.839	1.135	1.163	1.186	0.812	0.995	1.397	1.433	1.46	1.231	1.225	1.141	1.17	1.192	1.005	0.816
High	IsMasterProtein	O43292	Glycosylphosphatidylinositol anchor attachment 1 protein OS=Homo sapiens GN=GPAA1 PE=1 SV=3	0	15.371	3.38164	2	4	2	1	621	67.6	8.06	High	High	High	High	High	High	0.934	1.086	1.339	1.231	1.336	1.07	1.162	1.433	1.318	1.429	0.921	0.86	1.233	1.134	1.23	0.747	0.698	0.811	0.92	0.998	0.812	0.759	0.882	1.087	1.085	0.749	0.7	0.813	1.002	0.922
High	IsMasterProtein	Q8WXH0	Nesprin-2 OS=Homo sapiens GN=SYNE2 PE=1 SV=3	0	107.935	4.31373	27	31	26	1	6885	795.9	5.36	High	High	High	High	High	High	0.963	1.054	1.037	0.919	1.023	1.038	1.094	1.077	0.955	1.063	0.949	0.914	0.984	0.872	0.971	0.964	0.928	1.016	0.886	0.987	1.088	1.047	1.146	1.128	1.113	0.977	0.941	1.03	1.014	0.898
High	IsMasterProtein	Q9UJS0	Calcium-binding mitochondrial carrier protein Aralar2 OS=Homo sapiens GN=SLC25A13 PE=1 SV=2	0	147.036	37.7778	25	45	19	1	675	74.1	8.62	High	High	High	High	High	High	0.961	0.971	1.024	0.913	0.995	1.04	1.01	1.065	0.949	1.035	1.03	0.99	1.054	0.94	1.025	0.977	0.939	0.948	0.892	0.972	1.096	1.053	1.064	1.122	1.091	1.005	0.966	0.976	1.029	0.917
High	IsMasterProtein	A0A1B0GV05	Rap1 GTPase-activating protein 2 OS=Homo sapiens GN=RAP1GAP2 PE=1 SV=1	0	6.569	2.33463	1	3	1	1	771	85.1	6.87	High	High	High	High	High	High	0.991	1.389	0.412	1.142	0.417	1.009	1.402	0.416	1.152	0.42	0.72	0.714	0.297	0.822	0.3	2.425	2.404	3.369	2.77	1.01	0.875	0.868	1.216	0.361	0.365	2.4	2.379	3.334	0.99	2.742
High	IsMasterProtein	Q9Y2L9	Leucine-rich repeat and calponin homology domain-containing protein 1 OS=Homo sapiens GN=LRCH1 PE=1 SV=3	0	8.404	3.84615	2	2	2	1	728	80.8	5.94	High	High	High	High	High	High	0.868	0.877	1.322	1.134	1.106	1.151	1.01	1.522	1.305	1.273	1.14	0.99	1.507	1.292	1.261	0.756	0.657	0.663	0.857	0.837	0.882	0.766	0.774	1.166	0.976	0.904	0.785	0.793	1.195	1.025
High	IsMasterProtein	Q8IXT5	RNA-binding protein 12B OS=Homo sapiens GN=RBM12B PE=1 SV=2	0	67.66	13.0869	13	22	13	1	1001	118	6.81	High	High	High	High	High	High	0.991	1.021	1.093	1.317	1.214	1.01	1.031	1.103	1.329	1.225	0.979	0.97	1.07	1.289	1.188	0.915	0.906	0.935	1.205	1.11	0.759	0.752	0.776	0.83	0.922	0.824	0.816	0.842	0.901	1.085
High	IsMasterProtein	Q9NX24	H/ACA ribonucleoprotein complex subunit 2 OS=Homo sapiens GN=NHP2 PE=1 SV=1	0	27.431	25.4902	3	11	3	1	153	17.2	8.22	High	High	High	High	High	High	1.089	1.064	1.178	1.407	1.264	0.918	0.978	1.082	1.292	1.161	0.94	1.023	1.107	1.322	1.187	0.849	0.924	0.903	1.194	1.072	0.711	0.774	0.756	0.837	0.898	0.791	0.861	0.842	0.932	1.113
High	IsMasterProtein	P62701	40S ribosomal protein S4, X isoform OS=Homo sapiens GN=RPS4X PE=1 SV=2	0	113.744	58.9354	19	76	19	1	263	29.6	10.15	High	High	High	High	High	High	1.164	1.306	1.071	1.351	1.581	0.859	1.122	0.921	1.161	1.359	0.766	0.891	0.821	1.035	1.211	0.933	1.086	1.219	1.261	1.476	0.74	0.861	0.966	0.793	1.17	0.632	0.736	0.826	0.678	0.855
High	IsMasterProtein	P30536	Translocator protein OS=Homo sapiens GN=TSPO PE=1 SV=3	0	11.89	9.46746	2	6	2	1	169	18.8	9.36	High	High	High	High	High	High	1.175	1.148	1.385	1.162	1.249	0.851	0.977	1.179	0.989	1.063	0.871	1.023	1.206	1.012	1.088	0.722	0.848	0.829	0.839	0.902	0.86	1.011	0.988	1.191	1.075	0.8	0.94	0.919	1.108	0.93
High	IsMasterProtein	Q8N357	Solute carrier family 35 member F6 OS=Homo sapiens GN=SLC35F6 PE=1 SV=1	0	6.859	3.2345	1	3	1	1	371	40.2	6.93	High	High	High	High	High	High	0.924	1	0.936	0.949	1.057	1.082	1.082	1.013	1.027	1.144	1	0.924	0.936	0.95	1.057	1.069	0.987	1.068	1.014	1.13	1.053	0.973	1.053	0.986	1.113	0.946	0.874	0.946	0.885	0.898
High	IsMasterProtein	D6RER5	Septin-11 OS=Homo sapiens GN=SEPT11 PE=1 SV=1	0	87.074	28.0093	11	34	4	1	432	49.8	6.68	High	High	High	High	High	High	0.992	0.985	0.905	0.863	0.953	1.008	0.994	0.913	0.87	0.961	1.015	1.006	0.919	0.876	0.967	1.105	1.095	1.088	0.953	1.053	1.159	1.149	1.142	1.049	1.104	1.049	1.04	1.034	0.95	0.906
High	IsMasterProtein	Q00796	Sorbitol dehydrogenase OS=Homo sapiens GN=SORD PE=1 SV=4	0	54.198	24.6499	8	26	8	1	357	38.3	7.97	High	High	High	High	High	High	1.003	1	0.977	0.875	0.99	0.997	0.997	0.973	0.872	0.986	1	1.003	0.977	0.875	0.99	1.024	1.027	1.024	0.895	1.013	1.143	1.147	1.143	1.117	1.132	1.01	1.014	1.01	0.987	0.884
High	IsMasterProtein	Q5SZC6	Guanine deaminase OS=Homo sapiens GN=GDA PE=1 SV=1	0	106.415	38.1679	16	52	1	1	393	44.2	5.33	High	High	High	High	High	High	0.959	0.958	0.908	0.928	1.149	1.043	0.999	0.947	0.968	1.198	1.044	1.001	0.948	0.969	1.199	1.101	1.056	1.055	1.022	1.265	1.077	1.033	1.032	0.978	1.237	0.871	0.835	0.834	0.791	0.808
High	IsMasterProtein	Q6IBW4	Condensin-2 complex subunit H2 OS=Homo sapiens GN=NCAPH2 PE=1 SV=1	0.002	4.035	1.65289	1	1	1	1	605	68.2	4.74	High	High	High	High	High	High	1.035	1.026	1.07	1.012	1.122	0.966	0.992	1.033	0.978	1.084	0.974	1.008	1.042	0.986	1.093	0.935	0.968	0.959	0.946	1.049	0.988	1.023	1.014	1.057	1.109	0.891	0.923	0.915	0.954	0.902
High	IsMasterProtein	O14841	5-oxoprolinase OS=Homo sapiens GN=OPLAH PE=1 SV=3	0	7.196	1.70807	2	2	2	1	1288	137.4	6.58	High	High	High	High	High	High	1.064	0.948	0.989	1.221	1.201	0.94	0.891	0.929	1.148	1.129	1.055	1.123	1.043	1.288	1.267	1.012	1.076	0.958	1.235	1.215	0.819	0.871	0.776	0.81	0.984	0.833	0.886	0.789	0.823	1.017
High	IsMasterProtein	Q9BTT4	Mediator of RNA polymerase II transcription subunit 10 OS=Homo sapiens GN=MED10 PE=1 SV=1	0	19.773	31.1111	3	5	3	1	135	15.7	6.19	High	High	High	High	High	High	0.892	0.935	1.037	1.132	1.257	1.121	1.048	1.162	1.269	1.409	1.07	0.954	1.109	1.211	1.344	0.965	0.86	0.902	1.092	1.212	0.884	0.788	0.826	0.916	1.11	0.796	0.71	0.744	0.825	0.901
High	IsMasterProtein	Q9UEW8	STE20/SPS1-related proline-alanine-rich protein kinase OS=Homo sapiens GN=STK39 PE=1 SV=3	0	24.236	8.99083	6	7	2	1	545	59.4	6.29	High	High	High	High	High	High
High	IsMasterProtein	Q8TAE8	Growth arrest and DNA damage-inducible proteins-interacting protein 1 OS=Homo sapiens GN=GADD45GIP1 PE=1 SV=1	0	16.323	28.8288	5	6	5	1	222	25.4	10.02	High	High	High	High	High	High	0.988	1.102	1.41	0.905	0.866	1.012	1.115	1.426	0.915	0.876	0.908	0.897	1.279	0.821	0.786	0.709	0.701	0.782	0.642	0.614	1.106	1.093	1.218	1.558	0.957	1.155	1.142	1.273	1.628	1.045
High	IsMasterProtein	Q15942	Zyxin OS=Homo sapiens GN=ZYX PE=1 SV=1	0	59.169	28.3217	12	15	12	1	572	61.2	6.67	High	High	High	High	High	High	0.962	0.813	0.744	0.792	0.663	1.039	0.844	0.774	0.823	0.689	1.231	1.184	0.916	0.975	0.816	1.343	1.292	1.091	1.064	0.891	1.262	1.215	1.026	0.94	0.837	1.508	1.451	1.226	1.123	1.195
High	IsMasterProtein	Q9C0C2	182 kDa tankyrase-1-binding protein OS=Homo sapiens GN=TNKS1BP1 PE=1 SV=4	0	234.865	27.7617	40	57	40	1	1729	181.7	4.86	High	High	High	High	High	High	1.115	0.922	0.804	1.138	0.928	0.896	0.827	0.721	1.02	0.832	1.084	1.209	0.872	1.234	1.007	1.244	1.387	1.147	1.415	1.155	0.879	0.98	0.811	0.707	0.816	1.077	1.202	0.994	0.866	1.226
High	IsMasterProtein	A0A096LNH6	Dedicator of cytokinesis protein 1 OS=Homo sapiens GN=DOCK1 PE=1 SV=1	0	11.265	1.74973	3	3	3	1	1886	217.6	7.71	High	High	High	High	High	High	0.972	1.018	1.02	1.161	1.122	1.029	1.047	1.049	1.194	1.154	0.983	0.955	1.002	1.14	1.102	0.98	0.953	0.998	1.138	1.1	0.862	0.838	0.877	0.879	0.967	0.891	0.867	0.907	0.909	1.034
High	IsMasterProtein	Q15833	Syntaxin-binding protein 2 OS=Homo sapiens GN=STXBP2 PE=1 SV=2	0	87.554	31.3659	15	28	13	1	593	66.4	6.55	High	High	High	High	High	High	0.944	0.958	0.857	0.66	0.787	1.06	1.016	0.908	0.699	0.834	1.044	0.985	0.894	0.689	0.821	1.167	1.101	1.118	0.77	0.918	1.515	1.43	1.452	1.298	1.192	1.271	1.2	1.218	1.089	0.839
High	IsMasterProtein	Q6ZRP7	Sulfhydryl oxidase 2 OS=Homo sapiens GN=QSOX2 PE=1 SV=3	0	24.551	11.8911	7	7	7	1	698	77.5	7.72	High	High	High	High	High	High	0.995	0.985	0.794	1.062	1.075	1.005	0.991	0.799	1.068	1.08	1.015	1.01	0.806	1.078	1.091	1.259	1.252	1.24	1.337	1.353	0.941	0.937	0.928	0.748	1.012	0.93	0.926	0.917	0.739	0.988
High	IsMasterProtein	J3KQV8	Synaptojanin-1 OS=Homo sapiens GN=SYNJ1 PE=1 SV=1	0.005	3.189	1.05459	1	1	1	1	1612	177.4	8.22	High	High	High	High	High	High	0.99	0.664	1.3	1.559	1.263	1.01	0.67	1.313	1.574	1.275	1.506	1.492	1.959	2.348	1.902	0.769	0.762	0.511	1.199	0.971	0.642	0.635	0.426	0.834	0.81	0.792	0.784	0.526	1.03	1.234
High	IsMasterProtein	P02787	Serotransferrin OS=Homo sapiens GN=TF PE=1 SV=3	0.009	2.406	2.00573	1	1	1	1	698	77	7.12	High	High	High	High	High	High	0.887	1.051	0.954	1.113	1.095	1.127	1.185	1.075	1.255	1.234	0.951	0.844	0.907	1.059	1.042	1.048	0.93	1.102	1.167	1.148	0.898	0.797	0.944	0.857	0.984	0.913	0.81	0.96	0.871	1.016
High	IsMasterProtein	P60891	Ribose-phosphate pyrophosphokinase 1 OS=Homo sapiens GN=PRPS1 PE=1 SV=2	0	66.939	32.3899	11	30	5	1	318	34.8	6.98	High	High	High	High	High	High	0.981	0.948	0.827	0.638	0.786	1.02	0.966	0.843	0.65	0.801	1.055	1.035	0.873	0.673	0.829	1.209	1.186	1.146	0.771	0.95	1.568	1.538	1.486	1.297	1.233	1.272	1.248	1.206	1.052	0.811
High	IsMasterProtein	Q75N03	E3 ubiquitin-protein ligase Hakai OS=Homo sapiens GN=CBLL1 PE=1 SV=1	0	6.01	2.85132	1	1	1	1	491	54.5	8.29	High	High	High	High	High	High	0.926	0.934	1.032	1.012	0.981	1.08	1.009	1.115	1.093	1.06	1.071	0.991	1.105	1.083	1.051	0.969	0.897	0.905	0.981	0.951	0.988	0.915	0.923	1.02	0.97	1.019	0.943	0.952	1.051	1.031
High	IsMasterProtein	O75438	NADH dehydrogenase [ubiquinone] 1 beta subcomplex subunit 1 OS=Homo sapiens GN=NDUFB1 PE=1 SV=1	0	7.974	18.9655	1	4	1	1	58	7	8.92	High	High	High	High	High	High	0.967	1.027	1.158	1.009	1.079	1.034	1.062	1.198	1.044	1.116	0.974	0.941	1.127	0.983	1.05	0.864	0.835	0.887	0.872	0.932	0.991	0.958	1.017	1.147	1.069	0.927	0.896	0.952	1.074	0.936
High	IsMasterProtein	Q96CU9	FAD-dependent oxidoreductase domain-containing protein 1 OS=Homo sapiens GN=FOXRED1 PE=1 SV=2	0	27.912	7.61317	4	7	4	1	486	53.8	7.78	High	High	High	High	High	High	0.997	1.037	1.649	1.03	1.13	1.003	1.04	1.655	1.034	1.134	0.965	0.961	1.591	0.994	1.09	0.606	0.604	0.629	0.625	0.685	0.971	0.967	1.006	1.6	1.097	0.885	0.882	0.917	1.459	0.912
High	IsMasterProtein	P06213	Insulin receptor OS=Homo sapiens GN=INSR PE=1 SV=4	0	17.848	2.09841	3	5	1	1	1382	156.2	6.2	High	High	High	High	High	High	1.006	0.975	1.236	1.057	1.241	0.994	0.969	1.229	1.051	1.234	1.025	1.031	1.267	1.084	1.273	0.809	0.814	0.789	0.855	1.004	0.946	0.952	0.923	1.169	1.174	0.806	0.81	0.786	0.996	0.852
High	IsMasterProtein	O76031	ATP-dependent Clp protease ATP-binding subunit clpX-like, mitochondrial OS=Homo sapiens GN=CLPX PE=1 SV=2	0	67.306	17.5355	10	15	10	1	633	69.2	7.58	High	High	High	High	High	High	0.932	0.975	1.092	0.728	0.765	1.073	1.047	1.172	0.781	0.821	1.025	0.955	1.119	0.746	0.784	0.916	0.853	0.893	0.667	0.7	1.374	1.28	1.34	1.5	1.05	1.308	1.219	1.276	1.428	0.952
High	IsMasterProtein	Q6IBS0	Twinfilin-2 OS=Homo sapiens GN=TWF2 PE=1 SV=2	0	43.617	24.9284	7	12	5	1	349	39.5	6.84	High	High	High	High	High	High	0.966	0.966	0.837	0.969	0.964	1.036	1	0.867	1.004	0.998	1.035	1	0.867	1.004	0.998	1.194	1.153	1.154	1.158	1.151	1.032	0.996	0.996	0.864	0.995	1.037	1.002	1.002	0.868	1.006
High	IsMasterProtein	Q9P287	BRCA2 and CDKN1A-interacting protein OS=Homo sapiens GN=BCCIP PE=1 SV=1	0	51.067	36.9427	10	14	10	1	314	36	4.61	High	High	High	High	High	High	0.996	0.989	1.1	1.219	1.109	1.004	0.993	1.104	1.223	1.113	1.011	1.007	1.112	1.233	1.121	0.909	0.906	0.899	1.108	1.008	0.821	0.817	0.811	0.903	0.91	0.902	0.898	0.892	0.992	1.099
High	IsMasterProtein	Q9UBP6	tRNA (guanine-N(7)-)-methyltransferase OS=Homo sapiens GN=METTL1 PE=1 SV=1	0	8.836	7.97101	2	3	2	1	276	31.5	7.64	High	High	High	High	High	High	1.169	1.022	1.226	1.415	1.305	0.855	0.874	1.049	1.21	1.116	0.979	1.144	1.2	1.385	1.277	0.815	0.953	0.833	1.154	1.064	0.707	0.826	0.722	0.867	0.922	0.766	0.896	0.783	0.94	1.085
High	IsMasterProtein	Q9HCU8	DNA polymerase delta subunit 4 OS=Homo sapiens GN=POLD4 PE=1 SV=1	0.005	3.14	9.34579	1	1	1	1	107	12.4	6.77	High	High	High	High	High	High
High	IsMasterProtein	P20936	Ras GTPase-activating protein 1 OS=Homo sapiens GN=RASA1 PE=1 SV=1	0	11.824	3.53391	3	4	3	1	1047	116.3	6.54	High	High	High	High	High	High	0.929	1.118	1.184	1.118	1.091	1.076	1.203	1.274	1.203	1.174	0.895	0.831	1.059	1	0.976	0.845	0.785	0.944	0.945	0.922	0.894	0.831	1	1.059	0.976	0.917	0.852	1.025	1.085	1.025
High	IsMasterProtein	Q9NYF8	Bcl-2-associated transcription factor 1 OS=Homo sapiens GN=BCLAF1 PE=1 SV=2	0	106.372	19.4565	21	42	20	1	920	106.1	9.98	High	High	High	High	High	High	1.051	0.914	0.895	1.156	0.979	0.952	0.87	0.851	1.1	0.931	1.094	1.15	0.979	1.265	1.071	1.118	1.175	1.022	1.292	1.094	0.865	0.909	0.791	0.774	0.847	1.022	1.074	0.934	0.914	1.181
High	IsMasterProtein	Q96IU4	Protein ABHD14B OS=Homo sapiens GN=ABHD14B PE=1 SV=1	0	26.929	19.0476	4	9	4	1	210	22.3	6.4	High	High	High	High	High	High	1.071	0.946	0.943	1.089	0.948	0.933	0.883	0.88	1.016	0.885	1.057	1.133	0.997	1.152	1.002	1.06	1.136	1.003	1.155	1.005	0.918	0.984	0.868	0.866	0.87	1.055	1.13	0.998	0.995	1.149
High	IsMasterProtein	Q9NTJ5	Phosphatidylinositide phosphatase SAC1 OS=Homo sapiens GN=SACM1L PE=1 SV=2	0	30.628	11.5843	7	9	7	1	587	66.9	7.12	High	High	High	High	High	High	0.974	0.994	1.17	1.026	1.035	1.027	1.021	1.201	1.054	1.063	1.006	0.98	1.177	1.032	1.042	0.855	0.832	0.85	0.877	0.885	0.975	0.949	0.969	1.14	1.009	0.966	0.94	0.96	1.13	0.991
High	IsMasterProtein	P50851	Lipopolysaccharide-responsive and beige-like anchor protein OS=Homo sapiens GN=LRBA PE=1 SV=4	0	46.968	4.40098	12	17	12	1	2863	318.9	5.6	High	High	High	High	High	High	0.998	1.002	1.048	1.084	1.13	1.002	1.005	1.05	1.087	1.133	0.998	0.995	1.045	1.082	1.128	0.955	0.952	0.957	1.035	1.079	0.922	0.92	0.924	0.966	1.043	0.885	0.882	0.887	0.927	0.959
High	IsMasterProtein	O43242	26S proteasome non-ATPase regulatory subunit 3 OS=Homo sapiens GN=PSMD3 PE=1 SV=2	0	110.826	28.2772	16	41	16	1	534	60.9	8.44	High	High	High	High	High	High	0.979	1.18	1.368	1.284	1.32	1.022	1.205	1.397	1.312	1.349	0.848	0.83	1.159	1.088	1.119	0.731	0.716	0.862	0.939	0.965	0.779	0.762	0.919	1.065	1.028	0.758	0.742	0.894	1.036	0.973
High	IsMasterProtein	Q8N3C0	Activating signal cointegrator 1 complex subunit 3 OS=Homo sapiens GN=ASCC3 PE=1 SV=3	0	55.016	5.04087	12	18	12	1	2202	251.3	7.09	High	High	High	High	High	High	1.012	1.048	1.15	1.009	1.033	0.988	1.035	1.136	0.997	1.021	0.954	0.966	1.097	0.963	0.986	0.87	0.88	0.911	0.878	0.898	0.991	1.003	1.038	1.14	1.024	0.968	0.98	1.014	1.113	0.977
High	IsMasterProtein	O95630	STAM-binding protein OS=Homo sapiens GN=STAMBP PE=1 SV=1	0	23.95	14.6226	6	10	6	1	424	48	6.29	High	High	High	High	High	High	1.031	1.131	1.141	1.117	1.152	0.97	1.096	1.106	1.083	1.117	0.884	0.912	1.009	0.988	1.019	0.877	0.904	0.991	0.979	1.01	0.896	0.924	1.013	1.021	1.032	0.868	0.895	0.981	0.99	0.969
High	IsMasterProtein	P16152	Carbonyl reductase [NADPH] 1 OS=Homo sapiens GN=CBR1 PE=1 SV=3	0	94.465	47.2924	11	35	11	1	277	30.4	8.32	High	High	High	High	High	High	0.982	0.992	0.964	0.79	0.938	1.018	1.01	0.981	0.804	0.955	1.008	0.99	0.972	0.796	0.946	1.038	1.019	1.029	0.819	0.973	1.267	1.244	1.256	1.221	1.188	1.066	1.047	1.057	1.027	0.842
High	IsMasterProtein	Q9Y375	Complex I intermediate-associated protein 30, mitochondrial OS=Homo sapiens GN=NDUFAF1 PE=1 SV=2	0	6.094	5.50459	2	2	2	1	327	37.7	7.64	High	High	High	High	High	High	0.928	1.081	1.213	1.387	1.261	1.077	1.164	1.306	1.494	1.359	0.925	0.859	1.122	1.283	1.167	0.825	0.766	0.891	1.143	1.04	0.721	0.67	0.78	0.875	0.91	0.793	0.736	0.857	0.961	1.099
High	IsMasterProtein	Q8TDM6	Disks large homolog 5 OS=Homo sapiens GN=DLG5 PE=1 SV=4	0	12.966	1.87598	3	5	3	1	1919	213.7	7.42	High	High	High	High	High	High	0.885	0.967	0.858	0.86	0.893	1.13	1.092	0.97	0.972	1.009	1.035	0.915	0.888	0.89	0.923	1.166	1.031	1.127	1.002	1.04	1.163	1.029	1.124	0.998	1.038	1.12	0.991	1.083	0.961	0.963
High	IsMasterProtein	Q9H0U6	39S ribosomal protein L18, mitochondrial OS=Homo sapiens GN=MRPL18 PE=1 SV=1	0	17.822	17.7778	3	4	3	1	180	20.6	9.54	High	High	High	High	High	High	0.993	1.03	1.476	1.044	0.991	1.007	1.038	1.486	1.052	0.998	0.97	0.963	1.432	1.013	0.962	0.678	0.673	0.698	0.708	0.671	0.958	0.951	0.987	1.413	0.949	1.009	1.002	1.04	1.489	1.054
High	IsMasterProtein	Q9NQL2	Ras-related GTP-binding protein D OS=Homo sapiens GN=RRAGD PE=1 SV=1	0	7.14	5.75	2	2	2	1	400	45.6	4.92	High	High	High	High	High	High	1.045	1.011	1.219	1.101	1.151	0.957	0.968	1.167	1.054	1.102	0.989	1.033	1.206	1.089	1.139	0.82	0.857	0.829	0.903	0.944	0.908	0.949	0.918	1.107	1.045	0.869	0.908	0.878	1.059	0.957
High	IsMasterProtein	O14744	Protein arginine N-methyltransferase 5 OS=Homo sapiens GN=PRMT5 PE=1 SV=4	0	73.693	21.1931	15	36	15	1	637	72.6	6.29	High	High	High	High	High	High	1.021	0.964	1	0.927	1.017	0.979	0.944	0.979	0.908	0.996	1.038	1.06	1.038	0.962	1.056	1	1.021	0.964	0.927	1.017	1.079	1.101	1.039	1.079	1.097	0.983	1.004	0.947	0.983	0.912
High	IsMasterProtein	P17252	Protein kinase C alpha type OS=Homo sapiens GN=PRKCA PE=1 SV=4	0	48.877	21.4286	15	20	14	1	672	76.7	7.05	High	High	High	High	High	High	1.006	0.991	0.926	0.757	0.855	0.994	0.985	0.92	0.753	0.85	1.009	1.015	0.934	0.764	0.863	1.08	1.086	1.07	0.818	0.923	1.32	1.329	1.309	1.223	1.129	1.169	1.177	1.159	1.083	0.886
High	IsMasterProtein	Q9H6T0	Epithelial splicing regulatory protein 2 OS=Homo sapiens GN=ESRP2 PE=1 SV=1	0	35.965	9.0784	6	7	6	1	727	78.4	6.71	High	High	High	High	High	High	1.011	1.063	1.005	1.043	1.101	0.989	1.052	0.994	1.032	1.089	0.941	0.951	0.945	0.981	1.036	0.995	1.006	1.058	1.038	1.096	0.959	0.969	1.02	0.964	1.056	0.908	0.918	0.966	0.913	0.947
High	IsMasterProtein	O75821	Eukaryotic translation initiation factor 3 subunit G OS=Homo sapiens GN=EIF3G PE=1 SV=2	0	78.832	33.125	11	27	2	1	320	35.6	6.13	High	High	High	High	High	High	0.958	0.95	0.921	1.035	0.896	1.044	0.992	0.961	1.081	0.936	1.053	1.008	0.969	1.09	0.944	1.086	1.04	1.032	1.124	0.974	0.966	0.925	0.918	0.889	0.866	1.116	1.069	1.06	1.027	1.155
High	IsMasterProtein	Q9BQA9	Uncharacterized protein C17orf62 OS=Homo sapiens GN=C17orf62 PE=1 SV=1	0.002	3.978	4.27807	1	2	1	1	187	20.8	6.8	High	High	High	High	High	High	1.038	1.06	1.237	1.141	1.169	0.963	1.022	1.192	1.1	1.127	0.943	0.979	1.167	1.076	1.103	0.808	0.839	0.857	0.922	0.945	0.876	0.909	0.929	1.084	1.024	0.855	0.888	0.907	1.058	0.976
High	IsMasterProtein	Q9UNM6	26S proteasome non-ATPase regulatory subunit 13 OS=Homo sapiens GN=PSMD13 PE=1 SV=2	0	98.079	46.0106	17	44	17	1	376	42.9	5.81	High	High	High	High	High	High	1.013	1.009	1.155	0.905	1.047	0.988	0.997	1.141	0.894	1.034	0.991	1.003	1.145	0.897	1.038	0.866	0.876	0.873	0.783	0.907	1.105	1.119	1.115	1.277	1.157	0.955	0.967	0.963	1.103	0.864
High	IsMasterProtein	P43897	Elongation factor Ts, mitochondrial OS=Homo sapiens GN=TSFM PE=1 SV=2	0	65.633	24.3077	10	26	10	1	325	35.4	8.38	High	High	High	High	High	High	0.943	0.959	1.254	0.945	1.024	1.061	1.018	1.33	1.002	1.086	1.042	0.983	1.307	0.985	1.068	0.797	0.752	0.765	0.753	0.817	1.059	0.998	1.016	1.328	1.084	0.976	0.92	0.937	1.224	0.922
High	IsMasterProtein	Q14643	Inositol 1,4,5-trisphosphate receptor type 1 OS=Homo sapiens GN=ITPR1 PE=1 SV=3	0	115.165	9.97099	26	38	19	1	2758	313.7	6.04	High	High	High	High	High	High	0.952	1.049	1.045	0.975	1.018	1.05	1.102	1.097	1.024	1.07	0.953	0.908	0.996	0.93	0.971	0.957	0.911	1.004	0.933	0.975	1.025	0.976	1.075	1.071	1.044	0.982	0.935	1.03	1.026	0.958
High	IsMasterProtein	O00541	Pescadillo homolog OS=Homo sapiens GN=PES1 PE=1 SV=1	0	62.87	20.4082	14	22	14	1	588	68	7.33	High	High	High	High	High	High	1.108	1.256	0.927	1.356	1.36	0.902	1.134	0.837	1.224	1.227	0.796	0.882	0.738	1.079	1.082	1.078	1.195	1.355	1.462	1.466	0.737	0.817	0.927	0.684	1.003	0.735	0.815	0.924	0.682	0.997
High	IsMasterProtein	Q9BW19	Kinesin-like protein KIFC1 OS=Homo sapiens GN=KIFC1 PE=1 SV=2	0	66.083	25.26	13	19	13	1	673	73.7	8.98	High	High	High	High	High	High	1.018	1.055	1.183	1.109	1.273	0.982	1.036	1.161	1.089	1.25	0.948	0.965	1.121	1.052	1.207	0.846	0.861	0.892	0.938	1.076	0.902	0.918	0.951	1.066	1.148	0.786	0.8	0.829	0.929	0.871
High	IsMasterProtein	Q5JS54	Proteasome assembly chaperone 4 OS=Homo sapiens GN=PSMG4 PE=1 SV=2	0	6.983	20.3252	1	2	1	1	123	13.8	6.52	Not Found	Not Found	High	High	Not Found	High		100	100		100		100	100		100	0.01	0.01	0.954	0.01	0.345	0.01	0.01	1.048	0.01	0.362			100	100	100	0.01	0.01	2.899	2.766	0.01
High	IsMasterProtein	Q08378	Golgin subfamily A member 3 OS=Homo sapiens GN=GOLGA3 PE=1 SV=2	0	155.307	24.2991	33	41	32	1	1498	167.3	5.44	High	High	High	High	High	High	1.055	1.03	1.041	1.473	1.385	0.948	0.976	0.987	1.396	1.313	0.971	1.024	1.011	1.429	1.344	0.96	1.013	0.989	1.414	1.33	0.679	0.716	0.7	0.707	0.94	0.722	0.762	0.744	0.752	1.063
High	IsMasterProtein	Q9NVP2	Histone chaperone ASF1B OS=Homo sapiens GN=ASF1B PE=1 SV=1	0	10.246	14.3564	2	2	2	1	202	22.4	4.56	High	High	High	High	High	High	1.099	1.112	1.124	0.796	0.815	0.91	1.012	1.023	0.725	0.742	0.899	0.988	1.011	0.716	0.733	0.89	0.978	0.989	0.708	0.725	1.256	1.38	1.396	1.411	1.023	1.227	1.348	1.364	1.379	0.977
High	IsMasterProtein	P17544	Cyclic AMP-dependent transcription factor ATF-7 OS=Homo sapiens GN=ATF7 PE=1 SV=2	0	15.228	5.46559	2	3	1	1	494	52.9	8.65	High	High	High	High	High	High	1.038	0.974	1.116	1.193	1.142	0.963	0.938	1.075	1.149	1.1	1.027	1.066	1.146	1.225	1.173	0.896	0.93	0.872	1.069	1.023	0.838	0.87	0.816	0.936	0.957	0.876	0.909	0.853	0.977	1.044
High	IsMasterProtein	Q7Z3B0	Small integral membrane protein 15 OS=Homo sapiens GN=SMIM15 PE=3 SV=1	0.007	2.694	9.45946	1	1	1	1	74	8.6	9.82	High	High	High	High	Not Found	Not Found	0.455	0.471	0.065	0.01	0.01	2.199	1.035	0.142	0.01	0.01	2.124	0.966	0.137	0.01	0.01	15.491	7.046	7.293	0.01	0.01	100	100	100	100		100	100	100	100
High	IsMasterProtein	Q9Y6C9	Mitochondrial carrier homolog 2 OS=Homo sapiens GN=MTCH2 PE=1 SV=1	0	30.734	24.0924	6	9	3	1	303	33.3	7.97	High	High	High	High	High	High	0.893	1	1.433	1.028	1.017	1.119	1.12	1.604	1.151	1.138	1	0.893	1.432	1.028	1.017	0.698	0.624	0.698	0.718	0.71	0.973	0.869	0.973	1.393	0.989	0.984	0.879	0.984	1.409	1.011
High	IsMasterProtein	Q4KWH8	1-phosphatidylinositol 4,5-bisphosphate phosphodiesterase eta-1 OS=Homo sapiens GN=PLCH1 PE=1 SV=1	0	7.193	0.472534	1	7	1	1	1693	189.1	7.74	High	High	High	High	High	High	0.994	0.972	0.714	0.754	0.651	1.006	0.977	0.718	0.759	0.655	1.029	1.023	0.735	0.776	0.67	1.401	1.393	1.361	1.057	0.912	1.326	1.318	1.288	0.946	0.863	1.536	1.527	1.492	1.096	1.159
High	IsMasterProtein	O14925	Mitochondrial import inner membrane translocase subunit Tim23 OS=Homo sapiens GN=TIMM23 PE=1 SV=1	0	31.1	31.5789	5	10	5	1	209	21.9	8.6	High	High	High	High	High	High	0.902	1.084	1.404	0.997	1.079	1.109	1.202	1.557	1.106	1.196	0.922	0.832	1.295	0.92	0.995	0.712	0.642	0.772	0.71	0.768	1.003	0.904	1.087	1.408	1.081	0.927	0.836	1.005	1.302	0.925
High	IsMasterProtein	Q9UPN9	E3 ubiquitin-protein ligase TRIM33 OS=Homo sapiens GN=TRIM33 PE=1 SV=3	0	53.248	10.1154	12	20	12	1	1127	122.5	6.67	High	High	High	High	High	High	0.997	1.056	1.048	1.208	1.201	1.003	1.059	1.051	1.211	1.204	0.947	0.944	0.992	1.144	1.137	0.954	0.952	1.008	1.153	1.145	0.828	0.826	0.874	0.868	0.994	0.833	0.831	0.88	0.873	1.006
High	IsMasterProtein	Q86TP1	Exopolyphosphatase PRUNE1 OS=Homo sapiens GN=PRUNE1 PE=1 SV=2	0	31.611	15.011	6	10	6	1	453	50.2	5.5	High	High	High	High	High	High	1.024	1.025	1.085	1.28	1.434	0.977	1.001	1.06	1.25	1.4	0.976	0.999	1.059	1.248	1.399	0.921	0.943	0.944	1.179	1.321	0.782	0.8	0.801	0.848	1.121	0.697	0.714	0.715	0.757	0.892
High	IsMasterProtein	P52701	DNA mismatch repair protein Msh6 OS=Homo sapiens GN=MSH6 PE=1 SV=2	0	215.44	27.4265	35	87	34	1	1360	152.7	6.9	High	High	High	High	High	High	1.023	1.001	1.085	1.005	1.081	0.977	0.978	1.061	0.982	1.057	0.999	1.022	1.084	1.004	1.08	0.921	0.943	0.922	0.926	0.996	0.995	1.018	0.996	1.08	1.076	0.925	0.946	0.926	1.004	0.929
High	IsMasterProtein	Q9NSC5	Homer protein homolog 3 OS=Homo sapiens GN=HOMER3 PE=1 SV=2	0	19.319	13.5734	4	4	4	1	361	39.8	5.45	High	High	High	High	High	High	1.003	0.994	1.161	1.061	1.023	0.997	0.991	1.158	1.058	1.02	1.006	1.009	1.169	1.068	1.03	0.861	0.864	0.856	0.914	0.881	0.942	0.945	0.936	1.094	0.964	0.978	0.98	0.971	1.135	1.037
High	IsMasterProtein	Q9UBI1	COMM domain-containing protein 3 OS=Homo sapiens GN=COMMD3 PE=1 SV=1	0	14.071	21.5385	3	4	1	1	195	22.1	5.99	High	High	High	High	High	High
High	IsMasterProtein	Q9UJY1	Heat shock protein beta-8 OS=Homo sapiens GN=HSPB8 PE=1 SV=1	0	19.278	14.7959	3	7	3	1	196	21.6	5.12	High	High	High	High	High	High	1.006	0.98	1.044	1.219	1.056	0.994	0.974	1.038	1.211	1.049	1.021	1.027	1.066	1.244	1.078	0.958	0.964	0.938	1.167	1.011	0.82	0.826	0.804	0.857	0.866	0.947	0.953	0.928	0.989	1.154
High	IsMasterProtein	O43709	Probable 18S rRNA (guanine-N(7))-methyltransferase OS=Homo sapiens GN=BUD23 PE=1 SV=2	0.001	5.161	5.33808	2	2	2	1	281	31.9	8.73	High	High	High	High	High	High	1.179	0.749	0.517	0.438	0.415	0.848	0.635	0.438	0.372	0.352	1.335	1.574	0.69	0.585	0.555	1.935	2.282	1.449	0.848	0.804	2.283	2.692	1.71	1.18	0.948	2.408	2.839	1.803	1.244	1.055
High	IsMasterProtein	P19338	Nucleolin OS=Homo sapiens GN=NCL PE=1 SV=3	0	353.317	44.6479	49	222	48	1	710	76.6	4.7	High	High	High	High	High	High	1.028	1.003	0.883	1.401	1.057	0.972	0.975	0.859	1.363	1.028	0.997	1.026	0.881	1.398	1.055	1.132	1.165	1.136	1.587	1.197	0.714	0.734	0.715	0.63	0.755	0.946	0.973	0.948	0.835	1.325
High	IsMasterProtein	P09429	High mobility group protein B1 OS=Homo sapiens GN=HMGB1 PE=1 SV=3	0	77.834	47.4419	13	42	8	1	215	24.9	5.74	High	High	High	High	High	High	1.017	1.174	1.066	1.589	1.221	0.983	1.154	1.048	1.563	1.201	0.852	0.867	0.908	1.354	1.041	0.938	0.954	1.101	1.491	1.146	0.629	0.64	0.738	0.671	0.768	0.819	0.833	0.961	0.873	1.301
High	IsMasterProtein	Q9HD45	Transmembrane 9 superfamily member 3 OS=Homo sapiens GN=TM9SF3 PE=1 SV=2	0	9.683	3.22581	2	5	2	1	589	67.8	7.21	High	High	High	High	High	High	1.082	1.015	1.397	1.277	1.274	0.925	0.938	1.291	1.18	1.177	0.986	1.066	1.377	1.258	1.255	0.716	0.774	0.726	0.914	0.912	0.783	0.847	0.795	1.094	0.998	0.785	0.849	0.797	1.097	1.002
High	IsMasterProtein	P11117	Lysosomal acid phosphatase OS=Homo sapiens GN=ACP2 PE=1 SV=3	0	24.14	12.2931	5	11	5	1	423	48.3	6.74	High	High	High	High	High	High	1.023	0.995	1.096	1.039	1.107	0.977	0.973	1.071	1.016	1.082	1.005	1.028	1.101	1.044	1.112	0.912	0.934	0.908	0.948	1.01	0.962	0.985	0.958	1.055	1.066	0.903	0.924	0.899	0.99	0.938
High	IsMasterProtein	P55809	Succinyl-CoA:3-ketoacid coenzyme A transferase 1, mitochondrial OS=Homo sapiens GN=OXCT1 PE=1 SV=1	0	166.823	39.6154	18	63	18	1	520	56.1	7.46	High	High	High	High	High	High	0.975	0.984	1.144	0.884	0.963	1.026	1.009	1.173	0.907	0.988	1.016	0.991	1.162	0.899	0.979	0.874	0.852	0.86	0.773	0.842	1.131	1.102	1.112	1.293	1.089	1.039	1.012	1.022	1.188	0.919
High	IsMasterProtein	P07686	Beta-hexosaminidase subunit beta OS=Homo sapiens GN=HEXB PE=1 SV=3	0	89.008	24.4604	16	37	14	1	556	63.1	6.76	High	High	High	High	High	High	1.017	0.991	1.066	0.789	0.94	0.983	0.975	1.048	0.776	0.924	1.009	1.026	1.075	0.796	0.948	0.938	0.954	0.93	0.74	0.882	1.267	1.289	1.256	1.351	1.191	1.064	1.082	1.055	1.134	0.84
High	IsMasterProtein	O96028	Histone-lysine N-methyltransferase NSD2 OS=Homo sapiens GN=NSD2 PE=1 SV=1	0	17.631	2.63736	3	4	3	1	1365	152.2	8.69	High	High	High	High	High	High	1.112	1.149	1.083	1.095	1.064	0.899	1.033	0.974	0.985	0.957	0.87	0.968	0.942	0.953	0.926	0.923	1.027	1.061	1.011	0.983	0.914	1.016	1.05	0.989	0.972	0.94	1.045	1.08	1.018	1.029
High	IsMasterProtein	P82664	28S ribosomal protein S10, mitochondrial OS=Homo sapiens GN=MRPS10 PE=1 SV=2	0	8.438	16.4179	2	2	2	1	201	23	8	High	High	High	High	High	High	1.203	1.084	1.68	1.035	1.116	0.831	0.901	1.397	0.86	0.927	0.923	1.11	1.551	0.955	1.03	0.595	0.716	0.645	0.616	0.664	0.966	1.162	1.047	1.623	1.078	0.896	1.078	0.971	1.506	0.928
High	IsMasterProtein	O15344	E3 ubiquitin-protein ligase Midline-1 OS=Homo sapiens GN=MID1 PE=1 SV=1	0	9.073	4.64768	3	3	3	1	667	75.2	6.8	High	High	High	High	High	High	0.91	1.005	0.981	1.008	1.177	1.099	1.104	1.078	1.107	1.293	0.995	0.906	0.976	1.003	1.171	1.019	0.928	1.024	1.027	1.199	0.992	0.903	0.997	0.974	1.168	0.85	0.774	0.854	0.834	0.856
High	IsMasterProtein	Q86X27	Ras-specific guanine nucleotide-releasing factor RalGPS2 OS=Homo sapiens GN=RALGPS2 PE=1 SV=1	0.007	2.726	1.88679	1	1	1	1	583	65.1	8.73	High	High	High	High	High	High	1.175	1.279	0.998	0.955	0.859	0.851	1.089	0.85	0.813	0.732	0.782	0.918	0.78	0.747	0.672	1.002	1.177	1.282	0.957	0.861	1.047	1.23	1.339	1.045	0.9	1.164	1.367	1.488	1.161	1.111
High	IsMasterProtein	P00167	Cytochrome b5 OS=Homo sapiens GN=CYB5A PE=1 SV=2	0	21.585	26.8657	3	7	3	1	134	15.3	4.96	High	High	High	High	High	High	1.013	1.053	1.014	1.069	1.029	0.987	1.039	1.001	1.055	1.016	0.95	0.962	0.964	1.015	0.978	0.986	0.999	1.038	1.054	1.015	0.936	0.948	0.985	0.949	0.963	0.971	0.984	1.022	0.985	1.038
High	IsMasterProtein	Q8NEN9	PDZ domain-containing protein 8 OS=Homo sapiens GN=PDZD8 PE=1 SV=1	0.001	4.383	1.03986	1	2	1	1	1154	128.5	6.09	High	High	High	High	High	High	0.678	0.754	1.038	0.831	0.859	1.474	1.111	1.53	1.225	1.266	1.327	0.9	1.377	1.102	1.139	0.964	0.654	0.726	0.801	0.828	1.204	0.816	0.907	1.249	1.033	1.165	0.79	0.878	1.208	0.968
High	IsMasterProtein	E7EQR4	Ezrin OS=Homo sapiens GN=EZR PE=1 SV=3	0	220.49	48.4642	41	138	28	1	586	69.3	6.16	High	High	High	High	High	High	0.997	0.977	0.966	0.977	0.891	1.003	0.98	0.969	0.98	0.893	1.023	1.02	0.989	1	0.911	1.035	1.032	1.012	1.011	0.922	1.024	1.021	1	0.989	0.912	1.123	1.12	1.097	1.085	1.097
High	IsMasterProtein	Q75QN2	Integrator complex subunit 8 OS=Homo sapiens GN=INTS8 PE=1 SV=1	0.004	3.474	2.11055	2	2	2	1	995	113	7.05	High	High	High	High	High	High	0.979	1.128	1.327	1.441	1.412	1.021	1.152	1.355	1.472	1.442	0.886	0.868	1.176	1.278	1.252	0.754	0.738	0.85	1.086	1.064	0.694	0.679	0.783	0.921	0.98	0.708	0.694	0.799	0.94	1.021
High	IsMasterProtein	Q9HD23	Magnesium transporter MRS2 homolog, mitochondrial OS=Homo sapiens GN=MRS2 PE=1 SV=1	0	9.803	7.44921	3	3	3	1	443	50.3	6.87	High	High	High	High	High	High	0.867	0.911	1.09	0.934	0.913	1.154	1.051	1.257	1.078	1.054	1.098	0.952	1.197	1.026	1.003	0.918	0.795	0.836	0.857	0.838	1.07	0.928	0.975	1.167	0.977	1.095	0.949	0.997	1.193	1.023
High	IsMasterProtein	O95197	Reticulon-3 OS=Homo sapiens GN=RTN3 PE=1 SV=2	0	8.314	1.84109	2	3	2	1	1032	112.5	4.96	High	High	High	High	High	High	0.918	0.974	0.969	1.071	0.982	1.089	1.061	1.055	1.166	1.069	1.026	0.943	0.994	1.099	1.008	1.032	0.948	1.006	1.105	1.014	0.934	0.858	0.91	0.905	0.917	1.018	0.935	0.992	0.987	1.09
High	IsMasterProtein	O15061	Synemin OS=Homo sapiens GN=SYNM PE=1 SV=2	0	55.111	8.6262	14	19	14	1	1565	172.7	5.16	High	High	High	High	High	High	1.041	0.975	1.515	1.308	1.188	0.961	0.937	1.456	1.257	1.141	1.026	1.067	1.554	1.341	1.218	0.66	0.687	0.644	0.863	0.784	0.765	0.796	0.746	1.158	0.908	0.842	0.876	0.821	1.276	1.101
High	IsMasterProtein	O60568	Procollagen-lysine,2-oxoglutarate 5-dioxygenase 3 OS=Homo sapiens GN=PLOD3 PE=1 SV=1	0	83.112	21.8157	15	41	15	1	738	84.7	6.05	High	High	High	High	High	High	0.979	0.994	0.973	0.917	1.027	1.022	1.016	0.994	0.936	1.049	1.006	0.984	0.979	0.922	1.033	1.028	1.006	1.022	0.942	1.055	1.091	1.068	1.085	1.062	1.12	0.974	0.953	0.968	0.948	0.893
High	IsMasterProtein	Q9BZQ6	ER degradation-enhancing alpha-mannosidase-like protein 3 OS=Homo sapiens GN=EDEM3 PE=1 SV=2	0.001	5.211	2.25322	2	2	2	1	932	104.6	4.93	High	High	High	High	High	High	0.819	0.927	0.952	0.576	1.212	1.22	1.131	1.161	0.703	1.479	1.079	0.884	1.027	0.622	1.308	1.051	0.861	0.974	0.606	1.274	1.735	1.422	1.608	1.651	2.103	0.825	0.676	0.765	0.785	0.475
High	IsMasterProtein	Q9UQN3	Charged multivesicular body protein 2b OS=Homo sapiens GN=CHMP2B PE=1 SV=1	0	20.034	19.7183	5	5	5	1	213	23.9	8.76	High	High	High	High	High	High	1.192	0.845	0.991	1.166	0.897	0.839	0.708	0.831	0.978	0.752	1.184	1.412	1.173	1.38	1.062	1.009	1.203	0.852	1.176	0.905	0.858	1.023	0.725	0.85	0.769	1.115	1.329	0.942	1.105	1.3
High	IsMasterProtein	P48735	Isocitrate dehydrogenase [NADP], mitochondrial OS=Homo sapiens GN=IDH2 PE=1 SV=2	0	36.729	19.469	9	12	7	1	452	50.9	8.69	High	High	High	High	High	High	0.98	0.976	0.945	0.745	0.827	1.02	0.995	0.964	0.76	0.844	1.025	1.005	0.969	0.764	0.848	1.058	1.037	1.032	0.789	0.875	1.342	1.315	1.309	1.268	1.11	1.209	1.185	1.18	1.143	0.901
High	IsMasterProtein	P06703	Protein S100-A6 OS=Homo sapiens GN=S100A6 PE=1 SV=1	0	18.878	43.3333	5	34	5	1	90	10.2	5.48	High	High	High	High	High	High	1.043	0.99	1.381	1.279	1.034	0.959	0.95	1.324	1.227	0.991	1.01	1.053	1.395	1.292	1.044	0.724	0.755	0.717	0.926	0.748	0.782	0.815	0.774	1.08	0.808	0.967	1.009	0.958	1.337	1.238
High	IsMasterProtein	Q9BQC6	Ribosomal protein 63, mitochondrial OS=Homo sapiens GN=MRPL57 PE=1 SV=1	0	7.984	19.6078	2	2	2	1	102	12.3	11.44	High	High	High	High	High	High	1.055	1.122	1.495	0.827	0.866	0.948	1.064	1.417	0.784	0.821	0.891	0.94	1.332	0.737	0.772	0.669	0.706	0.751	0.553	0.579	1.209	1.275	1.357	1.807	1.047	1.155	1.218	1.296	1.726	0.955
High	IsMasterProtein	K7ELL7	Glucosidase 2 subunit beta OS=Homo sapiens GN=PRKCSH PE=1 SV=1	0	166.228	37.1963	24	76	24	1	535	60.2	4.41	High	High	High	High	High	High	0.983	0.981	1.019	1.204	0.909	1.017	0.998	1.037	1.225	0.924	1.02	1.002	1.04	1.228	0.927	0.981	0.964	0.962	1.181	0.891	0.83	0.816	0.814	0.847	0.754	1.101	1.082	1.079	1.122	1.326
High	IsMasterProtein	P55884	Eukaryotic translation initiation factor 3 subunit B OS=Homo sapiens GN=EIF3B PE=1 SV=3	0	201.563	35.258	26	77	26	1	814	92.4	5	High	High	High	High	High	High	0.99	0.996	0.992	0.847	0.915	1.011	1.006	1.003	0.856	0.925	1.004	0.994	0.996	0.851	0.919	1.008	0.997	1.004	0.854	0.922	1.18	1.168	1.175	1.171	1.08	1.093	1.081	1.088	1.084	0.926
High	IsMasterProtein	Q0ZGT2	Nexilin OS=Homo sapiens GN=NEXN PE=1 SV=1	0	16.215	5.18519	4	5	4	1	675	80.6	5.33	High	High	High	High	High	High	0.941	0.971	0.89	1.265	1.03	1.062	1.032	0.945	1.343	1.094	1.03	0.969	0.916	1.302	1.061	1.124	1.058	1.092	1.422	1.158	0.791	0.744	0.768	0.703	0.814	0.971	0.914	0.943	0.864	1.228
High	IsMasterProtein	A0A087WVQ6	Clathrin heavy chain OS=Homo sapiens GN=CLTC PE=1 SV=1	0	534.359	37.9392	56	192	56	1	1679	191.9	5.69	High	High	High	High	High	High	1.062	1.027	1.078	0.919	1.022	0.942	0.967	1.015	0.865	0.962	0.974	1.034	1.049	0.894	0.995	0.928	0.985	0.953	0.852	0.948	1.089	1.156	1.118	1.173	1.112	0.979	1.039	1.005	1.055	0.899
High	IsMasterProtein	Q9NZJ9	Diphosphoinositol polyphosphate phosphohydrolase 2 OS=Homo sapiens GN=NUDT4 PE=1 SV=2	0	13.815	18.3333	3	4	3	1	180	20.3	6.35	High	High	High	High	High	High	0.978	1.042	1.224	1.016	1.151	1.022	1.066	1.251	1.039	1.177	0.959	0.938	1.174	0.975	1.104	0.817	0.799	0.852	0.83	0.94	0.984	0.962	1.026	1.204	1.133	0.869	0.85	0.906	1.063	0.883
High	IsMasterProtein	P10515	Dihydrolipoyllysine-residue acetyltransferase component of pyruvate dehydrogenase complex, mitochondrial OS=Homo sapiens GN=DLAT PE=1 SV=3	0	70.502	23.3385	12	24	12	1	647	69	7.84	High	High	High	High	High	High	0.991	0.986	1.054	0.928	0.952	1.01	0.995	1.064	0.937	0.961	1.015	1.005	1.069	0.942	0.966	0.949	0.94	0.935	0.881	0.903	1.077	1.067	1.062	1.136	1.026	1.05	1.04	1.035	1.107	0.975
High	IsMasterProtein	Q92667	A-kinase anchor protein 1, mitochondrial OS=Homo sapiens GN=AKAP1 PE=1 SV=1	0	9.148	2.43632	2	2	2	1	903	97.3	4.94	High	High	High	High	High	High	1.164	1.077	1.477	1.646	1.819	0.859	0.925	1.269	1.413	1.562	0.929	1.081	1.372	1.528	1.689	0.677	0.788	0.729	1.114	1.231	0.608	0.708	0.654	0.898	1.105	0.55	0.64	0.592	0.812	0.905
High	IsMasterProtein	P33897	ATP-binding cassette sub-family D member 1 OS=Homo sapiens GN=ABCD1 PE=1 SV=2	0	32.676	8.18792	5	8	5	1	745	82.9	8.95	High	High	High	High	High	High	0.938	1.074	1.025	0.94	1	1.066	1.145	1.093	1.002	1.066	0.931	0.873	0.954	0.875	0.931	0.976	0.915	1.048	0.917	0.975	1.064	0.998	1.143	1.091	1.064	1	0.938	1.075	1.025	0.94
High	IsMasterProtein	Q96EX1	Small integral membrane protein 12 OS=Homo sapiens GN=SMIM12 PE=1 SV=3	0	7.196	17.3913	2	2	2	1	92	10.8	8.44	High	High	High	High	High	High	1.043	0.996	1.238	1.028	0.938	0.959	0.955	1.187	0.986	0.899	1.004	1.047	1.243	1.033	0.942	0.808	0.843	0.805	0.831	0.758	0.972	1.014	0.968	1.204	0.912	1.067	1.112	1.062	1.32	1.097
High	IsMasterProtein	Q13112	Chromatin assembly factor 1 subunit B OS=Homo sapiens GN=CHAF1B PE=1 SV=1	0	24.036	5.9034	3	6	3	1	559	61.5	7.5	High	High	High	High	High	High	1.061	0.963	1.121	0.971	1.022	0.942	0.907	1.056	0.914	0.963	1.038	1.102	1.164	1.008	1.061	0.892	0.947	0.859	0.866	0.912	1.03	1.094	0.992	1.155	1.053	0.978	1.038	0.942	1.096	0.949
High	IsMasterProtein	P51570	Galactokinase OS=Homo sapiens GN=GALK1 PE=1 SV=1	0	59.432	23.2143	7	15	7	1	392	42.2	6.46	High	High	High	High	High	High	1	1.007	1.032	1.017	1.105	1	1.008	1.033	1.017	1.106	0.993	0.992	1.025	1.009	1.097	0.969	0.968	0.976	0.985	1.071	0.983	0.983	0.991	1.015	1.087	0.905	0.904	0.911	0.934	0.92
High	IsMasterProtein	Q9UKZ1	CCR4-NOT transcription complex subunit 11 OS=Homo sapiens GN=CNOT11 PE=1 SV=1	0	16.913	7.64706	3	4	3	1	510	55.2	6.4	High	High	High	High	High	High	0.951	0.959	0.97	0.997	1.084	1.051	1.008	1.019	1.048	1.139	1.043	0.992	1.012	1.04	1.13	1.031	0.981	0.989	1.028	1.117	1.003	0.954	0.961	0.972	1.087	0.923	0.878	0.885	0.895	0.92
High	IsMasterProtein	Q9UHQ9	NADH-cytochrome b5 reductase 1 OS=Homo sapiens GN=CYB5R1 PE=1 SV=1	0	6.472	5.90164	2	2	2	1	305	34.1	9.38	High	High	High	High	High	High
High	IsMasterProtein	Q92541	RNA polymerase-associated protein RTF1 homolog OS=Homo sapiens GN=RTF1 PE=1 SV=4	0	123.945	29.2958	22	37	22	1	710	80.3	8.15	High	High	High	High	High	High	1.074	0.952	0.96	1.194	1.056	0.931	0.886	0.894	1.112	0.983	1.051	1.128	1.008	1.254	1.109	1.042	1.119	0.992	1.244	1.1	0.838	0.9	0.797	0.804	0.884	0.947	1.017	0.902	0.909	1.131
High	IsMasterProtein	Q9NZM5	Ribosome biogenesis protein NOP53 OS=Homo sapiens GN=NOP53 PE=1 SV=2	0	17.496	6.27615	2	4	2	1	478	54.4	10.32	High	High	High	High	High	High	1.011	1.15	0.868	1.335	1.433	0.989	1.138	0.858	1.32	1.418	0.87	0.879	0.754	1.161	1.247	1.153	1.165	1.325	1.539	1.652	0.749	0.757	0.861	0.65	1.074	0.698	0.705	0.802	0.605	0.931
High	IsMasterProtein	P49588	Alanine--tRNA ligase, cytoplasmic OS=Homo sapiens GN=AARS PE=1 SV=2	0	332.646	42.1488	40	120	40	1	968	106.7	5.53	High	High	High	High	High	High	0.965	0.966	0.697	1.071	1.223	1.036	1.001	0.722	1.11	1.267	1.035	0.999	0.722	1.109	1.266	1.435	1.384	1.386	1.537	1.754	0.933	0.901	0.902	0.651	1.141	0.818	0.789	0.79	0.57	0.876
High	IsMasterProtein	P13051	Uracil-DNA glycosylase OS=Homo sapiens GN=UNG PE=1 SV=2	0	20.984	10.5431	4	10	4	1	313	34.6	9.32	High	High	High	High	High	High	0.862	0.906	0.942	0.678	0.759	1.16	1.051	1.093	0.786	0.881	1.103	0.951	1.04	0.748	0.838	1.061	0.915	0.962	0.72	0.806	1.475	1.272	1.337	1.39	1.12	1.317	1.135	1.194	1.241	0.893
High	IsMasterProtein	D6RHJ3	Calnexin (Fragment) OS=Homo sapiens GN=CANX PE=1 SV=8	0	16.023	21.7949	2	11	1	1	78	8.5	4.16	High	High	High	High	High	High	0.938	1.004	0.862	1.042	1.017	1.066	1.071	0.919	1.11	1.084	0.996	0.934	0.858	1.037	1.012	1.16	1.088	1.165	1.208	1.18	0.96	0.901	0.964	0.828	0.976	0.983	0.922	0.988	0.848	1.024
High	IsMasterProtein	Q9UN37	Vacuolar protein sorting-associated protein 4A OS=Homo sapiens GN=VPS4A PE=1 SV=1	0	54.595	24.4851	11	18	8	1	437	48.9	7.8	High	High	High	High	High	High	1.038	1.03	1.019	0.949	1.023	0.964	0.992	0.982	0.915	0.986	0.971	1.008	0.99	0.922	0.994	0.981	1.018	1.01	0.931	1.004	1.053	1.093	1.085	1.074	1.078	0.977	1.014	1.006	0.996	0.928
High	IsMasterProtein	Q96IY1	Kinetochore-associated protein NSL1 homolog OS=Homo sapiens GN=NSL1 PE=1 SV=3	0	18.624	21.7082	5	6	5	1	281	32.1	6.79	High	High	High	High	High	High	0.955	1.04	1.185	1.106	1.205	1.047	1.088	1.24	1.158	1.261	0.962	0.919	1.14	1.064	1.159	0.844	0.806	0.877	0.933	1.017	0.904	0.864	0.94	1.071	1.089	0.83	0.793	0.863	0.984	0.918
High	IsMasterProtein	H3BM74	NEDD8 ultimate buster 1 OS=Homo sapiens GN=NUB1 PE=1 SV=1	0.001	4.956	2.03443	1	1	1	1	639	73.3	6.57	High	High	High	High	High	High	0.907	0.837	1.196	1.086	1.039	1.102	0.923	1.319	1.198	1.145	1.194	1.083	1.429	1.298	1.241	0.836	0.758	0.7	0.908	0.868	0.92	0.835	0.771	1.101	0.956	0.962	0.873	0.806	1.151	1.046
High	IsMasterProtein	O43156	TELO2-interacting protein 1 homolog OS=Homo sapiens GN=TTI1 PE=1 SV=3	0	14.652	2.66299	2	5	2	1	1089	122	5.97	High	High	High	High	High	High	0.89	0.985	1.108	0.892	1.07	1.124	1.106	1.245	1.002	1.202	1.016	0.904	1.125	0.906	1.086	0.903	0.803	0.889	0.805	0.966	1.122	0.998	1.104	1.242	1.2	0.935	0.832	0.92	1.036	0.833
High	IsMasterProtein	Q96PU5	E3 ubiquitin-protein ligase NEDD4-like OS=Homo sapiens GN=NEDD4L PE=1 SV=2	0	21.847	5.94872	6	11	5	1	975	111.9	5.82	High	High	High	High	High	High	0.987	0.982	1.184	0.912	0.858	1.014	0.996	1.2	0.925	0.87	1.018	1.004	1.205	0.929	0.873	0.844	0.833	0.83	0.771	0.724	1.096	1.081	1.077	1.298	0.94	1.166	1.15	1.145	1.38	1.064
High	IsMasterProtein	J3QLS3	28S ribosomal protein S7, mitochondrial OS=Homo sapiens GN=MRPS7 PE=1 SV=1	0	32.286	23.9852	6	9	6	1	271	31.7	9.86	High	High	High	High	High	High	0.949	1.155	1.507	1.077	1.288	1.054	1.218	1.589	1.136	1.357	0.866	0.821	1.305	0.933	1.115	0.663	0.629	0.766	0.715	0.854	0.928	0.881	1.072	1.399	1.195	0.777	0.737	0.897	1.171	0.837
High	IsMasterProtein	P86790	Vacuolar fusion protein CCZ1 homolog B OS=Homo sapiens GN=CCZ1B PE=1 SV=1	0	12.698	6.84647	3	3	3	1	482	55.8	6.48	High	High	High	High	High	High	0.833	0.991	1.22	0.972	1.222	1.2	1.189	1.464	1.167	1.466	1.009	0.841	1.231	0.981	1.233	0.82	0.683	0.812	0.797	1.001	1.028	0.857	1.019	1.255	1.256	0.819	0.682	0.811	0.999	0.796
High	IsMasterProtein	Q96CX2	BTB/POZ domain-containing protein KCTD12 OS=Homo sapiens GN=KCTD12 PE=1 SV=1	0	30.331	19.0769	5	12	5	1	325	35.7	5.64	High	High	High	High	High	High	1.009	1.029	0.942	0.936	1.035	0.991	1.02	0.934	0.928	1.026	0.972	0.98	0.916	0.91	1.005	1.061	1.07	1.092	0.994	1.098	1.068	1.077	1.099	1.006	1.105	0.966	0.975	0.995	0.911	0.905
High	IsMasterProtein	O43707	Alpha-actinin-4 OS=Homo sapiens GN=ACTN4 PE=1 SV=2	0	576.545	61.4709	55	294	39	1	911	104.8	5.44	High	High	High	High	High	High	0.974	0.988	1.05	0.859	0.905	1.027	1.014	1.078	0.882	0.929	1.012	0.986	1.063	0.869	0.916	0.952	0.928	0.941	0.818	0.862	1.164	1.134	1.15	1.223	1.053	1.105	1.077	1.092	1.161	0.949
High	IsMasterProtein	Q8WUM4	Programmed cell death 6-interacting protein OS=Homo sapiens GN=PDCD6IP PE=1 SV=1	0	270.817	48.9631	42	121	41	1	868	96	6.52	High	High	High	High	High	High	1.02	0.989	1.143	0.856	0.988	0.981	0.97	1.121	0.839	0.969	1.011	1.031	1.156	0.865	0.999	0.875	0.892	0.865	0.748	0.864	1.169	1.192	1.156	1.336	1.155	1.012	1.032	1.001	1.157	0.866
High	IsMasterProtein	O43772	Mitochondrial carnitine/acylcarnitine carrier protein OS=Homo sapiens GN=SLC25A20 PE=1 SV=1	0	23.956	17.9402	6	10	6	1	301	32.9	9.41	High	High	High	High	High	High	1.016	1.041	1.46	1.108	1.158	0.985	1.025	1.437	1.091	1.141	0.961	0.976	1.403	1.065	1.113	0.685	0.696	0.713	0.759	0.794	0.902	0.916	0.939	1.317	1.045	0.863	0.877	0.898	1.26	0.957
High	IsMasterProtein	P08572	Collagen alpha-2(IV) chain OS=Homo sapiens GN=COL4A2 PE=1 SV=4	0	33.235	4.26402	5	7	5	1	1712	167.4	8.66	High	High	High	High	High	High	1.063	1.037	1.253	1.073	1.129	0.941	0.976	1.179	1.01	1.062	0.964	1.025	1.208	1.035	1.089	0.798	0.848	0.828	0.857	0.901	0.932	0.99	0.966	1.167	1.052	0.886	0.941	0.918	1.11	0.951
High	IsMasterProtein	Q15172	Serine/threonine-protein phosphatase 2A 56 kDa regulatory subunit alpha isoform OS=Homo sapiens GN=PPP2R5A PE=1 SV=1	0	18.112	9.46502	4	9	3	1	486	56.2	6.71	High	High	High	High	High	High	0.926	1.08	1.074	1.103	1.19	1.08	1.166	1.16	1.191	1.286	0.926	0.857	0.994	1.022	1.102	0.931	0.862	1.006	1.027	1.109	0.906	0.839	0.979	0.973	1.079	0.84	0.778	0.907	0.902	0.927
High	IsMasterProtein	Q9Y6D6	Brefeldin A-inhibited guanine nucleotide-exchange protein 1 OS=Homo sapiens GN=ARFGEF1 PE=1 SV=2	0	36.497	5.08383	9	11	1	1	1849	208.6	5.85	High	High	High	High	High	High	1.141	1.566	1.558	1.298	1.65	0.876	1.372	1.365	1.137	1.446	0.639	0.729	0.995	0.829	1.054	0.642	0.733	1.005	0.833	1.059	0.77	0.879	1.206	1.2	1.271	0.606	0.692	0.949	0.944	0.787
High	IsMasterProtein	Q9UKF6	Cleavage and polyadenylation specificity factor subunit 3 OS=Homo sapiens GN=CPSF3 PE=1 SV=1	0	41.371	13.4503	9	13	9	1	684	77.4	5.6	High	High	High	High	High	High	0.983	0.991	1.151	1.085	1.155	1.017	1.008	1.171	1.104	1.175	1.009	0.992	1.161	1.094	1.165	0.869	0.854	0.861	0.942	1.003	0.922	0.906	0.914	1.061	1.065	0.866	0.851	0.858	0.997	0.939
High	IsMasterProtein	B1AP22	Presenilin OS=Homo sapiens GN=PSEN2 PE=1 SV=1	0.001	4.58	1.8711	1	1	1	1	481	53.7	4.82	High	High	High	High	High	High	0.97	1.008	1.158	1.233	1.148	1.031	1.039	1.193	1.271	1.184	0.992	0.963	1.149	1.223	1.14	0.864	0.838	0.87	1.065	0.992	0.811	0.787	0.817	0.939	0.932	0.871	0.845	0.877	1.008	1.073
High	IsMasterProtein	Q9H4A6	Golgi phosphoprotein 3 OS=Homo sapiens GN=GOLPH3 PE=1 SV=1	0	33.935	23.1544	6	14	6	1	298	33.8	6.44	High	High	High	High	High	High	0.98	0.971	1.081	1.017	1.123	1.021	0.991	1.104	1.038	1.147	1.03	1.009	1.114	1.047	1.157	0.925	0.906	0.898	0.94	1.039	0.983	0.963	0.955	1.063	1.105	0.89	0.872	0.864	0.963	0.905
High	IsMasterProtein	Q9NP92	39S ribosomal protein S30, mitochondrial OS=Homo sapiens GN=MRPS30 PE=1 SV=2	0	9.775	7.0615	3	3	2	1	439	50.3	7.97	High	High	High	High	High	High	1.041	0.999	1.354	0.955	1.086	0.961	0.96	1.3	0.918	1.043	1.001	1.042	1.355	0.956	1.087	0.739	0.769	0.738	0.706	0.802	1.047	1.09	1.046	1.417	1.136	0.921	0.959	0.92	1.247	0.88
High	IsMasterProtein	P17931	Galectin-3 OS=Homo sapiens GN=LGALS3 PE=1 SV=5	0	53.159	32	9	27	9	1	250	26.1	8.56	High	High	High	High	High	High	1.023	0.96	1.049	0.945	0.741	0.978	0.939	1.026	0.924	0.724	1.042	1.065	1.093	0.984	0.772	0.953	0.975	0.915	0.901	0.706	1.058	1.082	1.016	1.11	0.784	1.35	1.38	1.296	1.416	1.276
High	IsMasterProtein	Q9ULH7	MKL/myocardin-like protein 2 OS=Homo sapiens GN=MKL2 PE=1 SV=3	0	8.54	2.84926	4	5	3	1	1088	118.1	6.28	High	High	High	High	High	High	1.147	0.937	1.116	1.11	1.101	0.872	0.817	0.973	0.968	0.96	1.067	1.224	1.191	1.185	1.175	0.896	1.028	0.84	0.995	0.986	0.901	1.033	0.844	1.005	0.992	0.908	1.042	0.851	1.014	1.008
High	IsMasterProtein	Q8TBZ6	tRNA methyltransferase 10 homolog A OS=Homo sapiens GN=TRMT10A PE=1 SV=1	0.003	3.878	3.83481	1	2	1	1	339	39.7	7.65	High	High	High	High	High	High	1.168	0.964	0.583	0.606	0.631	0.856	0.826	0.499	0.519	0.541	1.037	1.211	0.605	0.628	0.655	1.715	2.002	1.653	1.039	1.083	1.651	1.927	1.591	0.963	1.042	1.584	1.85	1.527	0.924	0.96
High	IsMasterProtein	G8JLB6	Heterogeneous nuclear ribonucleoprotein H OS=Homo sapiens GN=HNRNPH1 PE=1 SV=1	0	131.033	30.0847	12	82	4	1	472	51.2	6.8	High	High	High	High	High	High	1.004	1.002	0.958	1.127	0.984	0.996	0.998	0.954	1.123	0.98	0.998	1.002	0.956	1.125	0.982	1.044	1.048	1.046	1.176	1.027	0.887	0.891	0.889	0.85	0.873	1.016	1.02	1.018	0.973	1.145
High	IsMasterProtein	Q99470	Stromal cell-derived factor 2 OS=Homo sapiens GN=SDF2 PE=1 SV=2	0	12.936	6.63507	1	2	1	1	211	23	7.33	High	High	High	High	High	High	0.953	1	1.372	0.98	1.25	1.05	1.05	1.44	1.028	1.312	1	0.953	1.372	0.98	1.25	0.729	0.694	0.729	0.714	0.911	1.021	0.972	1.021	1.4	1.276	0.8	0.762	0.8	1.097	0.784
High	IsMasterProtein	P38117	Electron transfer flavoprotein subunit beta OS=Homo sapiens GN=ETFB PE=1 SV=3	0	122.11	59.6078	17	53	17	1	255	27.8	8.1	High	High	High	High	High	High	0.955	0.975	1.13	0.82	0.94	1.047	1.021	1.183	0.858	0.984	1.025	0.979	1.158	0.841	0.964	0.885	0.846	0.863	0.726	0.832	1.22	1.165	1.189	1.378	1.146	1.064	1.016	1.038	1.202	0.872
High	IsMasterProtein	P12931	Proto-oncogene tyrosine-protein kinase Src OS=Homo sapiens GN=SRC PE=1 SV=3	0	29.06	11.7537	7	10	1	1	536	59.8	7.42	High	High	High	High	High	High	1.022	1.001	1.441	0.948	1.008	0.978	0.979	1.41	0.927	0.986	0.999	1.021	1.44	0.947	1.007	0.694	0.709	0.694	0.658	0.699	1.055	1.078	1.056	1.52	1.063	0.992	1.014	0.993	1.43	0.94
High	IsMasterProtein	Q96HE7	ERO1-like protein alpha OS=Homo sapiens GN=ERO1A PE=1 SV=2	0	103.794	33.9744	14	36	14	1	468	54.4	5.68	High	High	High	High	High	High	1.013	1.013	0.958	0.651	0.72	0.987	0.999	0.946	0.643	0.711	0.988	1.001	0.946	0.643	0.711	1.043	1.057	1.057	0.68	0.752	1.535	1.555	1.554	1.471	1.106	1.388	1.407	1.406	1.331	0.904
High	IsMasterProtein	Q96L92	Sorting nexin-27 OS=Homo sapiens GN=SNX27 PE=1 SV=2	0	26.693	13.6784	8	9	8	1	541	61.2	6.49	High	High	High	High	High	High	1.035	1.04	1.194	1.052	1.217	0.966	1.005	1.154	1.017	1.176	0.962	0.995	1.149	1.012	1.17	0.837	0.866	0.871	0.881	1.019	0.95	0.983	0.988	1.135	1.156	0.822	0.851	0.855	0.982	0.865
High	IsMasterProtein	H0UI80	Negative elongation factor C/D OS=Homo sapiens GN=TH1L PE=1 SV=1	0	56.429	19.0317	10	18	10	1	599	67.3	5.21	High	High	High	High	High	High	1.02	0.992	1.015	0.893	0.972	0.981	0.973	0.996	0.876	0.953	1.008	1.028	1.023	0.9	0.979	0.985	1.004	0.977	0.88	0.957	1.12	1.142	1.111	1.137	1.088	1.029	1.049	1.021	1.045	0.919
High	IsMasterProtein	P04080	Cystatin-B OS=Homo sapiens GN=CSTB PE=1 SV=2	0	44.107	70.4082	6	14	6	1	98	11.1	7.56	High	High	High	High	High	High	1.074	0.971	1.071	1.434	1.101	0.931	0.905	0.997	1.336	1.025	1.03	1.105	1.102	1.476	1.133	0.934	1.003	0.907	1.339	1.028	0.697	0.749	0.677	0.747	0.768	0.908	0.975	0.882	0.973	1.303
High	IsMasterProtein	O95817	BAG family molecular chaperone regulator 3 OS=Homo sapiens GN=BAG3 PE=1 SV=3	0	52.61	16.1739	9	14	9	1	575	61.6	6.95	High	High	High	High	High	High	0.983	0.88	0.988	1.165	1.047	1.017	0.895	1.006	1.185	1.066	1.137	1.117	1.123	1.324	1.19	1.012	0.994	0.89	1.179	1.06	0.859	0.844	0.755	0.849	0.899	0.955	0.938	0.84	0.944	1.112
High	IsMasterProtein	P46459	Vesicle-fusing ATPase OS=Homo sapiens GN=NSF PE=1 SV=3	0	168.808	32.6613	26	64	25	1	744	82.5	6.95	High	High	High	High	High	High	0.992	1.024	1.059	0.94	0.989	1.008	1.032	1.068	0.948	0.997	0.977	0.969	1.034	0.918	0.966	0.944	0.937	0.967	0.887	0.934	1.064	1.055	1.089	1.127	1.053	1.011	1.003	1.035	1.07	0.95
High	IsMasterProtein	Q9C0C9	(E3-independent) E2 ubiquitin-conjugating enzyme OS=Homo sapiens GN=UBE2O PE=1 SV=3	0	66.646	11.0681	12	19	11	1	1292	141.2	5.12	High	High	High	High	High	High	0.998	1.001	0.983	1.065	1.078	1.002	1.003	0.985	1.068	1.081	0.999	0.997	0.982	1.065	1.077	1.018	1.015	1.018	1.084	1.097	0.939	0.936	0.939	0.922	1.012	0.928	0.925	0.928	0.911	0.988
High	IsMasterProtein	Q567U6	Coiled-coil domain-containing protein 93 OS=Homo sapiens GN=CCDC93 PE=1 SV=2	0	34.139	13.3122	8	8	8	1	631	73.2	8.15	High	High	High	High	High	High	0.939	0.955	1.154	1.1	1.199	1.065	1.018	1.229	1.172	1.277	1.047	0.983	1.208	1.152	1.255	0.867	0.814	0.828	0.954	1.039	0.909	0.853	0.868	1.048	1.089	0.834	0.783	0.797	0.962	0.918
High	IsMasterProtein	Q7Z3K6	Mesoderm induction early response protein 3 OS=Homo sapiens GN=MIER3 PE=1 SV=2	0.002	4.149	2	1	1	1	1	550	61.4	4.51	High	High	High	High	High	High	0.846	1.144	1.091	1.499	1.124	1.182	1.352	1.289	1.772	1.328	0.874	0.74	0.953	1.31	0.982	0.917	0.776	1.049	1.375	1.03	0.667	0.564	0.763	0.727	0.749	0.89	0.753	1.018	0.971	1.334
High	IsMasterProtein	P78310	Coxsackievirus and adenovirus receptor OS=Homo sapiens GN=CXADR PE=1 SV=1	0	17.876	17.5342	4	5	4	1	365	40	7.56	High	High	High	High	High	High	0.859	1.122	1.061	0.952	1.02	1.164	1.306	1.235	1.108	1.187	0.892	0.766	0.946	0.849	0.909	0.942	0.809	1.057	0.897	0.961	1.051	0.903	1.179	1.115	1.072	0.98	0.842	1.1	1.04	0.933
High	IsMasterProtein	Q96Q15	Serine/threonine-protein kinase SMG1 OS=Homo sapiens GN=SMG1 PE=1 SV=3	0	10.863	0.764818	3	4	3	1	3661	410.2	6.46	High	High	High	High	High	High	1.038	1.024	1.201	1.246	1.296	0.963	0.986	1.157	1.2	1.248	0.976	1.014	1.173	1.217	1.265	0.832	0.864	0.853	1.038	1.079	0.802	0.833	0.822	0.964	1.04	0.772	0.801	0.79	0.927	0.962
High	IsMasterProtein	Q3T8J9	GON-4-like protein OS=Homo sapiens GN=GON4L PE=1 SV=1	0	7.333	1.20482	2	4	2	1	2241	248.5	5.01	High	High	High	High	High	High	0.983	1.325	0.917	1.076	1.222	1.018	1.349	0.933	1.095	1.244	0.755	0.742	0.692	0.812	0.922	1.09	1.071	1.445	1.173	1.333	0.93	0.914	1.232	0.853	1.136	0.818	0.804	1.084	0.75	0.88
High	IsMasterProtein	Q9UI14	Prenylated Rab acceptor protein 1 OS=Homo sapiens GN=RABAC1 PE=1 SV=1	0	12.924	24.3243	4	6	4	1	185	20.6	7.34	High	High	High	High	High	High	0.918	0.961	0.909	0.903	1.04	1.089	1.047	0.99	0.983	1.133	1.04	0.955	0.945	0.939	1.082	1.1	1.01	1.058	0.993	1.144	1.108	1.017	1.065	1.007	1.152	0.961	0.882	0.924	0.874	0.868
High	IsMasterProtein	A0A286YFF8	Protein MON2 homolog OS=Homo sapiens GN=MON2 PE=1 SV=1	0	50.005	5.00582	8	11	8	1	1718	190.4	6.1	High	High	High	High	High	High	0.972	0.958	1.302	1.133	1.148	1.029	0.986	1.34	1.166	1.181	1.044	1.015	1.359	1.183	1.199	0.768	0.746	0.736	0.87	0.882	0.882	0.858	0.846	1.149	1.013	0.871	0.846	0.834	1.134	0.987
High	IsMasterProtein	Q8N0T1	Uncharacterized protein C8orf59 OS=Homo sapiens GN=C8orf59 PE=1 SV=4	0	9.091	16	2	3	2	1	100	11.4	10.46	High	High	High	High	High	High	1.22	0.988	1.833	1.311	1.08	0.82	0.81	1.503	1.074	0.885	1.012	1.235	1.855	1.326	1.093	0.545	0.665	0.539	0.715	0.589	0.763	0.931	0.754	1.399	0.824	0.926	1.13	0.915	1.697	1.213
High	IsMasterProtein	Q9H0R6	Glutamyl-tRNA(Gln) amidotransferase subunit A, mitochondrial OS=Homo sapiens GN=QRSL1 PE=1 SV=2	0	8.787	5.49242	2	2	2	1	528	57.4	5.68	High	High	High	High	High	High	0.959	1.096	1.308	1.212	1.219	1.043	1.142	1.364	1.264	1.271	0.913	0.875	1.194	1.106	1.113	0.765	0.733	0.838	0.927	0.932	0.825	0.791	0.904	1.079	1.006	0.82	0.787	0.899	1.073	0.994
High	IsMasterProtein	Q99618	Cell division cycle-associated protein 3 OS=Homo sapiens GN=CDCA3 PE=1 SV=1	0	17.307	17.9104	3	4	3	1	268	29	6.43	High	High	High	High	High	High	1.014	1.2	1.163	1.576	1.311	0.986	1.183	1.147	1.555	1.293	0.834	0.845	0.969	1.314	1.093	0.86	0.872	1.032	1.355	1.127	0.634	0.643	0.761	0.738	0.832	0.763	0.773	0.915	0.887	1.203
High	IsMasterProtein	P09669	Cytochrome c oxidase subunit 6C OS=Homo sapiens GN=COX6C PE=1 SV=2	0	24.697	50.6667	7	9	7	1	75	8.8	10.39	High	High	High	High	High	High	0.888	0.922	0.962	0.596	0.691	1.126	1.039	1.084	0.671	0.778	1.084	0.962	1.043	0.646	0.749	1.039	0.923	0.959	0.619	0.718	1.679	1.491	1.549	1.616	1.16	1.447	1.285	1.335	1.393	0.862
High	IsMasterProtein	P42858	Huntingtin OS=Homo sapiens GN=HTT PE=1 SV=2	0	16.474	1.62317	6	6	6	1	3142	347.4	6.2	High	High	High	High	High	High	1.088	1.026	1.039	0.892	0.965	0.92	0.944	0.955	0.82	0.887	0.974	1.06	1.012	0.869	0.94	0.963	1.047	0.988	0.859	0.929	1.121	1.219	1.15	1.164	1.081	1.037	1.127	1.064	1.077	0.925
High	IsMasterProtein	P16070	CD44 antigen OS=Homo sapiens GN=CD44 PE=1 SV=3	0	42.997	8.22102	6	18	6	1	742	81.5	5.33	High	High	High	High	High	High	0.991	0.954	1.375	1.254	1.161	1.01	0.963	1.388	1.266	1.172	1.048	1.038	1.441	1.315	1.217	0.727	0.72	0.694	0.912	0.844	0.797	0.79	0.761	1.096	0.926	0.861	0.853	0.822	1.184	1.08
High	IsMasterProtein	Q5M775	Cytospin-B OS=Homo sapiens GN=SPECC1 PE=1 SV=1	0	52.504	11.4232	13	19	11	1	1068	118.5	6.7	High	High	High	High	High	High	0.975	1.064	1.308	1.508	1.222	1.025	1.091	1.342	1.546	1.253	0.94	0.917	1.23	1.417	1.149	0.764	0.745	0.813	1.152	0.934	0.663	0.647	0.706	0.868	0.81	0.818	0.798	0.871	1.071	1.234
High	IsMasterProtein	P13861	cAMP-dependent protein kinase type II-alpha regulatory subunit OS=Homo sapiens GN=PRKAR2A PE=1 SV=2	0	124.244	44.802	18	50	18	1	404	45.5	5.07	High	High	High	High	High	High	1.069	1.025	1.156	1.172	1.199	0.936	0.959	1.081	1.097	1.122	0.975	1.042	1.127	1.144	1.169	0.865	0.925	0.887	1.015	1.037	0.853	0.911	0.874	0.986	1.022	0.834	0.892	0.855	0.964	0.978
High	IsMasterProtein	Q9H8G2	Caspase activity and apoptosis inhibitor 1 OS=Homo sapiens GN=CAAP1 PE=1 SV=2	0	26.755	19.6676	6	6	6	1	361	38.3	4.72	High	High	High	High	High	High	0.993	0.938	1.077	1.38	1.208	1.007	0.944	1.084	1.39	1.216	1.066	1.059	1.148	1.472	1.287	0.928	0.922	0.871	1.282	1.121	0.724	0.719	0.679	0.78	0.875	0.828	0.822	0.777	0.892	1.143
High	IsMasterProtein	P53384	Cytosolic Fe-S cluster assembly factor NUBP1 OS=Homo sapiens GN=NUBP1 PE=1 SV=2	0	9.059	2.8125	1	3	1	1	320	34.5	5.33	High	High	High	High	High	High	1.065	1.035	1.29	1.409	1.222	0.939	0.972	1.211	1.323	1.147	0.966	1.029	1.246	1.361	1.18	0.775	0.826	0.802	1.092	0.947	0.709	0.756	0.735	0.915	0.867	0.818	0.872	0.847	1.056	1.154
High	IsMasterProtein	A0A087WW40	Endophilin-B1 OS=Homo sapiens GN=SH3GLB1 PE=1 SV=1	0	36.499	19.797	8	15	7	1	394	44.2	6.44	High	High	High	High	High	High	0.943	0.961	0.994	1.034	1.168	1.06	1.019	1.054	1.096	1.239	1.041	0.981	1.035	1.076	1.216	1.006	0.949	0.967	1.04	1.175	0.967	0.912	0.929	0.962	1.13	0.856	0.807	0.822	0.851	0.885
High	IsMasterProtein	P00338	L-lactate dehydrogenase A chain OS=Homo sapiens GN=LDHA PE=1 SV=2	0	188.107	48.1928	20	190	15	1	332	36.7	8.27	High	High	High	High	High	High	1.057	0.999	0.781	0.703	0.77	0.946	0.945	0.739	0.665	0.729	1.001	1.058	0.782	0.704	0.771	1.281	1.354	1.279	0.9	0.987	1.423	1.504	1.421	1.111	1.096	1.298	1.372	1.296	1.013	0.912
High	IsMasterProtein	O75367	Core histone macro-H2A.1 OS=Homo sapiens GN=H2AFY PE=1 SV=4	0	102.253	37.0968	13	34	13	1	372	39.6	9.79	High	High	High	High	High	High	1.023	1.194	1.158	1.239	1.331	0.977	1.167	1.132	1.211	1.3	0.837	0.857	0.97	1.038	1.114	0.864	0.884	1.031	1.07	1.149	0.807	0.826	0.964	0.935	1.074	0.752	0.769	0.898	0.87	0.931
High	IsMasterProtein	Q8WUR7	UPF0235 protein C15orf40 OS=Homo sapiens GN=C15orf40 PE=1 SV=2	0	9.89	13.7255	2	4	2	1	153	16.3	9.83	High	High	High	High	High	High	0.866	1.031	0.988	1.383	1.232	1.155	1.191	1.141	1.598	1.424	0.97	0.84	0.959	1.342	1.196	1.012	0.876	1.043	1.4	1.247	0.723	0.626	0.745	0.714	0.891	0.811	0.702	0.836	0.802	1.123
High	IsMasterProtein	P17029	Zinc finger protein with KRAB and SCAN domains 1 OS=Homo sapiens GN=ZKSCAN1 PE=1 SV=3	0	6.396	3.19716	1	1	1	1	563	63.6	7.05	High	High	High	High	High	High	1.019	0.848	0.83	1.144	1.181	0.981	0.832	0.815	1.123	1.159	1.179	1.201	0.979	1.349	1.392	1.204	1.227	1.022	1.378	1.422	0.874	0.891	0.741	0.726	1.032	0.847	0.863	0.718	0.703	0.969
High	IsMasterProtein	A0A0J9YW54	Ral GTPase-activating protein subunit beta (Fragment) OS=Homo sapiens GN=RALGAPB PE=1 SV=1	0.001	4.828	1.96305	2	2	2	1	866	96.3	5.81	High	High	High	High	High	High	1.272	1.357	1.094	1.701	1.978	0.786	1.067	0.86	1.337	1.555	0.737	0.937	0.806	1.254	1.457	0.914	1.163	1.24	1.555	1.808	0.588	0.748	0.798	0.643	1.163	0.506	0.643	0.686	0.553	0.86
High	IsMasterProtein	B4DE15	UDP-galactose translocator OS=Homo sapiens GN=SLC35A2 PE=1 SV=1	0.001	5.57	2.70936	1	3	1	1	406	42.2	9.86	High	High	High	High	High	High	0.851	0.99	1.012	1.208	1.695	1.175	1.163	1.189	1.42	1.991	1.01	0.86	1.023	1.221	1.713	0.988	0.841	0.978	1.194	1.675	0.828	0.704	0.819	0.838	1.403	0.59	0.502	0.584	0.597	0.713
High	IsMasterProtein	Q96AY2	Crossover junction endonuclease EME1 OS=Homo sapiens GN=EME1 PE=1 SV=2	0.004	3.464	1.92982	1	1	1	1	570	63.2	7.05	High	High	High	High	High	High	0.84	1.135	1.263	1.26	1.299	1.191	1.352	1.504	1.5	1.547	0.881	0.739	1.112	1.109	1.144	0.792	0.665	0.899	0.998	1.029	0.794	0.666	0.901	1.002	1.031	0.77	0.646	0.874	0.972	0.97
High	IsMasterProtein	Q9C0B5	Palmitoyltransferase ZDHHC5 OS=Homo sapiens GN=ZDHHC5 PE=1 SV=2	0.002	4.351	2.7972	1	1	1	1	715	77.5	9.01	High	High	High	High	High	High	0.976	1.155	1.004	1.484	0.983	1.025	1.183	1.029	1.521	1.008	0.866	0.845	0.87	1.285	0.851	0.996	0.972	1.15	1.478	0.979	0.674	0.658	0.778	0.677	0.663	1.017	0.992	1.174	1.021	1.509
High	IsMasterProtein	Q8N128	Protein FAM177A1 OS=Homo sapiens GN=FAM177A1 PE=1 SV=1	0.001	5.422	5.6338	1	1	1	1	213	23.7	4.45	High	High	High	High	High	High
High	IsMasterProtein	P04843	Dolichyl-diphosphooligosaccharide--protein glycosyltransferase subunit 1 OS=Homo sapiens GN=RPN1 PE=1 SV=1	0	196.032	41.0214	27	98	27	1	607	68.5	6.38	High	High	High	High	High	High	0.978	0.997	1.008	0.907	0.972	1.023	1.019	1.031	0.928	0.994	1.003	0.981	1.012	0.91	0.975	0.992	0.97	0.988	0.899	0.964	1.103	1.078	1.099	1.112	1.072	1.029	1.006	1.025	1.038	0.933
High	IsMasterProtein	J3QTA2	BAG family molecular chaperone regulator 1 OS=Homo sapiens GN=BAG1 PE=1 SV=1	0	30.604	19.1304	6	12	6	1	345	38.7	7.81	High	High	High	High	High	High	1.154	1.094	0.821	1.301	1.067	0.866	0.948	0.712	1.127	0.924	0.914	1.055	0.75	1.189	0.974	1.218	1.405	1.333	1.584	1.299	0.769	0.887	0.841	0.631	0.82	0.938	1.082	1.026	0.77	1.22
High	IsMasterProtein	Q92747	Actin-related protein 2/3 complex subunit 1A OS=Homo sapiens GN=ARPC1A PE=2 SV=2	0	30.776	19.4595	7	9	7	1	370	41.5	8.18	High	High	High	High	High	High	0.974	0.956	1.173	0.902	1.036	1.027	0.981	1.204	0.926	1.064	1.046	1.019	1.227	0.944	1.084	0.853	0.831	0.815	0.769	0.884	1.108	1.079	1.059	1.3	1.148	0.965	0.94	0.922	1.132	0.871
High	IsMasterProtein	Q9BTM1	Histone H2A.J OS=Homo sapiens GN=H2AFJ PE=1 SV=1	0	67.614	45.7364	8	67	1	1	129	14	10.9	High	High	High	High	High	High	0.737	0.892	0.699	0.859	0.746	1.357	1.21	0.948	1.166	1.012	1.121	0.826	0.783	0.963	0.836	1.431	1.055	1.277	1.23	1.068	1.164	0.858	1.038	0.813	0.868	1.34	0.988	1.196	0.936	1.152
High	IsMasterProtein	P62256	Ubiquitin-conjugating enzyme E2 H OS=Homo sapiens GN=UBE2H PE=1 SV=1	0	24.516	31.1475	5	7	5	1	183	20.6	4.67	High	High	High	High	High	High	1.027	1.018	1.066	1.044	0.841	0.974	0.992	1.038	1.017	0.82	0.982	1.008	1.047	1.026	0.827	0.938	0.963	0.955	0.98	0.79	0.958	0.983	0.975	1.021	0.806	1.189	1.22	1.21	1.267	1.241
High	IsMasterProtein	Q86U90	YrdC domain-containing protein, mitochondrial OS=Homo sapiens GN=YRDC PE=1 SV=1	0	18.011	16.129	3	7	3	1	279	29.3	8.57	High	High	High	High	High	High	0.878	0.978	1.153	0.904	1.125	1.139	1.115	1.314	1.03	1.281	1.022	0.897	1.179	0.924	1.149	0.867	0.761	0.848	0.784	0.975	1.106	0.971	1.082	1.275	1.244	0.889	0.78	0.87	1.026	0.804
High	IsMasterProtein	P06858	Lipoprotein lipase OS=Homo sapiens GN=LPL PE=1 SV=1	0	6.743	7.57895	2	2	2	1	475	53.1	8.15	High	High	High	High	High	High	1.394	1.468	0.01	0.01	1.176	0.717	1.053	0.01	0.01	0.843	0.681	0.95	0.01	0.01	0.801	100	100	100		100	100	100	100		100	0.851	1.186	1.249	0.01	0.01
High	IsMasterProtein	Q7L5Y1	Mitochondrial enolase superfamily member 1 OS=Homo sapiens GN=ENOSF1 PE=1 SV=1	0	7.041	6.54628	3	3	3	1	443	49.8	6.48	High	High	High	High	High	High	0.915	0.961	1.026	0.986	1.147	1.092	1.05	1.121	1.077	1.252	1.04	0.952	1.068	1.026	1.193	0.974	0.892	0.937	0.96	1.117	1.014	0.929	0.975	1.041	1.163	0.872	0.798	0.838	0.895	0.86
High	IsMasterProtein	Q9GZT8	NIF3-like protein 1 OS=Homo sapiens GN=NIF3L1 PE=1 SV=2	0	28.469	10.8753	4	7	4	1	377	41.9	6.65	High	High	High	High	High	High	1.002	1.009	1.112	1.074	1.229	0.998	1.008	1.11	1.072	1.227	0.991	0.993	1.102	1.064	1.218	0.899	0.901	0.908	0.966	1.105	0.931	0.933	0.94	1.036	1.145	0.814	0.815	0.821	0.905	0.874
High	IsMasterProtein	A0A0A0MRK6	Metaxin 1, isoform CRA_b OS=Homo sapiens GN=MTX1 PE=1 SV=1	0	18.043	9.22747	4	6	4	1	466	51.4	9.79	High	High	High	High	High	High	1.074	1.115	1.39	1.247	1.23	0.931	1.038	1.294	1.161	1.145	0.897	0.963	1.246	1.118	1.103	0.72	0.773	0.802	0.897	0.885	0.802	0.861	0.894	1.114	0.986	0.813	0.874	0.907	1.13	1.014
High	IsMasterProtein	Q9NUQ9	Protein FAM49B OS=Homo sapiens GN=FAM49B PE=1 SV=1	0	89.868	45.9877	13	28	12	1	324	36.7	6.06	High	High	High	High	High	High	0.979	0.971	0.947	0.866	0.919	1.022	0.992	0.967	0.884	0.939	1.03	1.008	0.975	0.892	0.947	1.056	1.034	1.025	0.914	0.971	1.155	1.131	1.121	1.093	1.062	1.088	1.065	1.056	1.03	0.942
High	IsMasterProtein	Q9Y6N7	Roundabout homolog 1 OS=Homo sapiens GN=ROBO1 PE=1 SV=1	0	6.285	1.21139	2	2	2	1	1651	180.8	6.04	High	High	High	High	High	High	1.008	0.917	1.137	1.122	1.15	0.992	0.91	1.128	1.113	1.141	1.09	1.099	1.24	1.223	1.254	0.879	0.886	0.806	0.986	1.011	0.891	0.899	0.817	1.014	1.025	0.869	0.876	0.797	0.989	0.975
High	IsMasterProtein	P55011	Solute carrier family 12 member 2 OS=Homo sapiens GN=SLC12A2 PE=1 SV=1	0	9.071	3.13531	3	3	3	1	1212	131.4	6.4	High	High	High	High	High	High	1.176	1.063	1.365	1.568	1.597	0.85	0.904	1.16	1.333	1.358	0.941	1.106	1.284	1.475	1.502	0.733	0.862	0.779	1.149	1.17	0.638	0.75	0.678	0.87	1.018	0.626	0.736	0.666	0.855	0.982
High	IsMasterProtein	O95363	Phenylalanine--tRNA ligase, mitochondrial OS=Homo sapiens GN=FARS2 PE=1 SV=1	0	10.019	5.9867	3	3	3	1	451	52.3	7.46	High	High	High	High	High	High	1.083	1.047	1.092	1.13	1.066	0.924	0.967	1.009	1.044	0.984	0.955	1.034	1.043	1.08	1.018	0.916	0.992	0.959	1.035	0.976	0.885	0.958	0.926	0.966	0.943	0.938	1.016	0.982	1.025	1.06
High	IsMasterProtein	Q9NX07	tRNA selenocysteine 1-associated protein 1 OS=Homo sapiens GN=TRNAU1AP PE=1 SV=1	0.001	5.715	4.52962	1	1	1	1	287	32.5	4.74	High	High	High	High	High	High	1.083	0.954	1.107	0.954	1.181	0.923	0.881	1.022	0.881	1.09	1.049	1.136	1.161	1	1.238	0.903	0.978	0.861	0.861	1.066	1.048	1.135	1	1.161	1.238	0.847	0.917	0.808	0.938	0.808
High	IsMasterProtein	Q9BXS9	Solute carrier family 26 member 6 OS=Homo sapiens GN=SLC26A6 PE=1 SV=1	0	10.534	3.16206	3	3	3	1	759	82.9	8.37	High	High	High	High	High	High	1.082	1.054	1.198	1.145	1.19	0.924	0.974	1.107	1.058	1.1	0.949	1.027	1.136	1.086	1.129	0.835	0.903	0.88	0.955	0.994	0.874	0.945	0.921	1.047	1.04	0.84	0.909	0.886	1.006	0.961
High	IsMasterProtein	Q96P48	Arf-GAP with Rho-GAP domain, ANK repeat and PH domain-containing protein 1 OS=Homo sapiens GN=ARAP1 PE=1 SV=3	0	28.56	4	4	10	4	1	1450	162.1	6.23	High	High	High	High	High	High	0.944	0.919	1.132	1.014	1.109	1.06	0.974	1.199	1.074	1.175	1.089	1.027	1.232	1.103	1.207	0.884	0.834	0.812	0.896	0.98	0.987	0.931	0.906	1.116	1.094	0.902	0.851	0.829	1.021	0.914
High	IsMasterProtein	P82663	28S ribosomal protein S25, mitochondrial OS=Homo sapiens GN=MRPS25 PE=1 SV=1	0	8.316	10.4046	2	3	2	1	173	20.1	8.82	High	High	High	High	High	High	1.073	1.003	1.247	1.135	1.169	0.932	0.936	1.163	1.058	1.09	0.997	1.069	1.243	1.131	1.165	0.802	0.86	0.805	0.91	0.938	0.881	0.945	0.884	1.099	1.031	0.855	0.917	0.858	1.066	0.97
High	IsMasterProtein	Q9H3R5	Centromere protein H OS=Homo sapiens GN=CENPH PE=1 SV=1	0	7.657	8.90688	3	4	3	1	247	28.5	5.29	High	High	High	High	High	High	1.061	0.992	0.966	1.01	0.974	0.943	0.935	0.911	0.952	0.919	1.008	1.07	0.974	1.018	0.982	1.035	1.098	1.026	1.045	1.008	0.991	1.051	0.983	0.957	0.965	1.026	1.089	1.018	0.992	1.036
High	IsMasterProtein	Q8IVF2	Protein AHNAK2 OS=Homo sapiens GN=AHNAK2 PE=1 SV=2	0	347.954	28.7662	61	111	59	1	5795	616.2	5.36	High	High	High	High	High	High	1.161	1.001	0.72	1.32	1.063	0.862	0.862	0.62	1.137	0.916	0.999	1.16	0.719	1.319	1.062	1.39	1.613	1.391	1.834	1.478	0.758	0.879	0.758	0.545	0.806	0.941	1.092	0.941	0.677	1.241
High	IsMasterProtein	Q9NZ43	Vesicle transport protein USE1 OS=Homo sapiens GN=USE1 PE=1 SV=2	0	8.511	8.49421	2	2	2	1	259	29.4	9.07	High	High	High	High	High	High	1.122	1.219	1.397	1.301	1.347	0.891	1.087	1.246	1.159	1.2	0.82	0.92	1.146	1.067	1.105	0.716	0.803	0.872	0.931	0.964	0.769	0.863	0.937	1.075	1.035	0.743	0.833	0.905	1.038	0.966
High	IsMasterProtein	P98082	Disabled homolog 2 OS=Homo sapiens GN=DAB2 PE=1 SV=3	0	99.2	20.2597	14	28	14	1	770	82.4	5.53	High	High	High	High	High	High	1.046	0.956	0.846	0.819	0.694	0.956	0.914	0.808	0.783	0.663	1.046	1.094	0.884	0.857	0.725	1.183	1.237	1.131	0.969	0.82	1.22	1.277	1.167	1.032	0.846	1.442	1.508	1.378	1.219	1.181
High	IsMasterProtein	R4GMU1	GDH/6PGL endoplasmic bifunctional protein OS=Homo sapiens GN=H6PD PE=1 SV=1	0	15.341	3.99002	3	4	3	1	802	90.1	7.23	High	High	High	High	High	High	1.022	1.115	1.42	1.025	1.237	0.979	1.091	1.39	1.003	1.211	0.897	0.916	1.274	0.919	1.11	0.704	0.719	0.785	0.722	0.871	0.976	0.997	1.088	1.386	1.207	0.808	0.826	0.901	1.148	0.829
High	IsMasterProtein	A0A075B6G3	Dystrophin OS=Homo sapiens GN=DMD PE=1 SV=1	0	33.992	1.79104	5	8	4	1	3685	426.5	5.9	High	High	High	High	High	High	1.033	1.014	0.991	1.119	1.076	0.968	0.982	0.96	1.084	1.042	0.986	1.019	0.978	1.104	1.062	1.009	1.042	1.023	1.129	1.086	0.894	0.923	0.906	0.886	0.962	0.929	0.96	0.942	0.921	1.04
High	IsMasterProtein	Q9UG63	ATP-binding cassette sub-family F member 2 OS=Homo sapiens GN=ABCF2 PE=1 SV=2	0	64.102	20.2247	13	22	13	1	623	71.2	7.37	High	High	High	High	High	High	0.891	1.067	0.986	0.913	1.046	1.122	1.198	1.106	1.024	1.174	0.937	0.835	0.923	0.855	0.98	1.015	0.904	1.083	0.926	1.061	1.096	0.976	1.17	1.08	1.146	0.956	0.852	1.021	0.943	0.873
High	IsMasterProtein	Q9UBU8	Mortality factor 4-like protein 1 OS=Homo sapiens GN=MORF4L1 PE=1 SV=2	0	14.855	8.28729	3	3	2	1	362	41.4	9.28	High	High	High	High	High	High	0.983	1.035	1.009	0.806	0.908	1.018	1.053	1.027	0.82	0.924	0.966	0.95	0.975	0.779	0.878	0.991	0.974	1.026	0.799	0.9	1.241	1.22	1.285	1.252	1.127	1.101	1.082	1.139	1.111	0.887
High	IsMasterProtein	P14866	Heterogeneous nuclear ribonucleoprotein L OS=Homo sapiens GN=HNRNPL PE=1 SV=2	0	141.564	32.0883	15	60	14	1	589	64.1	8.22	High	High	High	High	High	High	0.998	1.004	0.976	0.815	0.954	1.002	1.006	0.978	0.817	0.956	0.996	0.994	0.972	0.812	0.95	1.025	1.023	1.029	0.836	0.977	1.226	1.224	1.232	1.197	1.17	1.048	1.046	1.053	1.023	0.855
High	IsMasterProtein	G5E9Q6	Profilin OS=Homo sapiens GN=PFN2 PE=1 SV=1	0	62.294	29.7872	6	18	2	1	188	20.8	7.52	High	High	High	High	High	High	1.049	0.985	0.951	1.058	1.146	0.953	0.939	0.906	1.008	1.092	1.015	1.065	0.965	1.073	1.163	1.052	1.104	1.036	1.112	1.206	0.945	0.992	0.932	0.899	1.084	0.872	0.915	0.859	0.829	0.923
High	IsMasterProtein	Q9H0V1	Transmembrane protein 168 OS=Homo sapiens GN=TMEM168 PE=2 SV=2	0.005	3.203	1.43472	1	1	1	1	697	79.7	8.03	High	High	High	High	High	High	0.897	0.957	1.343	1.117	1.367	1.114	1.066	1.496	1.244	1.523	1.045	0.938	1.403	1.167	1.428	0.745	0.668	0.713	0.832	1.018	0.896	0.804	0.857	1.202	1.224	0.732	0.657	0.7	0.982	0.817
High	IsMasterProtein	Q96QR8	Transcriptional activator protein Pur-beta OS=Homo sapiens GN=PURB PE=1 SV=3	0	25.551	14.1026	4	6	4	1	312	33.2	5.43	High	High	High	High	High	High	0.989	0.932	0.936	0.913	0.847	1.011	0.943	0.946	0.923	0.856	1.072	1.061	1.004	0.979	0.909	1.068	1.057	0.996	0.975	0.905	1.096	1.084	1.022	1.026	0.928	1.18	1.168	1.101	1.105	1.077
High	IsMasterProtein	P32320	Cytidine deaminase OS=Homo sapiens GN=CDA PE=1 SV=2	0	42.83	62.3288	6	17	6	1	146	16.2	6.92	High	High	High	High	High	High	1.214	0.966	1.028	1.056	0.78	0.824	0.795	0.847	0.87	0.642	1.036	1.257	1.064	1.094	0.807	0.973	1.181	0.939	1.028	0.759	0.947	1.149	0.914	0.973	0.738	1.282	1.557	1.238	1.318	1.355
High	IsMasterProtein	P31937	3-hydroxyisobutyrate dehydrogenase, mitochondrial OS=Homo sapiens GN=HIBADH PE=1 SV=2	0	71.046	26.7857	7	14	7	1	336	35.3	8.13	High	High	High	High	High	High	0.943	1.051	1.231	1.017	1.124	1.061	1.115	1.306	1.078	1.193	0.951	0.897	1.171	0.967	1.069	0.812	0.766	0.854	0.826	0.913	0.984	0.927	1.034	1.211	1.106	0.889	0.839	0.935	1.095	0.904
High	IsMasterProtein	Q96LD8	Sentrin-specific protease 8 OS=Homo sapiens GN=SENP8 PE=1 SV=1	0	8.641	11.3208	2	2	2	1	212	24.1	5.97	High	High	High	High	High	High	1.035	1.132	1.312	1.272	1.279	0.966	1.093	1.267	1.229	1.235	0.884	0.915	1.159	1.124	1.13	0.762	0.789	0.863	0.97	0.975	0.786	0.814	0.89	1.031	1.005	0.782	0.81	0.885	1.026	0.995
High	IsMasterProtein	Q99986	Serine/threonine-protein kinase VRK1 OS=Homo sapiens GN=VRK1 PE=1 SV=1	0	19.549	13.8889	6	7	6	1	396	45.4	8.91	High	High	High	High	High	High	0.973	1.104	1.308	1.285	1.523	1.028	1.135	1.345	1.321	1.566	0.906	0.881	1.185	1.164	1.38	0.764	0.744	0.844	0.982	1.164	0.778	0.757	0.859	1.018	1.186	0.657	0.639	0.725	0.859	0.844
High	IsMasterProtein	P24386	Rab proteins geranylgeranyltransferase component A 1 OS=Homo sapiens GN=CHM PE=1 SV=3	0.003	3.666	1.37825	1	1	1	1	653	73.4	4.75	High	High	High	High	High	High
High	IsMasterProtein	O75792	Ribonuclease H2 subunit A OS=Homo sapiens GN=RNASEH2A PE=1 SV=2	0	45.089	28.0936	8	12	8	1	299	33.4	5.25	High	High	High	High	High	High	0.987	0.983	1.084	0.92	1.049	1.014	0.996	1.099	0.932	1.063	1.018	1.004	1.104	0.936	1.068	0.922	0.91	0.906	0.848	0.967	1.087	1.072	1.068	1.179	1.14	0.953	0.94	0.937	1.034	0.877
High	IsMasterProtein	O15514	DNA-directed RNA polymerase II subunit RPB4 OS=Homo sapiens GN=POLR2D PE=1 SV=1	0	12.892	29.5775	3	4	3	1	142	16.3	4.79	High	High	High	High	High	High	0.917	1.379	0.979	1.313	1.216	1.09	1.504	1.068	1.431	1.326	0.725	0.665	0.71	0.952	0.882	1.021	0.936	1.408	1.34	1.242	0.762	0.699	1.051	0.746	0.927	0.822	0.754	1.134	0.805	1.079
High	IsMasterProtein	O60341	Lysine-specific histone demethylase 1A OS=Homo sapiens GN=KDM1A PE=1 SV=2	0	96.224	20.5399	16	30	16	1	852	92.8	6.52	High	High	High	High	High	High	1	1.017	0.994	0.86	0.968	1	1.016	0.993	0.859	0.968	0.983	0.984	0.977	0.845	0.952	1.006	1.007	1.023	0.865	0.974	1.163	1.164	1.183	1.156	1.126	1.033	1.034	1.051	1.027	0.888
High	IsMasterProtein	A0A0G2JR96	Cytoplasmic FMR1-interacting protein 1 (Fragment) OS=Homo sapiens GN=CYFIP1 PE=1 SV=4	0	52.708	12.413	10	22	1	1	862	100.2	6.44	High	High	High	High	High	High	0.92	1.16	1.149	0.814	1.048	1.087	1.261	1.249	0.885	1.14	0.862	0.793	0.991	0.702	0.904	0.87	0.8	1.01	0.708	0.912	1.228	1.13	1.425	1.412	1.288	0.954	0.877	1.107	1.096	0.777
High	IsMasterProtein	O14497	AT-rich interactive domain-containing protein 1A OS=Homo sapiens GN=ARID1A PE=1 SV=3	0	52.927	6.73961	13	16	13	1	2285	241.9	6.7	High	High	High	High	High	High	1.003	0.977	0.993	1.136	1.147	0.997	0.974	0.99	1.132	1.143	1.024	1.027	1.017	1.163	1.174	1.007	1.01	0.983	1.143	1.154	0.88	0.883	0.86	0.875	1.01	0.872	0.875	0.852	0.866	0.99
High	IsMasterProtein	P35556	Fibrillin-2 OS=Homo sapiens GN=FBN2 PE=1 SV=3	0	12.234	1.06456	4	4	3	1	2912	314.6	4.86	High	High	High	High	High	High	1.266	1.113	1.236	1.182	1.041	0.79	0.879	0.976	0.934	0.823	0.899	1.138	1.111	1.062	0.936	0.809	1.024	0.9	0.956	0.843	0.846	1.071	0.941	1.046	0.881	0.96	1.215	1.068	1.187	1.135
High	IsMasterProtein	Q16831	Uridine phosphorylase 1 OS=Homo sapiens GN=UPP1 PE=1 SV=1	0	24.523	17.4194	5	5	5	1	310	33.9	7.88	High	High	High	High	High	High	1.15	1.026	1.744	1.381	1.447	0.87	0.893	1.517	1.201	1.259	0.974	1.12	1.7	1.345	1.41	0.573	0.659	0.588	0.792	0.83	0.724	0.833	0.743	1.263	1.048	0.691	0.794	0.709	1.205	0.954
High	IsMasterProtein	P22033	Methylmalonyl-CoA mutase, mitochondrial OS=Homo sapiens GN=MUT PE=1 SV=4	0	18.703	5.73333	4	7	4	1	750	83.1	6.93	High	High	High	High	High	High	0.97	1.09	1.385	0.954	1.034	1.031	1.123	1.428	0.984	1.066	0.918	0.89	1.272	0.876	0.949	0.722	0.7	0.786	0.689	0.747	1.048	1.016	1.142	1.452	1.084	0.967	0.938	1.053	1.339	0.923
High	IsMasterProtein	O75718	Cartilage-associated protein OS=Homo sapiens GN=CRTAP PE=1 SV=1	0	28.562	21.4464	7	9	7	1	401	46.5	5.73	High	High	High	High	High	High	1.01	1.06	1.109	0.867	1	0.99	1.05	1.098	0.859	0.99	0.943	0.952	1.046	0.818	0.943	0.902	0.911	0.956	0.782	0.902	1.153	1.165	1.223	1.279	1.153	1	1.01	1.06	1.109	0.867
High	IsMasterProtein	Q5VW32	BRO1 domain-containing protein BROX OS=Homo sapiens GN=BROX PE=1 SV=1	0	19.612	14.8418	7	14	7	1	411	46.4	7.65	High	High	High	High	High	High	0.96	0.919	0.853	0.687	0.771	1.042	0.958	0.889	0.715	0.803	1.088	1.044	0.928	0.747	0.839	1.173	1.125	1.078	0.805	0.904	1.456	1.398	1.339	1.242	1.123	1.297	1.245	1.192	1.106	0.891
High	IsMasterProtein	P31689	DnaJ homolog subfamily A member 1 OS=Homo sapiens GN=DNAJA1 PE=1 SV=2	0	49.711	17.6322	9	16	7	1	397	44.8	7.08	High	High	High	High	High	High	0.847	0.937	0.827	0.703	0.724	1.181	1.107	0.977	0.83	0.855	1.067	0.903	0.882	0.749	0.772	1.209	1.024	1.133	0.849	0.875	1.423	1.205	1.334	1.177	1.031	1.381	1.169	1.295	1.142	0.97
High	IsMasterProtein	Q9Y2X0	Mediator of RNA polymerase II transcription subunit 16 OS=Homo sapiens GN=MED16 PE=1 SV=2	0	16.227	5.24515	4	5	4	1	877	96.7	7.37	High	High	High	High	High	High	1.109	1.064	1.077	1.243	1.231	0.902	0.96	0.971	1.121	1.11	0.94	1.042	1.012	1.168	1.157	0.929	1.03	0.988	1.154	1.143	0.804	0.892	0.856	0.866	0.99	0.812	0.901	0.864	0.875	1.01
High	IsMasterProtein	P10412	Histone H1.4 OS=Homo sapiens GN=HIST1H1E PE=1 SV=2	0	176.856	53.8813	18	115	5	1	219	21.9	11.03	High	High	High	High	High	High	0.906	1.52	1.509	3.977	3.229	1.104	1.678	1.666	4.391	3.565	0.658	0.596	0.993	2.617	2.125	0.663	0.6	1.007	2.636	2.14	0.251	0.228	0.382	0.379	0.812	0.31	0.281	0.471	0.467	1.232
High	IsMasterProtein	O95070	Protein YIF1A OS=Homo sapiens GN=YIF1A PE=1 SV=2	0.001	5.607	5.11945	1	1	1	1	293	32	8.95	High	High	High	High	High	High
High	IsMasterProtein	Q9NYH9	U3 small nucleolar RNA-associated protein 6 homolog OS=Homo sapiens GN=UTP6 PE=2 SV=2	0	12.052	5.86265	3	3	3	1	597	70.1	7.28	High	High	High	High	High	High	0.805	0.929	0.659	1.019	1.199	1.242	1.153	0.818	1.265	1.49	1.077	0.867	0.709	1.097	1.292	1.518	1.222	1.41	1.546	1.821	0.982	0.79	0.912	0.647	1.177	0.834	0.671	0.774	0.549	0.849
High	IsMasterProtein	Q8N6T7	NAD-dependent protein deacetylase sirtuin-6 OS=Homo sapiens GN=SIRT6 PE=1 SV=2	0.001	5.282	3.66197	1	1	1	1	355	39.1	9.19	High	High	High	High	High	High	1.048	1.264	1.871	1.289	1.39	0.954	1.206	1.784	1.229	1.326	0.791	0.83	1.48	1.02	1.1	0.535	0.56	0.676	0.689	0.743	0.776	0.814	0.981	1.452	1.079	0.719	0.754	0.909	1.346	0.927
High	IsMasterProtein	A0A087X1I8	LisH domain-containing protein ARMC9 OS=Homo sapiens GN=ARMC9 PE=1 SV=1	0.004	3.478	1.22249	1	1	1	1	818	91.8	6.2	High	High	High	High	High	High
High	IsMasterProtein	A0A1W2PRB8	Uncharacterized protein OS=Homo sapiens PE=4 SV=1	0	39.497	13.1265	10	13	9	1	838	93.4	7.77	High	High	High	High	High	High	1.001	1.019	1.086	1.032	1.181	0.999	1.018	1.084	1.03	1.18	0.981	0.982	1.065	1.012	1.159	0.921	0.922	0.939	0.95	1.088	0.969	0.971	0.988	1.053	1.145	0.847	0.848	0.863	0.919	0.873
High	IsMasterProtein	A0A0R4J2E2	R3H and coiled-coil domain-containing protein 1 OS=Homo sapiens GN=R3HCC1 PE=1 SV=1	0.004	3.253	3.18182	1	1	1	1	440	49	5.63	High	High	High	High	High	High	0.282	1.09	1.205	1.192	1.246	3.546	3.866	4.273	4.225	4.417	0.917	0.259	1.105	1.093	1.143	0.83	0.234	0.905	0.989	1.034	0.839	0.237	0.915	1.011	1.045	0.803	0.226	0.875	0.967	0.957
High	IsMasterProtein	Q9H7B2	Ribosome production factor 2 homolog OS=Homo sapiens GN=RPF2 PE=1 SV=2	0	7.052	5.88235	2	2	2	1	306	35.6	9.99	High	High	High	High	High	High	1.02	1.418	1.44	2.417	2.345	0.98	1.389	1.412	2.369	2.299	0.705	0.72	1.016	1.705	1.654	0.694	0.708	0.984	1.678	1.628	0.414	0.422	0.586	0.596	0.97	0.426	0.435	0.604	0.614	1.031
High	IsMasterProtein	O94913	Pre-mRNA cleavage complex 2 protein Pcf11 OS=Homo sapiens GN=PCF11 PE=1 SV=3	0	39.53	5.46624	8	12	8	1	1555	172.9	8.48	High	High	High	High	High	High	0.973	0.994	1.021	1.126	1.12	1.027	1.021	1.049	1.157	1.151	1.006	0.979	1.027	1.133	1.127	0.98	0.953	0.974	1.103	1.097	0.888	0.864	0.882	0.906	0.995	0.893	0.869	0.887	0.911	1.005
High	IsMasterProtein	Q99714	3-hydroxyacyl-CoA dehydrogenase type-2 OS=Homo sapiens GN=HSD17B10 PE=1 SV=3	0	168.14	70.4981	13	53	13	1	261	26.9	7.78	High	High	High	High	High	High	0.939	0.98	1.212	0.869	1.033	1.065	1.044	1.29	0.925	1.1	1.02	0.958	1.237	0.886	1.054	0.825	0.775	0.809	0.717	0.853	1.151	1.081	1.129	1.396	1.19	0.968	0.909	0.949	1.173	0.84
High	IsMasterProtein	Q13136	Liprin-alpha-1 OS=Homo sapiens GN=PPFIA1 PE=1 SV=1	0	79.724	15.807	18	27	16	1	1202	135.7	6.29	High	High	High	High	High	High	1.088	1.03	1.102	1.172	1.062	0.919	0.946	1.013	1.077	0.976	0.971	1.057	1.071	1.138	1.031	0.907	0.987	0.934	1.063	0.963	0.853	0.928	0.879	0.941	0.906	0.942	1.025	0.97	1.038	1.104
High	IsMasterProtein	Q10469	Alpha-1,6-mannosyl-glycoprotein 2-beta-N-acetylglucosaminyltransferase OS=Homo sapiens GN=MGAT2 PE=1 SV=1	0.003	3.628	2.90828	1	1	1	1	447	51.5	8.76	High	High	High	High	High	High	1.079	0.998	1.145	1.126	1.359	0.927	0.924	1.061	1.043	1.26	1.002	1.082	1.148	1.128	1.363	0.873	0.942	0.871	0.983	1.187	0.888	0.959	0.886	1.017	1.208	0.736	0.794	0.734	0.842	0.828
High	IsMasterProtein	P35579	Myosin-9 OS=Homo sapiens GN=MYH9 PE=1 SV=4	0	793.345	49.0306	103	336	103	1	1960	226.4	5.6	High	High	High	High	High	High	0.997	1.007	1.015	0.935	0.905	1.003	1.01	1.018	0.938	0.908	0.993	0.99	1.008	0.928	0.899	0.985	0.982	0.993	0.921	0.892	1.07	1.066	1.077	1.086	0.968	1.105	1.101	1.113	1.121	1.033
High	IsMasterProtein	Q5JTH9	RRP12-like protein OS=Homo sapiens GN=RRP12 PE=1 SV=2	0	73.981	12.6446	15	25	15	1	1297	143.6	8.75	High	High	High	High	High	High	0.92	1.453	1.103	1.918	2.011	1.087	1.58	1.2	2.085	2.186	0.688	0.633	0.759	1.32	1.384	0.906	0.834	1.317	1.738	1.822	0.521	0.48	0.758	0.575	1.048	0.497	0.457	0.723	0.549	0.954
High	IsMasterProtein	P45984	Mitogen-activated protein kinase 9 OS=Homo sapiens GN=MAPK9 PE=1 SV=2	0	8.854	6.83962	3	5	3	1	424	48.1	5.63	High	High	High	High	High	High	1.004	1.019	1.176	1.32	1.466	0.996	1.015	1.171	1.314	1.46	0.981	0.985	1.154	1.295	1.438	0.85	0.854	0.867	1.122	1.246	0.758	0.761	0.772	0.891	1.111	0.682	0.685	0.695	0.802	0.9
High	IsMasterProtein	Q96RY7	Intraflagellar transport protein 140 homolog OS=Homo sapiens GN=IFT140 PE=1 SV=1	0.001	4.919	0.889193	1	1	1	1	1462	165.1	6.04	High	High	High	High	High	High	0.767	1.003	0.881	0.683	0.941	1.304	1.308	1.148	0.891	1.227	0.997	0.765	0.878	0.681	0.938	1.135	0.871	1.139	0.775	1.068	1.464	1.123	1.468	1.29	1.378	1.063	0.815	1.066	0.936	0.726
High	IsMasterProtein	Q9BYJ9	YTH domain-containing family protein 1 OS=Homo sapiens GN=YTHDF1 PE=1 SV=1	0	26.237	11.2701	6	10	2	1	559	60.8	8.79	High	High	High	High	High	High	1.076	1.091	1.304	1.313	1.252	0.929	1.014	1.211	1.22	1.164	0.916	0.986	1.195	1.203	1.148	0.767	0.826	0.837	1.007	0.961	0.762	0.82	0.831	0.993	0.954	0.798	0.859	0.871	1.041	1.048
High	IsMasterProtein	P16403	Histone H1.2 OS=Homo sapiens GN=HIST1H1C PE=1 SV=2	0	175.134	55.3991	18	113	6	1	213	21.4	10.93	High	High	High	High	High	High	1.171	3.25	2.312	8.162	6.533	0.854	2.775	1.974	6.967	5.577	0.308	0.36	0.711	2.511	2.01	0.432	0.507	1.406	3.53	2.825	0.123	0.144	0.398	0.283	0.8	0.153	0.179	0.498	0.354	1.249
High	IsMasterProtein	P53350	Serine/threonine-protein kinase PLK1 OS=Homo sapiens GN=PLK1 PE=1 SV=1	0	24.084	15.257	7	7	7	1	603	68.2	8.91	High	High	High	High	High	High	1.062	1.086	1.322	1.188	1.248	0.941	1.022	1.245	1.118	1.175	0.921	0.979	1.218	1.094	1.15	0.756	0.803	0.821	0.898	0.944	0.842	0.894	0.914	1.113	1.051	0.801	0.851	0.87	1.059	0.952
High	IsMasterProtein	P37198	Nuclear pore glycoprotein p62 OS=Homo sapiens GN=NUP62 PE=1 SV=3	0	39.723	10.728	6	14	6	1	522	53.2	5.31	High	High	High	High	High	High	0.994	1.005	1.033	1.377	1.149	1.006	1.01	1.039	1.384	1.156	0.995	0.99	1.029	1.37	1.144	0.968	0.962	0.972	1.332	1.112	0.726	0.722	0.73	0.751	0.835	0.87	0.865	0.874	0.899	1.198
High	IsMasterProtein	Q07954	Prolow-density lipoprotein receptor-related protein 1 OS=Homo sapiens GN=LRP1 PE=1 SV=2	0	243.58	10.6954	45	76	45	1	4544	504.3	5.39	High	High	High	High	High	High	1.063	1.009	0.799	0.944	0.908	0.94	0.949	0.752	0.887	0.854	0.991	1.054	0.792	0.935	0.9	1.251	1.331	1.263	1.18	1.136	1.06	1.127	1.07	0.847	0.962	1.101	1.171	1.111	0.88	1.039
High	IsMasterProtein	Q9P0P0	E3 ubiquitin-protein ligase RNF181 OS=Homo sapiens GN=RNF181 PE=1 SV=1	0	9.5	15.6863	3	3	3	1	153	17.9	5.06	High	High	High	High	High	High	1.027	0.933	0.765	0.756	0.637	0.974	0.909	0.746	0.736	0.62	1.072	1.1	0.82	0.81	0.682	1.307	1.341	1.219	0.988	0.832	1.323	1.358	1.234	1.013	0.842	1.571	1.613	1.466	1.202	1.187
High	IsMasterProtein	P19838	Nuclear factor NF-kappa-B p105 subunit OS=Homo sapiens GN=NFKB1 PE=1 SV=2	0	44.033	12.0868	10	13	10	1	968	105.3	5.4	High	High	High	High	High	High	1.018	0.98	0.969	0.84	0.932	0.982	0.962	0.952	0.825	0.915	1.02	1.039	0.989	0.857	0.951	1.031	1.051	1.011	0.867	0.962	1.19	1.212	1.166	1.154	1.109	1.073	1.092	1.051	1.04	0.901
High	IsMasterProtein	Q9Y5B6	PAX3- and PAX7-binding protein 1 OS=Homo sapiens GN=PAXBP1 PE=1 SV=2	0	14.48	4.0349	3	3	3	1	917	104.7	5.68	High	High	High	High	High	High	1.15	0.929	0.974	1.02	1.104	0.869	0.808	0.847	0.887	0.96	1.076	1.237	1.048	1.098	1.187	1.026	1.181	0.954	1.047	1.133	0.98	1.127	0.911	0.955	1.082	0.906	1.042	0.842	0.883	0.925
High	IsMasterProtein	Q9UL03	Integrator complex subunit 6 OS=Homo sapiens GN=INTS6 PE=1 SV=1	0	8.233	2.25479	2	2	2	1	887	100.3	8.62	High	High	High	High	High	High	1.07	1.093	1.276	1.128	1.371	0.934	1.021	1.192	1.054	1.28	0.915	0.979	1.168	1.032	1.254	0.783	0.839	0.857	0.884	1.074	0.886	0.949	0.969	1.131	1.215	0.73	0.781	0.798	0.931	0.823
High	IsMasterProtein	Q3SXM5	Inactive hydroxysteroid dehydrogenase-like protein 1 OS=Homo sapiens GN=HSDL1 PE=1 SV=3	0	16.954	8.78788	3	7	3	1	330	37	8.72	High	High	High	High	High	High	1.058	1.041	1.168	0.998	1.074	0.945	0.984	1.104	0.944	1.015	0.961	1.016	1.122	0.959	1.032	0.856	0.906	0.891	0.855	0.92	1.002	1.059	1.042	1.17	1.076	0.931	0.985	0.969	1.087	0.93
High	IsMasterProtein	Q562E7	WD repeat-containing protein 81 OS=Homo sapiens GN=WDR81 PE=1 SV=2	0	15.046	1.49408	2	3	2	1	1941	211.6	5.58	High	High	High	High	High	High	0.944	1.067	1.147	0.933	1.079	1.059	1.131	1.215	0.989	1.143	0.937	0.884	1.074	0.874	1.011	0.872	0.823	0.931	0.814	0.941	1.071	1.011	1.144	1.229	1.156	0.927	0.875	0.989	1.063	0.865
High	IsMasterProtein	Q8WWM7	Ataxin-2-like protein OS=Homo sapiens GN=ATXN2L PE=1 SV=2	0	150.194	24.8372	23	45	22	1	1075	113.3	8.59	High	High	High	High	High	High	1.033	0.934	0.894	1.064	0.989	0.968	0.904	0.865	1.03	0.957	1.071	1.106	0.957	1.139	1.059	1.119	1.156	1.045	1.19	1.107	0.94	0.971	0.878	0.84	0.93	1.011	1.045	0.944	0.904	1.076
High	IsMasterProtein	P46777	60S ribosomal protein L5 OS=Homo sapiens GN=RPL5 PE=1 SV=3	0	101.961	33.67	16	64	16	1	297	34.3	9.72	High	High	High	High	High	High	1.044	1.134	0.879	1.098	1.195	0.958	1.087	0.842	1.052	1.145	0.881	0.92	0.775	0.967	1.053	1.138	1.188	1.291	1.249	1.359	0.911	0.951	1.034	0.801	1.089	0.837	0.874	0.95	0.736	0.919
High	IsMasterProtein	Q15388	Mitochondrial import receptor subunit TOM20 homolog OS=Homo sapiens GN=TOMM20 PE=1 SV=1	0	13.025	26.2069	5	7	5	1	145	16.3	8.6	High	High	High	High	High	High	1	0.983	1.183	1.055	1.037	1	0.983	1.183	1.055	1.038	1.018	1.017	1.204	1.074	1.056	0.846	0.845	0.831	0.892	0.877	0.948	0.948	0.931	1.121	0.984	0.964	0.963	0.947	1.14	1.017
High	IsMasterProtein	A0MZ66	Shootin-1 OS=Homo sapiens GN=SHTN1 PE=1 SV=4	0	146.468	39.1442	25	46	24	1	631	71.6	5.33	High	High	High	High	High	High	0.927	0.967	0.934	1.096	0.966	1.079	1.043	1.007	1.182	1.042	1.034	0.959	0.966	1.134	1	1.071	0.993	1.035	1.174	1.035	0.912	0.846	0.882	0.852	0.882	1.035	0.959	1	0.966	1.134
High	IsMasterProtein	P78371	T-complex protein 1 subunit beta OS=Homo sapiens GN=CCT2 PE=1 SV=4	0	254.393	47.4766	24	102	24	1	535	57.5	6.46	High	High	High	High	High	High	0.961	0.968	0.981	0.792	0.882	1.04	1.007	1.021	0.824	0.918	1.033	0.993	1.013	0.818	0.911	1.019	0.98	0.987	0.808	0.899	1.262	1.213	1.222	1.238	1.113	1.134	1.09	1.098	1.112	0.898
High	IsMasterProtein	Q8N3U4	Cohesin subunit SA-2 OS=Homo sapiens GN=STAG2 PE=1 SV=3	0	78.568	10.8042	14	25	10	1	1231	141.2	5.43	High	High	High	High	High	High	1.019	0.992	0.976	0.882	0.953	0.982	0.974	0.958	0.866	0.936	1.008	1.026	0.983	0.889	0.961	1.025	1.044	1.017	0.904	0.977	1.134	1.155	1.125	1.106	1.081	1.049	1.068	1.041	1.024	0.925
High	IsMasterProtein	Q8TBA6	Golgin subfamily A member 5 OS=Homo sapiens GN=GOLGA5 PE=1 SV=3	0	39.921	14.0903	8	9	8	1	731	83	5.83	High	High	High	High	High	High	1.015	1.075	1.331	1.592	1.567	0.985	1.059	1.312	1.569	1.544	0.931	0.944	1.239	1.481	1.458	0.751	0.762	0.807	1.196	1.177	0.628	0.637	0.675	0.836	0.985	0.638	0.647	0.686	0.849	1.016
High	IsMasterProtein	P13804	Electron transfer flavoprotein subunit alpha, mitochondrial OS=Homo sapiens GN=ETFA PE=1 SV=1	0	114.123	47.1471	13	54	13	1	333	35.1	8.38	High	High	High	High	High	High	0.929	0.983	1.091	0.756	0.901	1.076	1.059	1.174	0.814	0.97	1.017	0.945	1.109	0.769	0.916	0.917	0.852	0.902	0.693	0.826	1.323	1.229	1.301	1.443	1.192	1.11	1.031	1.092	1.211	0.839
High	IsMasterProtein	O95825	Quinone oxidoreductase-like protein 1 OS=Homo sapiens GN=CRYZL1 PE=1 SV=2	0	27.001	23.2092	6	8	6	1	349	38.7	5.78	High	High	High	High	High	High	1.1	0.998	1.057	1.143	1.092	0.909	0.907	0.961	1.038	0.993	1.002	1.103	1.059	1.145	1.095	0.946	1.041	0.944	1.081	1.033	0.875	0.963	0.873	0.925	0.956	0.916	1.007	0.913	0.968	1.046
High	IsMasterProtein	Q96H79	Zinc finger CCCH-type antiviral protein 1-like OS=Homo sapiens GN=ZC3HAV1L PE=1 SV=2	0	7.176	4.33333	1	1	1	1	300	32.9	8.13	High	High	High	High	High	High	0.976	0.993	1.072	1.282	1.216	1.025	1.018	1.099	1.313	1.246	1.007	0.983	1.08	1.291	1.224	0.933	0.91	0.926	1.195	1.134	0.78	0.761	0.775	0.837	0.949	0.823	0.803	0.817	0.882	1.054
High	IsMasterProtein	Q9Y3B1	PRELI domain containing protein 3B OS=Homo sapiens GN=PRELID3B PE=2 SV=2	0	6.335	6.70103	1	1	1	1	194	21.5	6.73	High	High	High	High	High	High
High	IsMasterProtein	Q9HCU5	Prolactin regulatory element-binding protein OS=Homo sapiens GN=PREB PE=1 SV=2	0	9.486	7.19424	2	3	2	1	417	45.4	7.88	High	High	High	High	High	High	0.865	0.978	1.164	1.001	1.219	1.156	1.131	1.345	1.157	1.409	1.022	0.885	1.19	1.024	1.247	0.859	0.743	0.84	0.86	1.048	0.999	0.864	0.977	1.162	1.218	0.82	0.71	0.802	0.954	0.821
High	IsMasterProtein	P14635	G2/mitotic-specific cyclin-B1 OS=Homo sapiens GN=CCNB1 PE=1 SV=1	0	48.457	19.6305	8	14	8	1	433	48.3	7.47	High	High	High	High	High	High	0.891	0.966	1.277	0.994	1.015	1.122	1.084	1.433	1.115	1.139	1.035	0.922	1.321	1.028	1.05	0.783	0.698	0.757	0.778	0.795	1.006	0.897	0.973	1.285	1.022	0.985	0.878	0.952	1.258	0.979
High	IsMasterProtein	Q5T8D3	Acyl-CoA-binding domain-containing protein 5 OS=Homo sapiens GN=ACBD5 PE=1 SV=1	0	36.863	13.4831	6	8	6	1	534	60.1	5.33	High	High	High	High	High	High	0.999	1.103	1.061	1.055	0.977	1.001	1.104	1.062	1.056	0.978	0.907	0.906	0.962	0.957	0.886	0.943	0.942	1.04	0.995	0.921	0.948	0.947	1.045	1.005	0.926	1.024	1.023	1.129	1.086	1.08
High	IsMasterProtein	Q9NX46	Poly(ADP-ribose) glycohydrolase ARH3 OS=Homo sapiens GN=ADPRHL2 PE=1 SV=1	0	24.157	16.5289	5	6	5	1	363	38.9	5.07	High	High	High	High	High	High	1.144	1.151	1.411	1.151	1.388	0.874	1.006	1.233	1.006	1.213	0.869	0.994	1.226	1	1.206	0.709	0.811	0.816	0.816	0.984	0.869	0.994	1	1.226	1.206	0.721	0.825	0.829	1.017	0.829
High	IsMasterProtein	P42785	Lysosomal Pro-X carboxypeptidase OS=Homo sapiens GN=PRCP PE=1 SV=1	0	21.341	9.87903	5	7	5	1	496	55.8	7.21	High	High	High	High	High	High	0.994	0.995	1.098	0.994	1.201	1.006	1.001	1.105	1	1.208	1.005	0.999	1.104	0.999	1.207	0.91	0.905	0.906	0.905	1.094	1.006	1	1.001	1.105	1.208	0.832	0.828	0.828	0.914	0.828
High	IsMasterProtein	Q7LGA3	Heparan sulfate 2-O-sulfotransferase 1 OS=Homo sapiens GN=HS2ST1 PE=1 SV=1	0.001	5.256	5.61798	2	2	2	1	356	41.9	8.69	High	High	High	High	High	High	1.278	1.187	1.265	1.348	1.244	0.783	0.929	0.99	1.055	0.974	0.842	1.076	1.066	1.136	1.048	0.791	1.01	0.938	1.066	0.984	0.742	0.948	0.881	0.938	0.923	0.804	1.027	0.954	1.017	1.083
High	IsMasterProtein	Q09161	Nuclear cap-binding protein subunit 1 OS=Homo sapiens GN=NCBP1 PE=1 SV=1	0	92.003	18.481	14	33	14	1	790	91.8	6.43	High	High	High	High	High	High	0.962	0.989	1.13	1.022	1.109	1.039	1.028	1.175	1.062	1.153	1.011	0.973	1.143	1.033	1.121	0.885	0.851	0.875	0.904	0.981	0.979	0.942	0.968	1.106	1.086	0.902	0.868	0.892	1.019	0.921
High	IsMasterProtein	A0A0D9SG04	Cordon-bleu protein-like 1 OS=Homo sapiens GN=COBLL1 PE=1 SV=2	0.007	2.715	1.94647	2	2	2	1	1233	134.8	6.71	High	High	High	High	High	High	0.01	0.01	0.673	0.01	0.01	100		100			100		100			1.485	0.01	0.01	0.01	0.01	100			100		100			100
High	IsMasterProtein	Q02218	2-oxoglutarate dehydrogenase, mitochondrial OS=Homo sapiens GN=OGDH PE=1 SV=3	0	188.572	28.4457	29	68	29	1	1023	115.9	6.86	High	High	High	High	High	High	0.913	1	1.128	0.719	0.848	1.096	1.096	1.236	0.788	0.929	1	0.912	1.128	0.719	0.848	0.886	0.809	0.887	0.638	0.752	1.39	1.268	1.39	1.568	1.179	1.179	1.076	1.179	1.33	0.848
High	IsMasterProtein	O00469	Procollagen-lysine,2-oxoglutarate 5-dioxygenase 2 OS=Homo sapiens GN=PLOD2 PE=1 SV=2	0	102.023	21.7096	15	36	15	1	737	84.6	6.71	High	High	High	High	High	High	1.047	1.01	0.658	0.569	0.612	0.956	0.965	0.629	0.544	0.584	0.99	1.036	0.652	0.564	0.606	1.519	1.59	1.534	0.865	0.929	1.756	1.838	1.774	1.156	1.074	1.635	1.711	1.651	1.076	0.931
High	IsMasterProtein	Q8NEZ5	F-box only protein 22 OS=Homo sapiens GN=FBXO22 PE=1 SV=1	0	49.769	18.6104	6	16	6	1	403	44.5	7.03	High	High	High	High	High	High	0.967	1.024	1.148	1.213	1.375	1.034	1.059	1.187	1.254	1.422	0.977	0.945	1.121	1.185	1.343	0.871	0.842	0.892	1.056	1.198	0.825	0.797	0.844	0.947	1.134	0.727	0.703	0.744	0.835	0.882
High	IsMasterProtein	Q96HR3	Mediator of RNA polymerase II transcription subunit 30 OS=Homo sapiens GN=MED30 PE=1 SV=1	0	8.006	11.7978	2	2	2	1	178	20.3	8.27	High	High	High	High	High	High	1.05	1.117	1.431	1.186	1.247	0.952	1.064	1.363	1.129	1.188	0.895	0.94	1.281	1.061	1.117	0.699	0.734	0.781	0.829	0.871	0.843	0.886	0.942	1.207	1.052	0.802	0.842	0.896	1.147	0.951
High	IsMasterProtein	Q9NWT6	Hypoxia-inducible factor 1-alpha inhibitor OS=Homo sapiens GN=HIF1AN PE=1 SV=2	0	7.61	7.73639	3	4	3	1	349	40.3	5.57	High	High	High	High	High	High	1.007	0.986	1.152	1.023	1.117	0.993	0.979	1.144	1.016	1.109	1.015	1.022	1.169	1.038	1.133	0.868	0.874	0.855	0.888	0.969	0.977	0.984	0.963	1.126	1.092	0.895	0.902	0.883	1.032	0.916
High	IsMasterProtein	Q9H9J2	39S ribosomal protein L44, mitochondrial OS=Homo sapiens GN=MRPL44 PE=1 SV=1	0	31.788	25	6	9	6	1	332	37.5	8.4	High	High	High	High	High	High	0.924	0.997	1.248	0.686	0.818	1.082	1.079	1.351	0.742	0.886	1.003	0.927	1.251	0.688	0.821	0.801	0.74	0.799	0.549	0.656	1.459	1.348	1.455	1.82	1.194	1.222	1.129	1.219	1.525	0.838
High	IsMasterProtein	Q9H0H0	Integrator complex subunit 2 OS=Homo sapiens GN=INTS2 PE=1 SV=2	0.001	5.061	1.07973	1	1	1	1	1204	134.2	6.05	High	High	High	High	High	High	0.942	1.081	1.308	1.425	1.654	1.062	1.149	1.389	1.514	1.757	0.925	0.871	1.21	1.318	1.53	0.764	0.72	0.827	1.089	1.264	0.702	0.661	0.759	0.918	1.161	0.605	0.569	0.654	0.791	0.862
High	IsMasterProtein	O43379	WD repeat-containing protein 62 OS=Homo sapiens GN=WDR62 PE=1 SV=4	0	10.615	1.6469	2	2	2	1	1518	165.8	5.91	High	High	High	High	High	High	1.224	1.187	1.472	1.495	1.47	0.817	0.97	1.202	1.221	1.201	0.843	1.031	1.24	1.259	1.238	0.68	0.832	0.807	1.016	0.999	0.669	0.819	0.794	0.984	0.983	0.68	0.833	0.808	1.001	1.017
High	IsMasterProtein	Q6ZXV5	Transmembrane and TPR repeat-containing protein 3 OS=Homo sapiens GN=TMTC3 PE=1 SV=2	0	26.006	7.43169	6	8	5	1	915	103.9	8.87	High	High	High	High	High	High	0.952	1.01	1.259	1.215	1.248	1.05	1.061	1.322	1.276	1.31	0.99	0.943	1.246	1.202	1.235	0.794	0.756	0.802	0.965	0.991	0.823	0.784	0.832	1.036	1.027	0.802	0.763	0.81	1.009	0.974
High	IsMasterProtein	Q9Y3P9	Rab GTPase-activating protein 1 OS=Homo sapiens GN=RABGAP1 PE=1 SV=3	0	41.903	10.9448	12	15	12	1	1069	121.7	5.25	High	High	High	High	High	High	0.972	0.947	1.129	1.084	1.042	1.029	0.974	1.162	1.116	1.073	1.056	1.026	1.192	1.145	1.101	0.886	0.861	0.839	0.96	0.923	0.922	0.896	0.873	1.041	0.961	0.959	0.932	0.908	1.083	1.04
High	IsMasterProtein	Q9BSJ6	Protein PIMREG OS=Homo sapiens GN=PIMREG PE=1 SV=1	0	6.266	10.4839	2	2	2	1	248	27.5	10.21	High	High	High	High	High	High	1.038	1.002	1.019	1.639	1.918	0.963	0.965	0.982	1.579	1.848	0.998	1.036	1.017	1.636	1.914	0.981	1.018	0.983	1.608	1.882	0.61	0.633	0.611	0.622	1.17	0.521	0.541	0.522	0.531	0.855
High	IsMasterProtein	Q8IXU6	Solute carrier family 35 member F2 OS=Homo sapiens GN=SLC35F2 PE=1 SV=1	0.009	2.444	3.47594	1	1	1	1	374	41.2	6.21	High	High	High	High	High	High	1.121	0.793	0.965	0.875	1.249	0.892	0.708	0.862	0.781	1.115	1.261	1.413	1.218	1.103	1.576	1.036	1.161	0.821	0.906	1.294	1.143	1.281	0.906	1.103	1.428	0.8	0.897	0.635	0.773	0.7
High	IsMasterProtein	A0A0A0MTL5	S-phase kinase-associated protein 2 OS=Homo sapiens GN=SKP2 PE=1 SV=1	0	16.794	4.82759	2	5	2	1	435	48.9	6.99	High	High	High	High	High	High	0.937	0.993	0.819	0.673	0.817	1.068	1.06	0.875	0.718	0.872	1.007	0.943	0.825	0.677	0.822	1.22	1.143	1.212	0.821	0.997	1.486	1.392	1.476	1.218	1.214	1.224	1.147	1.216	1.003	0.824
High	IsMasterProtein	Q6P1N0	Coiled-coil and C2 domain-containing protein 1A OS=Homo sapiens GN=CC2D1A PE=1 SV=1	0	59.175	15.9832	13	16	13	1	951	104	8.09	High	High	High	High	High	High	0.964	0.977	1.086	1.234	1.21	1.037	1.013	1.127	1.28	1.256	1.024	0.987	1.112	1.263	1.239	0.921	0.887	0.899	1.136	1.114	0.81	0.781	0.792	0.88	0.981	0.826	0.796	0.807	0.897	1.019
High	IsMasterProtein	O75569	Interferon-inducible double-stranded RNA-dependent protein kinase activator A OS=Homo sapiens GN=PRKRA PE=1 SV=1	0	29.077	18.5304	6	9	6	1	313	34.4	8.41	High	High	High	High	High	High	1.153	1.058	1.385	1.349	1.388	0.867	0.917	1.201	1.17	1.204	0.945	1.09	1.309	1.275	1.312	0.722	0.832	0.764	0.974	1.002	0.741	0.855	0.784	1.027	1.029	0.721	0.831	0.762	0.998	0.972
High	IsMasterProtein	Q9Y4D7	Plexin-D1 OS=Homo sapiens GN=PLXND1 PE=1 SV=3	0	16.324	3.63636	6	7	6	1	1925	211.9	7.15	High	High	High	High	High	High	1.007	1.047	0.995	0.709	0.878	0.993	1.04	0.989	0.705	0.872	0.955	0.961	0.95	0.677	0.838	1.005	1.011	1.052	0.713	0.882	1.41	1.419	1.476	1.403	1.238	1.139	1.147	1.193	1.134	0.808
High	IsMasterProtein	O60869	Endothelial differentiation-related factor 1 OS=Homo sapiens GN=EDF1 PE=1 SV=1	0	41.927	47.973	8	23	8	1	148	16.4	9.95	High	High	High	High	High	High	0.948	0.844	0.529	0.905	0.694	1.055	0.891	0.558	0.955	0.732	1.184	1.123	0.626	1.072	0.822	1.891	1.793	1.597	1.712	1.312	1.105	1.047	0.933	0.584	0.766	1.441	1.366	1.217	0.762	1.305
High	IsMasterProtein	Q7Z3T8	Zinc finger FYVE domain-containing protein 16 OS=Homo sapiens GN=ZFYVE16 PE=1 SV=3	0	46.507	8.70695	11	13	10	1	1539	168.8	4.82	High	High	High	High	High	High	1.039	1.031	1.292	1.325	1.165	0.962	0.992	1.243	1.275	1.121	0.97	1.008	1.254	1.286	1.131	0.774	0.804	0.798	1.026	0.902	0.755	0.784	0.778	0.975	0.879	0.858	0.892	0.884	1.109	1.137
High	IsMasterProtein	A6NHR9	Structural maintenance of chromosomes flexible hinge domain-containing protein 1 OS=Homo sapiens GN=SMCHD1 PE=1 SV=2	0	103.409	11.4713	22	31	22	1	2005	226.2	7.3	High	High	High	High	High	High	0.988	1.001	1.036	0.974	0.96	1.012	1.013	1.049	0.986	0.971	0.999	0.987	1.035	0.974	0.959	0.965	0.953	0.966	0.94	0.926	1.027	1.014	1.027	1.064	0.985	1.042	1.029	1.043	1.08	1.015
High	IsMasterProtein	Q9UI15	Transgelin-3 OS=Homo sapiens GN=TAGLN3 PE=1 SV=2	0	21.416	14.0704	2	5	1	1	199	22.5	7.33	High	High	High	High	High	High	0.804	0.945	0.875	0.846	0.909	1.245	1.176	1.089	1.053	1.131	1.058	0.85	0.925	0.895	0.961	1.143	0.919	1.081	0.968	1.039	1.182	0.949	1.117	1.034	1.074	1.101	0.884	1.04	0.963	0.931
High	IsMasterProtein	P15848	Arylsulfatase B OS=Homo sapiens GN=ARSB PE=1 SV=1	0	6.998	3.56473	2	2	2	1	533	59.6	8.21	High	High	High	High	High	High	0.898	1.017	0.785	0.684	0.871	1.113	1.133	0.874	0.762	0.97	0.983	0.883	0.772	0.673	0.856	1.273	1.144	1.295	0.871	1.109	1.461	1.312	1.487	1.148	1.272	1.148	1.031	1.168	0.902	0.786
High	IsMasterProtein	J3QRS3	Myosin regulatory light chain 12A OS=Homo sapiens GN=MYL12A PE=1 SV=1	0	47.402	36.7232	7	29	7	1	177	20.4	4.75	High	High	High	High	High	High	1.004	1.03	1.105	1.217	1.011	0.996	1.025	1.1	1.211	1.007	0.971	0.975	1.073	1.182	0.982	0.905	0.909	0.932	1.101	0.915	0.822	0.826	0.846	0.908	0.831	0.989	0.993	1.019	1.093	1.203
High	IsMasterProtein	Q99828	Calcium and integrin-binding protein 1 OS=Homo sapiens GN=CIB1 PE=1 SV=4	0	5.881	12.5654	2	3	2	1	191	21.7	4.78	High	High	High	High	High	High	1.074	0.952	1.193	1.152	1.165	0.931	0.886	1.111	1.073	1.085	1.051	1.128	1.254	1.21	1.224	0.838	0.9	0.798	0.965	0.976	0.868	0.932	0.826	1.036	1.011	0.859	0.922	0.817	1.024	0.989
High	IsMasterProtein	Q17RY6	Lymphocyte antigen 6K OS=Homo sapiens GN=LY6K PE=1 SV=2	0	11.316	13.3333	2	2	2	1	165	18.7	7.43	High	High	High	High	High	High	0.946	1.085	1.097	0.907	1.091	1.057	1.146	1.159	0.958	1.154	0.922	0.872	1.011	0.836	1.006	0.912	0.863	0.989	0.827	0.995	1.103	1.043	1.196	1.21	1.204	0.916	0.867	0.994	1.005	0.831
High	IsMasterProtein	Q96EK6	Glucosamine 6-phosphate N-acetyltransferase OS=Homo sapiens GN=GNPNAT1 PE=1 SV=1	0	19.224	25	4	6	4	1	184	20.7	7.99	High	High	High	High	High	High	0.867	1.055	1.005	1.089	1.201	1.154	1.217	1.159	1.257	1.386	0.948	0.822	0.952	1.032	1.138	0.995	0.863	1.05	1.084	1.195	0.918	0.796	0.969	0.922	1.103	0.833	0.722	0.878	0.837	0.907
High	IsMasterProtein	Q8N766	ER membrane protein complex subunit 1 OS=Homo sapiens GN=EMC1 PE=1 SV=1	0	96.07	15.3072	13	26	13	1	993	111.7	7.66	High	High	High	High	High	High	0.984	1.044	1.101	0.943	1.054	1.017	1.061	1.12	0.959	1.071	0.958	0.942	1.055	0.903	1.01	0.908	0.893	0.948	0.856	0.957	1.06	1.043	1.107	1.168	1.118	0.949	0.933	0.991	1.045	0.895
High	IsMasterProtein	P08237	ATP-dependent 6-phosphofructokinase, muscle type OS=Homo sapiens GN=PFKM PE=1 SV=2	0	111.008	24.1026	16	36	14	1	780	85.1	7.99	High	High	High	High	High	High	0.935	0.94	0.843	0.793	0.948	1.069	1.005	0.901	0.848	1.014	1.064	0.995	0.897	0.843	1.009	1.186	1.11	1.115	0.94	1.125	1.262	1.18	1.186	1.063	1.196	1.055	0.986	0.991	0.889	0.836
High	IsMasterProtein	Q8WXE1	ATR-interacting protein OS=Homo sapiens GN=ATRIP PE=1 SV=1	0.005	3.052	2.14918	2	3	2	1	791	85.8	6.32	High	High	High	High	High	High	0.997	1.028	1.07	1.044	1.093	1.003	1.03	1.073	1.047	1.096	0.973	0.971	1.042	1.016	1.064	0.934	0.932	0.96	0.976	1.021	0.957	0.955	0.984	1.025	1.046	0.915	0.913	0.94	0.979	0.956
High	IsMasterProtein	P30626	Sorcin OS=Homo sapiens GN=SRI PE=1 SV=1	0	59.231	45.9596	8	20	8	1	198	21.7	5.59	High	High	High	High	High	High	0.992	0.965	0.835	0.883	0.984	1.008	0.973	0.842	0.89	0.992	1.036	1.028	0.865	0.915	1.019	1.198	1.188	1.156	1.058	1.179	1.132	1.123	1.093	0.945	1.114	1.016	1.008	0.981	0.848	0.897
High	IsMasterProtein	Q96DE0	U8 snoRNA-decapping enzyme OS=Homo sapiens GN=NUDT16 PE=1 SV=2	0	19.822	29.2308	4	10	3	1	195	21.3	6.89	High	High	High	High	High	High	0.973	1.033	0.949	1.046	1.18	1.027	1.061	0.975	1.075	1.213	0.968	0.943	0.919	1.013	1.143	1.054	1.026	1.089	1.103	1.244	0.956	0.93	0.987	0.907	1.128	0.847	0.825	0.875	0.804	0.887
High	IsMasterProtein	O76041	Nebulette OS=Homo sapiens GN=NEBL PE=1 SV=1	0	14.316	1.87377	3	4	3	1	1014	116.4	7.99	High	High	High	High	High	High	1.071	0.855	1.008	1.116	1.061	0.934	0.799	0.942	1.042	0.991	1.169	1.252	1.178	1.305	1.241	0.992	1.062	0.849	1.107	1.053	0.896	0.959	0.767	0.903	0.951	0.942	1.009	0.806	0.95	1.052
High	IsMasterProtein	Q9UGR2	Zinc finger CCCH domain-containing protein 7B OS=Homo sapiens GN=ZC3H7B PE=1 SV=1	0.001	5.258	1.10775	1	2	1	1	993	111.5	7.17	High	High	High	High	High	High	1.175	1.102	0.919	0.919	1.103	0.851	0.938	0.782	0.782	0.939	0.908	1.067	0.834	0.834	1.001	1.089	1.279	1.2	1.001	1.201	1.088	1.278	1.198	0.999	1.2	0.907	1.065	0.999	0.833	0.834
High	IsMasterProtein	P12081	Histidine--tRNA ligase, cytoplasmic OS=Homo sapiens GN=HARS PE=1 SV=2	0	121.539	35.7564	20	51	16	1	509	57.4	5.88	High	High	High	High	High	High	0.966	0.971	1.092	0.81	0.939	1.035	1.005	1.13	0.838	0.972	1.03	0.995	1.125	0.834	0.967	0.916	0.885	0.889	0.741	0.86	1.235	1.193	1.199	1.349	1.16	1.065	1.029	1.034	1.163	0.862
High	IsMasterProtein	Q8TEA8	D-aminoacyl-tRNA deacylase 1 OS=Homo sapiens GN=DTD1 PE=1 SV=2	0	20.889	14.8325	3	5	3	1	209	23.4	8.24	High	High	High	High	High	High	0.99	1.105	1.135	1.192	1.347	1.01	1.116	1.146	1.203	1.36	0.905	0.896	1.027	1.078	1.219	0.881	0.873	0.974	1.05	1.187	0.839	0.831	0.927	0.952	1.13	0.743	0.735	0.82	0.843	0.885
High	IsMasterProtein	O75369	Filamin-B OS=Homo sapiens GN=FLNB PE=1 SV=2	0	890.932	46.2337	108	346	99	1	2602	278	5.73	High	High	High	High	High	High	1.017	0.99	1.06	0.937	0.957	0.983	0.974	1.043	0.922	0.941	1.01	1.027	1.07	0.946	0.966	0.943	0.959	0.934	0.884	0.902	1.067	1.085	1.057	1.131	1.021	1.045	1.063	1.035	1.108	0.98
High	IsMasterProtein	Q9H2D1	Mitochondrial folate transporter/carrier OS=Homo sapiens GN=SLC25A32 PE=1 SV=2	0.001	5.043	3.80952	1	1	1	1	315	35.4	9.45	High	High	High	High	High	High
High	IsMasterProtein	Q6MZQ0	Proline-rich protein 5-like OS=Homo sapiens GN=PRR5L PE=1 SV=2	0.001	5.604	7.06522	2	2	2	1	368	40.8	6.73	High	High	High	High	High	High	0.857	0.836	1.381	0.703	1.225	1.168	0.976	1.612	0.821	1.43	1.196	1.024	1.651	0.841	1.465	0.724	0.62	0.606	0.509	0.887	1.423	1.219	1.189	1.964	1.743	0.816	0.699	0.683	1.127	0.574
High	IsMasterProtein	Q9HC07	Transmembrane protein 165 OS=Homo sapiens GN=TMEM165 PE=1 SV=1	0	16.608	13.2716	2	3	2	1	324	34.9	7.02	High	High	High	High	High	High	0.705	1.129	0.924	0.925	0.877	1.419	1.601	1.31	1.312	1.245	0.886	0.625	0.818	0.819	0.777	1.083	0.763	1.222	1.001	0.95	1.081	0.762	1.221	0.999	0.949	1.14	0.803	1.287	1.053	1.054
High	IsMasterProtein	P04083	Annexin A1 OS=Homo sapiens GN=ANXA1 PE=1 SV=2	0	218.444	62.1387	22	98	22	1	346	38.7	7.02	High	High	High	High	High	High	0.958	1.009	1.087	0.817	0.997	1.044	1.053	1.135	0.853	1.04	0.991	0.95	1.078	0.81	0.988	0.92	0.881	0.928	0.751	0.917	1.224	1.173	1.235	1.331	1.22	1.003	0.961	1.012	1.091	0.82
High	IsMasterProtein	Q96FS4	Signal-induced proliferation-associated protein 1 OS=Homo sapiens GN=SIPA1 PE=1 SV=1	0	21.416	7.96545	5	5	5	1	1042	112.1	6.6	High	High	High	High	High	High	1.056	1.13	0.876	1.687	1.359	0.947	1.07	0.83	1.598	1.287	0.885	0.934	0.775	1.493	1.202	1.141	1.205	1.29	1.925	1.551	0.593	0.626	0.67	0.519	0.805	0.736	0.777	0.832	0.645	1.242
High	IsMasterProtein	Q9ULX3	RNA-binding protein NOB1 OS=Homo sapiens GN=NOB1 PE=1 SV=1	0	14.638	15.2913	6	7	6	1	412	46.6	7.18	High	High	High	High	High	High	0.954	1.048	0.772	0.963	0.982	1.048	1.099	0.81	1.01	1.03	0.954	0.91	0.737	0.919	0.937	1.295	1.235	1.357	1.247	1.272	1.038	0.99	1.088	0.802	1.02	1.018	0.971	1.067	0.786	0.981
High	IsMasterProtein	Q9H425	Uncharacterized protein C1orf198 OS=Homo sapiens GN=C1orf198 PE=1 SV=1	0	6.959	7.33945	2	2	2	1	327	36.3	5.72	High	High	High	High	High	High	0.937	0.843	0.843	1.247	1.268	1.067	0.9	0.899	1.331	1.353	1.186	1.112	0.999	1.479	1.503	1.187	1.112	1.001	1.48	1.505	0.802	0.751	0.676	0.676	1.016	0.789	0.739	0.665	0.665	0.984
High	IsMasterProtein	P51858	Hepatoma-derived growth factor OS=Homo sapiens GN=HDGF PE=1 SV=1	0	124.484	50.4167	14	69	13	1	240	26.8	4.73	High	High	High	High	High	High	0.957	0.992	0.834	1.245	0.952	1.045	1.036	0.872	1.301	0.995	1.009	0.965	0.842	1.256	0.96	1.198	1.147	1.188	1.493	1.141	0.803	0.768	0.796	0.67	0.764	1.051	1.005	1.042	0.877	1.309
High	IsMasterProtein	P43490	Nicotinamide phosphoribosyltransferase OS=Homo sapiens GN=NAMPT PE=1 SV=1	0	88.388	36.0489	16	38	16	1	491	55.5	7.15	High	High	High	High	High	High	1.007	0.951	1.095	0.843	0.91	0.993	0.945	1.087	0.837	0.904	1.051	1.058	1.151	0.886	0.957	0.914	0.92	0.869	0.77	0.832	1.186	1.194	1.128	1.298	1.08	1.099	1.106	1.045	1.203	0.926
High	IsMasterProtein	P23634	Plasma membrane calcium-transporting ATPase 4 OS=Homo sapiens GN=ATP2B4 PE=1 SV=2	0	77.472	10.7977	12	20	3	1	1241	137.8	6.6	High	High	High	High	High	High	1.057	1.066	1.158	1.166	1.256	0.946	1.009	1.096	1.104	1.189	0.938	0.991	1.086	1.094	1.178	0.864	0.913	0.921	1.007	1.085	0.857	0.906	0.914	0.993	1.077	0.796	0.841	0.849	0.922	0.929
High	IsMasterProtein	Q9BSH4	Translational activator of cytochrome c oxidase 1 OS=Homo sapiens GN=TACO1 PE=1 SV=1	0	7.372	6.39731	2	3	2	1	297	32.5	8.13	High	High	High	High	High	High	1.034	1.006	1.352	1.096	1.094	0.967	0.973	1.308	1.06	1.058	0.994	1.028	1.344	1.09	1.088	0.74	0.765	0.744	0.811	0.809	0.912	0.943	0.917	1.233	0.998	0.914	0.945	0.919	1.235	1.002
High	IsMasterProtein	Q969X5	Endoplasmic reticulum-Golgi intermediate compartment protein 1 OS=Homo sapiens GN=ERGIC1 PE=1 SV=1	0	38.025	16.5517	5	18	5	1	290	32.6	7.06	High	High	High	High	High	High	1.03	1.038	1.04	0.988	1.058	0.971	1.008	1.01	0.959	1.027	0.963	0.992	1.002	0.952	1.019	0.961	0.99	0.998	0.95	1.017	1.012	1.042	1.05	1.053	1.071	0.945	0.974	0.981	0.983	0.934
High	IsMasterProtein	Q15526	Surfeit locus protein 1 OS=Homo sapiens GN=SURF1 PE=1 SV=1	0	17.988	17	5	7	5	1	300	33.3	9.6	High	High	High	High	High	High	0.925	0.95	1.383	0.748	0.861	1.081	1.027	1.495	0.809	0.931	1.053	0.974	1.456	0.788	0.906	0.723	0.669	0.687	0.541	0.622	1.337	1.236	1.27	1.848	1.151	1.162	1.075	1.104	1.606	0.869
High	IsMasterProtein	Q96BW9	Phosphatidate cytidylyltransferase, mitochondrial OS=Homo sapiens GN=TAMM41 PE=1 SV=2	0	10.155	5.53097	2	2	2	1	452	51	7.94	High	High	High	High	High	High	1.333	1.041	1.505	1.017	1.097	0.75	0.781	1.129	0.763	0.823	0.96	1.28	1.446	0.976	1.054	0.664	0.886	0.692	0.675	0.729	0.984	1.311	1.024	1.48	1.079	0.912	1.215	0.949	1.372	0.927
High	IsMasterProtein	G5E933	Myotubularin-related protein 5 OS=Homo sapiens GN=SBF1 PE=1 SV=1	0.005	3.023	1.01713	1	1	1	1	1868	208.3	6.9	High	High	High	High	High	High
High	IsMasterProtein	Q9Y6B7	AP-4 complex subunit beta-1 OS=Homo sapiens GN=AP4B1 PE=1 SV=2	0.001	4.755	2.16509	1	1	1	1	739	83.2	5.86	High	High	High	High	High	High	1.389	1.338	1.241	1.148	1.379	0.72	0.964	0.894	0.827	0.993	0.747	1.038	0.927	0.858	1.03	0.806	1.119	1.078	0.925	1.111	0.871	1.21	1.166	1.081	1.201	0.725	1.007	0.971	0.9	0.833
High	IsMasterProtein	Q68CZ6	HAUS augmin-like complex subunit 3 OS=Homo sapiens GN=HAUS3 PE=1 SV=1	0	22.887	9.2869	5	6	5	1	603	69.6	5.55	High	High	High	High	High	High	1.009	1.033	1.217	1.321	1.396	0.991	1.023	1.207	1.309	1.384	0.969	0.977	1.179	1.279	1.352	0.821	0.829	0.848	1.085	1.147	0.757	0.764	0.782	0.922	1.057	0.716	0.722	0.739	0.872	0.946
High	IsMasterProtein	A0A1C7CYX1	ELM2 and SANT domain-containing protein 1 OS=Homo sapiens GN=ELMSAN1 PE=1 SV=1	0	26.276	7.37034	7	8	7	1	1099	120.7	9.29	High	High	High	High	High	High	1.061	0.928	0.975	1.181	1.086	0.942	0.874	0.919	1.113	1.023	1.078	1.144	1.051	1.273	1.171	1.026	1.089	0.952	1.211	1.114	0.847	0.899	0.785	0.825	0.919	0.921	0.977	0.854	0.898	1.088
High	IsMasterProtein	O43491	Band 4.1-like protein 2 OS=Homo sapiens GN=EPB41L2 PE=1 SV=1	0	93.559	20.0995	18	30	18	1	1005	112.5	5.44	High	High	High	High	High	High	1.053	1.024	1.009	1.047	1.006	0.95	0.973	0.959	0.994	0.955	0.976	1.028	0.985	1.022	0.982	0.991	1.043	1.015	1.037	0.997	0.955	1.006	0.979	0.964	0.961	0.994	1.047	1.018	1.003	1.04
High	IsMasterProtein	Q14689	Disco-interacting protein 2 homolog A OS=Homo sapiens GN=DIP2A PE=1 SV=2	0	9.401	2.80076	3	3	3	1	1571	170.3	8.03	High	High	High	High	High	High	1.021	1.023	0.959	0.936	1.094	0.979	1.002	0.939	0.916	1.071	0.977	0.998	0.937	0.914	1.069	1.043	1.065	1.067	0.976	1.141	1.069	1.091	1.094	1.025	1.169	0.914	0.934	0.936	0.877	0.855
High	IsMasterProtein	Q9NYL2	Mitogen-activated protein kinase kinase kinase 20 OS=Homo sapiens GN=MAP3K20 PE=1 SV=3	0	22.886	5.5	4	6	1	1	800	91.1	7.87	High	High	High	High	High	High	1.097	1.16	1.21	0.798	0.973	0.912	1.057	1.104	0.728	0.887	0.862	0.946	1.044	0.688	0.839	0.826	0.906	0.958	0.659	0.804	1.253	1.375	1.454	1.517	1.22	1.028	1.127	1.192	1.244	0.82
High	IsMasterProtein	Q9HDC9	Adipocyte plasma membrane-associated protein OS=Homo sapiens GN=APMAP PE=1 SV=2	0	67.375	21.1538	10	30	10	1	416	46.5	6.16	High	High	High	High	High	High	1.007	1.024	1.184	1.03	1.104	0.993	1.017	1.176	1.023	1.097	0.976	0.983	1.156	1.006	1.078	0.845	0.85	0.865	0.87	0.933	0.971	0.978	0.994	1.15	1.072	0.906	0.912	0.927	1.072	0.933
High	IsMasterProtein	O60231	Putative pre-mRNA-splicing factor ATP-dependent RNA helicase DHX16 OS=Homo sapiens GN=DHX16 PE=1 SV=2	0	76.106	15.7541	15	23	14	1	1041	119.2	6.8	High	High	High	High	High	High	1.008	0.95	1.024	1.046	0.996	0.992	0.943	1.016	1.038	0.988	1.053	1.061	1.077	1.101	1.049	0.977	0.985	0.928	1.022	0.973	0.956	0.964	0.908	0.979	0.952	1.004	1.012	0.954	1.028	1.05
High	IsMasterProtein	Q9BS26	Endoplasmic reticulum resident protein 44 OS=Homo sapiens GN=ERP44 PE=1 SV=1	0	80.318	29.3103	13	42	11	1	406	46.9	5.26	High	High	High	High	High	High	0.976	1.01	1.073	0.951	1.005	1.025	1.035	1.1	0.974	1.03	0.99	0.966	1.063	0.941	0.995	0.932	0.909	0.941	0.886	0.936	1.052	1.026	1.062	1.129	1.057	0.995	0.971	1.005	1.068	0.946
High	IsMasterProtein	O15269	Serine palmitoyltransferase 1 OS=Homo sapiens GN=SPTLC1 PE=1 SV=1	0	24.103	11.8393	6	9	6	1	473	52.7	6.01	High	High	High	High	High	High	0.969	1.031	1.196	0.884	0.873	1.032	1.064	1.234	0.913	0.901	0.97	0.94	1.16	0.858	0.847	0.836	0.81	0.862	0.74	0.73	1.131	1.096	1.166	1.352	0.987	1.146	1.11	1.181	1.37	1.013
High	IsMasterProtein	O60493	Sorting nexin-3 OS=Homo sapiens GN=SNX3 PE=1 SV=3	0	31.253	27.1605	6	10	4	1	162	18.8	8.66	High	High	High	High	High	High	0.886	0.833	0.518	0.399	0.388	1.129	0.941	0.585	0.451	0.438	1.2	1.063	0.622	0.479	0.466	1.929	1.708	1.608	0.77	0.749	2.506	2.219	2.088	1.299	0.973	2.576	2.281	2.147	1.335	1.028
High	IsMasterProtein	Q92625	Ankyrin repeat and SAM domain-containing protein 1A OS=Homo sapiens GN=ANKS1A PE=1 SV=4	0	7.324	1.67549	2	3	2	1	1134	123	6.38	High	High	High	High	High	High	1.146	1.019	1.212	1.408	1.189	0.873	0.89	1.058	1.229	1.038	0.981	1.124	1.189	1.381	1.167	0.825	0.945	0.841	1.162	0.982	0.71	0.814	0.724	0.861	0.845	0.841	0.963	0.857	1.019	1.184
High	IsMasterProtein	Q9NPA8	Transcription and mRNA export factor ENY2 OS=Homo sapiens GN=ENY2 PE=1 SV=1	0.001	5.344	22.7723	3	4	3	1	101	11.5	9.33	High	High	High	High	High	High	1.082	0.964	0.937	1.173	0.915	0.924	0.891	0.866	1.084	0.846	1.037	1.122	0.971	1.216	0.949	1.068	1.155	1.03	1.252	0.977	0.853	0.922	0.822	0.799	0.78	1.093	1.182	1.054	1.023	1.282
High	IsMasterProtein	P54577	Tyrosine--tRNA ligase, cytoplasmic OS=Homo sapiens GN=YARS PE=1 SV=4	0	236.586	63.2576	39	108	38	1	528	59.1	7.05	High	High	High	High	High	High	0.995	0.991	0.981	1.134	1.248	1.005	0.997	0.986	1.14	1.255	1.009	1.004	0.989	1.144	1.259	1.02	1.014	1.011	1.156	1.273	0.882	0.877	0.874	0.865	1.101	0.801	0.797	0.794	0.786	0.908
High	IsMasterProtein	Q969V3	Nicalin OS=Homo sapiens GN=NCLN PE=1 SV=2	0	53.152	17.4067	9	16	9	1	563	62.9	6.89	High	High	High	High	High	High	1.054	1.064	1.035	1.006	1.081	0.949	1.01	0.982	0.955	1.026	0.94	0.99	0.973	0.946	1.016	0.966	1.018	1.028	0.972	1.045	0.994	1.047	1.058	1.029	1.074	0.925	0.975	0.984	0.957	0.931
High	IsMasterProtein	Q9Y3C6	Peptidyl-prolyl cis-trans isomerase-like 1 OS=Homo sapiens GN=PPIL1 PE=1 SV=1	0	62.505	42.1687	7	18	7	1	166	18.2	7.99	High	High	High	High	High	High	0.947	0.979	0.956	0.816	0.921	1.056	1.034	1.01	0.862	0.973	1.021	0.967	0.976	0.833	0.941	1.046	0.99	1.025	0.853	0.964	1.226	1.161	1.2	1.172	1.129	1.086	1.028	1.063	1.038	0.886
High	IsMasterProtein	J9JIC5	Protein Njmu-R1 OS=Homo sapiens GN=C17orf75 PE=1 SV=1	0	9.413	2.77778	1	2	1	1	396	44.6	5.03	High	High	High	High	High	High	0.945	1.039	0.942	0.821	1.128	1.058	1.099	0.997	0.868	1.193	0.963	0.91	0.907	0.79	1.085	1.061	1.003	1.103	0.871	1.197	1.218	1.152	1.266	1.148	1.374	0.887	0.838	0.921	0.835	0.728
High	IsMasterProtein	Q9Y277	Voltage-dependent anion-selective channel protein 3 OS=Homo sapiens GN=VDAC3 PE=1 SV=1	0	75.068	29.682	9	28	7	1	283	30.6	8.66	High	High	High	High	High	High	1.091	0.998	1.026	0.816	0.885	0.916	0.914	0.94	0.748	0.811	1.002	1.094	1.029	0.818	0.887	0.974	1.063	0.972	0.795	0.862	1.226	1.338	1.223	1.258	1.085	1.13	1.233	1.127	1.16	0.922
High	IsMasterProtein	Q14320	Protein FAM50A OS=Homo sapiens GN=FAM50A PE=1 SV=2	0	60.024	35.1032	13	25	12	1	339	40.2	6.83	High	High	High	High	High	High	1.054	0.901	0.853	1.112	0.886	0.949	0.855	0.809	1.055	0.841	1.11	1.17	0.947	1.235	0.984	1.172	1.236	1.056	1.304	1.039	0.899	0.948	0.81	0.767	0.797	1.128	1.19	1.017	0.963	1.255
High	IsMasterProtein	Q99700	Ataxin-2 OS=Homo sapiens GN=ATXN2 PE=1 SV=2	0	69.511	10.7388	14	21	12	1	1313	140.2	9.57	High	High	High	High	High	High	1.064	1.014	1.361	1.382	1.228	0.94	0.952	1.278	1.299	1.154	0.986	1.05	1.342	1.364	1.212	0.735	0.782	0.745	1.016	0.903	0.723	0.77	0.733	0.984	0.889	0.814	0.867	0.825	1.108	1.125
High	IsMasterProtein	O95684	FGFR1 oncogene partner OS=Homo sapiens GN=FGFR1OP PE=1 SV=1	0	7.146	4.51128	1	1	1	1	399	43	4.81	High	High	High	High	High	High	0.966	0.983	0.897	1.307	1.113	1.035	1.017	0.928	1.353	1.152	1.017	0.983	0.912	1.33	1.133	1.115	1.078	1.096	1.458	1.242	0.765	0.739	0.752	0.686	0.852	0.898	0.868	0.883	0.805	1.174
High	IsMasterProtein	Q9H1A4	Anaphase-promoting complex subunit 1 OS=Homo sapiens GN=ANAPC1 PE=1 SV=1	0	50.391	6.32716	11	14	5	1	1944	216.4	6.3	High	High	High	High	High	High	1.09	1.075	1.177	1.097	1.234	0.917	0.986	1.08	1.006	1.132	0.93	1.014	1.095	1.02	1.148	0.85	0.926	0.913	0.932	1.048	0.912	0.994	0.98	1.073	1.125	0.811	0.884	0.871	0.954	0.889
High	IsMasterProtein	Q8WV92	MIT domain-containing protein 1 OS=Homo sapiens GN=MITD1 PE=1 SV=1	0	9.013	14.0562	3	4	3	1	249	29.3	8	High	High	High	High	High	High	0.986	1.002	1.063	1.061	1.225	1.015	1.016	1.078	1.077	1.243	0.998	0.984	1.061	1.06	1.223	0.941	0.927	0.943	0.999	1.153	0.942	0.929	0.944	1.001	1.154	0.816	0.805	0.818	0.868	0.867
High	IsMasterProtein	Q15652	Probable JmjC domain-containing histone demethylation protein 2C OS=Homo sapiens GN=JMJD1C PE=1 SV=2	0	10.644	1.02362	2	2	2	1	2540	284.3	7.87	High	High	High	High	High	High	1.011	0.867	0.926	1.067	0.82	0.989	0.857	0.916	1.056	0.811	1.154	1.166	1.068	1.231	0.946	1.08	1.092	0.936	1.153	0.886	0.937	0.947	0.812	0.867	0.768	1.22	1.233	1.057	1.129	1.302
High	IsMasterProtein	Q16740	ATP-dependent Clp protease proteolytic subunit, mitochondrial OS=Homo sapiens GN=CLPP PE=1 SV=1	0	42.985	37.9061	8	13	8	1	277	30.2	8.09	High	High	High	High	High	High	1.029	1.036	1.223	1.137	1.187	0.972	1.007	1.188	1.104	1.154	0.965	0.993	1.18	1.097	1.146	0.818	0.842	0.848	0.93	0.971	0.88	0.906	0.912	1.076	1.045	0.842	0.867	0.873	1.03	0.957
High	IsMasterProtein	Q6UW63	KDEL motif-containing protein 1 OS=Homo sapiens GN=KDELC1 PE=1 SV=1	0	14.388	7.76892	5	6	4	1	502	58	7.71	High	High	High	High	High	High	0.984	0.96	1.12	0.995	1.065	1.017	0.976	1.139	1.011	1.083	1.041	1.024	1.167	1.036	1.109	0.893	0.878	0.857	0.888	0.951	1.005	0.989	0.965	1.126	1.071	0.939	0.924	0.902	1.052	0.934
High	IsMasterProtein	E9PNL2	Sorting nexin-7 OS=Homo sapiens GN=SNX7 PE=1 SV=1	0.001	4.724	4.54545	2	2	2	1	396	45	4.73	High	High	High	High	High	High	1.09	1.025	1.094	1.301	1.162	0.917	0.94	1.003	1.194	1.066	0.976	1.064	1.067	1.27	1.134	0.914	0.997	0.937	1.19	1.063	0.769	0.838	0.787	0.84	0.893	0.86	0.938	0.882	0.941	1.12
High	IsMasterProtein	Q9NRX4	14 kDa phosphohistidine phosphatase OS=Homo sapiens GN=PHPT1 PE=1 SV=1	0	22.701	41.6	5	9	5	1	125	13.8	6.07	High	High	High	High	High	High	1.16	1.014	1.194	1.376	1.097	0.862	0.874	1.029	1.186	0.945	0.987	1.145	1.178	1.357	1.082	0.838	0.972	0.849	1.153	0.919	0.727	0.843	0.737	0.868	0.797	0.912	1.058	0.924	1.088	1.254
High	IsMasterProtein	Q9P2R3	Rabankyrin-5 OS=Homo sapiens GN=ANKFY1 PE=1 SV=2	0	108.036	19.6749	19	32	19	1	1169	128.3	6.1	High	High	High	High	High	High	1.038	1.03	1.166	1.001	1.075	0.963	0.992	1.123	0.964	1.035	0.971	1.008	1.132	0.972	1.043	0.858	0.891	0.884	0.859	0.922	0.999	1.037	1.029	1.164	1.073	0.931	0.966	0.959	1.085	0.932
High	IsMasterProtein	P27105	Erythrocyte band 7 integral membrane protein OS=Homo sapiens GN=STOM PE=1 SV=3	0	107.768	45.8333	11	52	11	1	288	31.7	7.88	High	High	High	High	High	High	0.985	0.99	1.019	0.765	0.825	1.016	1.005	1.035	0.778	0.838	1.01	0.995	1.03	0.773	0.833	0.981	0.966	0.971	0.751	0.809	1.306	1.286	1.293	1.332	1.077	1.213	1.194	1.2	1.236	0.928
High	IsMasterProtein	Q9H1K1	Iron-sulfur cluster assembly enzyme ISCU, mitochondrial OS=Homo sapiens GN=ISCU PE=1 SV=2	0	19.988	20.3593	3	6	3	1	167	18	9.48	High	High	High	High	High	High	0.962	0.98	1.261	1.449	1.191	1.04	1.019	1.311	1.507	1.238	1.02	0.981	1.287	1.479	1.215	0.793	0.763	0.777	1.149	0.945	0.69	0.664	0.676	0.87	0.822	0.84	0.808	0.823	1.059	1.217
High	IsMasterProtein	Q9UBV2	Protein sel-1 homolog 1 OS=Homo sapiens GN=SEL1L PE=1 SV=3	0	17.229	4.91184	4	5	4	1	794	88.7	5.39	High	High	High	High	High	High	1.063	1.026	1.243	1.03	1.093	0.94	0.965	1.169	0.968	1.028	0.975	1.037	1.212	1.004	1.065	0.805	0.856	0.825	0.829	0.879	0.971	1.033	0.996	1.207	1.061	0.915	0.973	0.939	1.137	0.942
High	IsMasterProtein	E5RIM7	Copper transport protein ATOX1 OS=Homo sapiens GN=ATOX1 PE=1 SV=1	0	11.274	23.2877	3	10	3	1	73	7.9	7.24	High	High	High	High	High	High	1.191	0.993	1.119	1.566	1.165	0.839	0.834	0.939	1.314	0.978	1.007	1.2	1.127	1.577	1.173	0.894	1.065	0.888	1.399	1.041	0.639	0.761	0.634	0.715	0.744	0.858	1.023	0.853	0.961	1.344
High	IsMasterProtein	Q8IVM0	Coiled-coil domain-containing protein 50 OS=Homo sapiens GN=CCDC50 PE=1 SV=1	0	9.75	8.82353	3	3	3	1	306	35.8	6.65	High	High	High	High	High	High	1.162	1.119	1.109	1.107	0.948	0.861	0.963	0.955	0.953	0.816	0.893	1.038	0.991	0.989	0.847	0.901	1.048	1.009	0.998	0.855	0.903	1.049	1.011	1.002	0.856	1.054	1.225	1.18	1.17	1.168
High	IsMasterProtein	A8MWD9	Putative small nuclear ribonucleoprotein G-like protein 15 OS=Homo sapiens GN=SNRPGP15 PE=5 SV=2	0	26.8	35.5263	4	20	4	1	76	8.5	8.84	High	High	High	High	High	High	1.034	1.037	1.117	1.015	1.022	0.968	1.003	1.08	0.982	0.989	0.965	0.997	1.077	0.979	0.985	0.896	0.926	0.929	0.909	0.915	0.985	1.018	1.021	1.1	1.006	0.979	1.012	1.015	1.093	0.994
High	IsMasterProtein	Q9Y6M0	Testisin OS=Homo sapiens GN=PRSS21 PE=1 SV=1	0	24.19	12.7389	3	5	3	1	314	34.9	7.62	High	High	High	High	High	High	1.021	1.077	1.134	0.681	0.792	0.98	1.055	1.111	0.667	0.776	0.928	0.948	1.052	0.632	0.735	0.882	0.9	0.95	0.6	0.699	1.469	1.499	1.582	1.665	1.163	1.263	1.289	1.36	1.432	0.86
High	IsMasterProtein	P55265	Double-stranded RNA-specific adenosine deaminase OS=Homo sapiens GN=ADAR PE=1 SV=4	0	174.614	24.8777	29	65	29	1	1226	136	8.65	High	High	High	High	High	High	0.995	0.989	0.952	1.072	1.08	1.005	0.993	0.956	1.077	1.085	1.012	1.007	0.963	1.085	1.093	1.051	1.046	1.038	1.127	1.135	0.932	0.928	0.922	0.888	1.007	0.926	0.922	0.915	0.881	0.993
High	IsMasterProtein	Q53GS7	Nucleoporin GLE1 OS=Homo sapiens GN=GLE1 PE=1 SV=2	0	21.745	5.58739	4	7	4	1	698	79.8	7.43	High	High	High	High	High	High	1.001	1.006	1.187	1.289	1.355	0.999	1.006	1.186	1.288	1.354	0.994	0.995	1.179	1.281	1.346	0.842	0.843	0.848	1.086	1.141	0.776	0.777	0.781	0.921	1.051	0.738	0.739	0.743	0.876	0.951
High	IsMasterProtein	P78316	Nucleolar protein 14 OS=Homo sapiens GN=NOP14 PE=1 SV=3	0	12.28	2.91715	3	6	3	1	857	97.6	7.58	High	High	High	High	High	High	1	1.101	0.661	1.404	1.291	1	1.102	0.661	1.405	1.291	0.908	0.908	0.6	1.275	1.172	1.513	1.513	1.666	2.125	1.953	0.712	0.712	0.784	0.471	0.919	0.775	0.775	0.853	0.512	1.088
High	IsMasterProtein	Q9BQ24	Zinc finger FYVE domain-containing protein 21 OS=Homo sapiens GN=ZFYVE21 PE=1 SV=1	0.007	2.711	5.98291	2	2	1	1	234	26.5	8.41	High	High	High	High	High	High	0.999	0.896	1.056	0.748	0.942	1.001	0.897	1.057	0.749	0.943	1.116	1.115	1.179	0.835	1.052	0.947	0.946	0.848	0.708	0.892	1.337	1.336	1.198	1.412	1.26	1.061	1.06	0.951	1.121	0.794
High	IsMasterProtein	Q08379	Golgin subfamily A member 2 OS=Homo sapiens GN=GOLGA2 PE=1 SV=3	0	108.896	22.8543	21	37	21	1	1002	113	5.02	High	High	High	High	High	High	0.961	0.987	0.974	1.179	1.171	1.041	1.027	1.014	1.227	1.22	1.013	0.973	0.987	1.195	1.187	1.027	0.987	1.014	1.211	1.203	0.848	0.815	0.837	0.826	0.994	0.854	0.82	0.842	0.831	1.006
High	IsMasterProtein	Q9BV44	THUMP domain-containing protein 3 OS=Homo sapiens GN=THUMPD3 PE=1 SV=1	0	18.04	3.94477	2	3	2	1	507	57	6.37	High	High	High	High	High	High	1.009	1	0.996	0.99	1.051	0.991	0.991	0.987	0.981	1.042	1	1.009	0.996	0.99	1.051	1.004	1.013	1.004	0.993	1.055	1.01	1.019	1.01	1.007	1.062	0.951	0.96	0.951	0.948	0.941
High	IsMasterProtein	Q9NUP9	Protein lin-7 homolog C OS=Homo sapiens GN=LIN7C PE=1 SV=1	0	35.925	35.533	8	15	7	1	197	21.8	8.43	High	High	High	High	High	High	1.084	1.037	1.129	1.236	1.016	0.923	0.957	1.042	1.14	0.937	0.964	1.045	1.089	1.192	0.979	0.886	0.96	0.919	1.095	0.9	0.809	0.877	0.839	0.914	0.822	0.984	1.067	1.021	1.111	1.217
High	IsMasterProtein	O43924	Retinal rod rhodopsin-sensitive cGMP 3',5'-cyclic phosphodiesterase subunit delta OS=Homo sapiens GN=PDE6D PE=1 SV=1	0	11.925	20.6667	2	3	2	1	150	17.4	5.67	High	High	High	High	High	High	0.986	1.084	1.156	1.181	1.231	1.014	1.099	1.172	1.198	1.248	0.922	0.91	1.066	1.09	1.136	0.865	0.853	0.938	1.022	1.065	0.846	0.835	0.918	0.979	1.042	0.812	0.801	0.881	0.939	0.96
High	IsMasterProtein	Q8N6H7	ADP-ribosylation factor GTPase-activating protein 2 OS=Homo sapiens GN=ARFGAP2 PE=1 SV=1	0	74.649	23.8004	13	20	11	1	521	56.7	7.99	High	High	High	High	High	High	1.014	0.903	1.144	1.183	1.117	0.986	0.89	1.128	1.167	1.101	1.107	1.123	1.267	1.31	1.237	0.874	0.886	0.789	1.034	0.976	0.845	0.857	0.763	0.967	0.944	0.895	0.908	0.808	1.025	1.059
High	IsMasterProtein	A0A0G2JK64	Histone-lysine N-methyltransferase EHMT2 OS=Homo sapiens GN=EHMT2 PE=1 SV=1	0	19.197	6.55091	6	6	6	1	1267	138.7	6.04	High	High	High	High	High	High	1.095	1.04	0.997	1.126	1.026	0.913	0.95	0.91	1.028	0.937	0.961	1.053	0.958	1.082	0.986	1.003	1.099	1.044	1.13	1.029	0.888	0.972	0.924	0.885	0.911	0.975	1.068	1.014	0.971	1.098
High	IsMasterProtein	Q86Y56	Dynein assembly factor 5, axonemal OS=Homo sapiens GN=DNAAF5 PE=1 SV=4	0	90.733	25.1462	17	25	17	1	855	93.5	6.42	High	High	High	High	High	High	0.993	0.978	0.941	0.888	1.004	1.007	0.985	0.947	0.894	1.011	1.022	1.015	0.962	0.907	1.026	1.062	1.055	1.039	0.943	1.067	1.126	1.119	1.102	1.06	1.131	0.996	0.989	0.974	0.937	0.884
High	IsMasterProtein	H7C2Q8	EBNA1 binding protein 2, isoform CRA_d OS=Homo sapiens GN=EBNA1BP2 PE=1 SV=1	0	95.344	38.2271	14	38	14	1	361	40.7	9.98	High	High	High	High	High	High	1.058	1.161	0.897	1.423	1.427	0.945	1.097	0.848	1.345	1.349	0.861	0.911	0.773	1.226	1.229	1.115	1.179	1.294	1.586	1.591	0.703	0.743	0.816	0.63	1.003	0.701	0.741	0.814	0.629	0.997
High	IsMasterProtein	Q66K14	TBC1 domain family member 9B OS=Homo sapiens GN=TBC1D9B PE=1 SV=3	0	23.696	5.52	7	8	6	1	1250	140.4	5.25	High	High	High	High	High	High	1.041	0.987	1.119	1.05	1.015	0.961	0.948	1.075	1.008	0.976	1.013	1.054	1.134	1.063	1.029	0.894	0.93	0.882	0.938	0.908	0.953	0.992	0.94	1.066	0.967	0.985	1.025	0.972	1.102	1.034
High	IsMasterProtein	Q8IWW6	Rho GTPase-activating protein 12 OS=Homo sapiens GN=ARHGAP12 PE=1 SV=1	0	7.641	2.12766	2	2	2	1	846	96.2	7.61	High	High	High	High	High	High	1.042	0.979	1.108	1.066	1.103	0.96	0.94	1.064	1.023	1.059	1.021	1.064	1.132	1.089	1.127	0.902	0.94	0.883	0.962	0.995	0.938	0.977	0.918	1.039	1.034	0.907	0.945	0.888	1.005	0.967
High	IsMasterProtein	Q6P1X5	Transcription initiation factor TFIID subunit 2 OS=Homo sapiens GN=TAF2 PE=1 SV=3	0.001	5.563	1.50125	2	2	2	1	1199	136.9	8.19	High	High	High	High	High	High	0.968	1.047	1.318	1.337	1.312	1.033	1.082	1.361	1.38	1.355	0.955	0.924	1.258	1.276	1.253	0.759	0.735	0.795	1.014	0.996	0.748	0.724	0.784	0.986	0.982	0.762	0.738	0.798	1.004	1.018
High	IsMasterProtein	Q13049	E3 ubiquitin-protein ligase TRIM32 OS=Homo sapiens GN=TRIM32 PE=1 SV=2	0	15.134	5.20674	3	5	3	1	653	71.9	6.98	High	High	High	High	High	High	1.004	1.101	1.151	0.977	1.069	0.996	1.097	1.147	0.973	1.065	0.909	0.912	1.046	0.887	0.971	0.869	0.872	0.956	0.849	0.928	1.024	1.028	1.127	1.178	1.094	0.936	0.939	1.03	1.077	0.914
High	IsMasterProtein	Q9NQ50	39S ribosomal protein L40, mitochondrial OS=Homo sapiens GN=MRPL40 PE=1 SV=1	0	5.829	7.76699	2	2	2	1	206	24.5	9.63	High	High	High	High	High	High	0.998	0.961	1.278	1.076	0.861	1.002	0.964	1.281	1.079	0.863	1.04	1.038	1.329	1.12	0.896	0.783	0.781	0.752	0.842	0.674	0.929	0.927	0.893	1.187	0.8	1.161	1.158	1.116	1.483	1.249
High	IsMasterProtein	A0A0A6YYL6	Protein RPL17-C18orf32 OS=Homo sapiens GN=RPL17-C18orf32 PE=3 SV=1	0	62.461	32.8947	8	36	7	1	228	26.4	10.1	High	High	High	High	High	High	1.008	1.517	1.02	1.753	1.84	0.992	1.504	1.012	1.738	1.825	0.659	0.665	0.673	1.156	1.213	0.98	0.988	1.487	1.718	1.804	0.57	0.575	0.865	0.582	1.05	0.543	0.548	0.824	0.554	0.953
High	IsMasterProtein	Q6I9Y2	THO complex subunit 7 homolog OS=Homo sapiens GN=THOC7 PE=1 SV=3	0	22.558	20.098	5	5	5	1	204	23.7	5.67	High	High	High	High	High	High	1.044	0.989	1.117	1.205	1.122	0.958	0.947	1.07	1.154	1.075	1.011	1.056	1.13	1.219	1.135	0.895	0.934	0.885	1.078	1.004	0.83	0.866	0.821	0.927	0.931	0.891	0.93	0.881	0.996	1.074
High	IsMasterProtein	O14519	Cyclin-dependent kinase 2-associated protein 1 OS=Homo sapiens GN=CDK2AP1 PE=1 SV=1	0	8.644	38.2609	3	3	3	1	115	12.4	9.38	High	High	High	High	High	High	1.145	0.973	0.704	0.704	0.562	0.873	0.85	0.615	0.615	0.491	1.028	1.177	0.723	0.723	0.578	1.421	1.627	1.383	1	0.798	1.421	1.627	1.382	1	0.798	1.78	2.038	1.732	1.252	1.253
High	IsMasterProtein	Q12830	Nucleosome-remodeling factor subunit BPTF OS=Homo sapiens GN=BPTF PE=1 SV=3	0	22.636	2.26527	8	8	8	1	3046	338.1	6.54	High	High	High	High	High	High	0.987	1.051	1.001	1.162	1.069	1.013	1.065	1.014	1.177	1.083	0.952	0.939	0.952	1.106	1.017	0.999	0.987	1.05	1.161	1.068	0.861	0.85	0.904	0.861	0.92	0.935	0.923	0.983	0.936	1.087
High	IsMasterProtein	Q9UDW1	Cytochrome b-c1 complex subunit 9 OS=Homo sapiens GN=UQCR10 PE=1 SV=3	0.003	3.695	12.6984	1	1	1	1	63	7.3	9.47	High	High	High	High	High	High	0.988	1.13	1.419	0.806	0.854	1.013	1.144	1.437	0.816	0.865	0.885	0.874	1.256	0.713	0.756	0.705	0.696	0.796	0.568	0.602	1.241	1.226	1.402	1.762	1.06	1.171	1.156	1.323	1.661	0.943
High	IsMasterProtein	Q9UHF7	Zinc finger transcription factor Trps1 OS=Homo sapiens GN=TRPS1 PE=1 SV=2	0.002	4.232	1.56128	1	1	1	1	1281	141.4	7.58	High	High	High	High	High	High	0.941	1.135	0.843	0.73	0.896	1.063	1.207	0.896	0.775	0.952	0.881	0.829	0.743	0.643	0.789	1.186	1.116	1.346	0.865	1.063	1.371	1.29	1.556	1.156	1.228	1.116	1.05	1.267	0.941	0.814
High	IsMasterProtein	Q92990	Glomulin OS=Homo sapiens GN=GLMN PE=1 SV=2	0	16.933	6.56566	4	6	4	1	594	68.2	5.33	High	High	High	High	High	High	1.007	1.02	1.07	0.949	1.118	0.993	1.013	1.063	0.942	1.111	0.981	0.987	1.049	0.93	1.096	0.935	0.941	0.953	0.887	1.045	1.054	1.061	1.075	1.128	1.178	0.895	0.9	0.912	0.957	0.849
High	IsMasterProtein	Q9H6Z4	Ran-binding protein 3 OS=Homo sapiens GN=RANBP3 PE=1 SV=1	0	81.397	19.7531	10	21	10	1	567	60.2	4.78	High	High	High	High	High	High	0.99	1.004	1.086	1.135	1.106	1.01	1.014	1.096	1.146	1.116	0.996	0.986	1.081	1.13	1.101	0.921	0.912	0.925	1.045	1.018	0.881	0.873	0.885	0.957	0.974	0.905	0.896	0.909	0.982	1.026
High	IsMasterProtein	Q9H061	Transmembrane protein 126A OS=Homo sapiens GN=TMEM126A PE=1 SV=1	0	18.104	23.5897	4	4	4	1	195	21.5	9.26	High	High	High	High	High	High	1.022	1.08	1.17	1.191	1.401	0.979	1.058	1.146	1.166	1.372	0.926	0.945	1.083	1.102	1.297	0.854	0.873	0.923	1.017	1.197	0.84	0.858	0.907	0.983	1.177	0.714	0.729	0.771	0.835	0.85
High	IsMasterProtein	Q08752	Peptidyl-prolyl cis-trans isomerase D OS=Homo sapiens GN=PPID PE=1 SV=3	0	88.777	29.4595	13	39	12	1	370	40.7	7.21	High	High	High	High	High	High	0.999	1.003	1.125	1.019	1.082	1.001	1.004	1.126	1.021	1.084	0.997	0.996	1.122	1.017	1.08	0.889	0.888	0.891	0.906	0.962	0.981	0.98	0.983	1.103	1.062	0.924	0.923	0.926	1.039	0.942
High	IsMasterProtein	Q9H4A3	Serine/threonine-protein kinase WNK1 OS=Homo sapiens GN=WNK1 PE=1 SV=2	0	57.553	6.80101	15	19	15	1	2382	250.6	6.34	High	High	High	High	High	High	1.018	0.983	1.012	1.064	1.006	0.982	0.966	0.994	1.045	0.988	1.017	1.036	1.029	1.082	1.023	0.988	1.006	0.972	1.052	0.994	0.94	0.957	0.924	0.951	0.945	0.994	1.012	0.977	1.006	1.058
High	IsMasterProtein	P0DMU9	Cancer/testis antigen family 45 member A10 OS=Homo sapiens GN=CT45A10 PE=1 SV=1	0	21.623	18.5185	3	5	3	1	189	21.1	9.55	High	High	High	High	High	High	0.943	1.055	0.919	1.165	1.233	1.06	1.119	0.975	1.235	1.307	0.948	0.894	0.871	1.104	1.169	1.088	1.026	1.148	1.268	1.342	0.858	0.809	0.906	0.789	1.058	0.811	0.765	0.856	0.745	0.945
High	IsMasterProtein	Q9Y6A4	Cilia- and flagella-associated protein 20 OS=Homo sapiens GN=CFAP20 PE=1 SV=1	0.003	3.603	4.14508	1	3	1	1	193	22.8	9.76	High	High	High	High	High	High
High	IsMasterProtein	Q9UGJ1	Gamma-tubulin complex component 4 OS=Homo sapiens GN=TUBGCP4 PE=1 SV=1	0.001	4.431	1.94903	1	1	1	1	667	76	6.65	High	High	High	High	High	High
High	IsMasterProtein	Q9BTU6	Phosphatidylinositol 4-kinase type 2-alpha OS=Homo sapiens GN=PI4K2A PE=1 SV=1	0	36.948	18.3716	10	14	10	1	479	54	8.29	High	High	High	High	High	High	1.035	1.022	1.357	1.144	1.217	0.966	0.987	1.312	1.105	1.176	0.979	1.013	1.329	1.119	1.191	0.737	0.762	0.753	0.843	0.896	0.874	0.905	0.893	1.187	1.064	0.822	0.85	0.84	1.115	0.94
High	IsMasterProtein	Q6ZVK8	8-oxo-dGDP phosphatase NUDT18 OS=Homo sapiens GN=NUDT18 PE=1 SV=3	0.001	5.704	4.02477	1	1	1	1	323	35.5	6.23	High	High	High	High	High	High	1.188	1.127	1.092	1.445	1.161	0.842	0.948	0.919	1.217	0.977	0.887	1.054	0.969	1.283	1.03	0.916	1.088	1.032	1.324	1.063	0.692	0.822	0.78	0.756	0.803	0.861	1.023	0.971	0.941	1.245
High	IsMasterProtein	O15382	Branched-chain-amino-acid aminotransferase, mitochondrial OS=Homo sapiens GN=BCAT2 PE=1 SV=2	0	7.313	8.16327	3	5	3	1	392	44.3	8.65	High	High	High	High	High	High	1.044	1.078	1.156	0.972	1.095	0.957	1.032	1.107	0.931	1.048	0.927	0.969	1.072	0.901	1.015	0.865	0.903	0.933	0.841	0.947	1.029	1.075	1.11	1.19	1.127	0.913	0.954	0.985	1.056	0.888
High	IsMasterProtein	Q8N6R0	Methyltransferase-like protein 13 OS=Homo sapiens GN=METTL13 PE=1 SV=1	0	21.548	8.29757	4	8	4	1	699	78.7	6.73	High	High	High	High	High	High	0.924	1.047	0.967	0.817	1.103	1.083	1.133	1.047	0.884	1.194	0.955	0.882	0.924	0.78	1.053	1.034	0.955	1.082	0.844	1.14	1.224	1.131	1.282	1.184	1.35	0.907	0.838	0.95	0.877	0.741
High	IsMasterProtein	Q15054	DNA polymerase delta subunit 3 OS=Homo sapiens GN=POLD3 PE=1 SV=2	0	58.257	22.7468	10	15	10	1	466	51.4	9.35	High	High	High	High	High	High	0.957	0.988	0.909	0.947	1.054	1.045	1.032	0.95	0.989	1.101	1.012	0.969	0.92	0.958	1.067	1.1	1.053	1.087	1.041	1.16	1.056	1.011	1.044	0.961	1.114	0.948	0.908	0.937	0.862	0.898
High	IsMasterProtein	Q16186	Proteasomal ubiquitin receptor ADRM1 OS=Homo sapiens GN=ADRM1 PE=1 SV=2	0	33.387	14.9877	6	11	6	1	407	42.1	5.07	High	High	High	High	High	High	1.005	0.984	1.052	0.966	0.998	0.995	0.979	1.047	0.961	0.993	1.016	1.021	1.069	0.982	1.014	0.95	0.955	0.935	0.918	0.948	1.035	1.04	1.019	1.089	1.033	1.002	1.007	0.986	1.054	0.968
High	IsMasterProtein	Q6P2E9	Enhancer of mRNA-decapping protein 4 OS=Homo sapiens GN=EDC4 PE=1 SV=1	0	89.333	12.7766	15	25	15	1	1401	151.6	5.86	High	High	High	High	High	High	1.015	0.991	1.017	0.946	0.933	0.986	0.977	1.002	0.932	0.919	1.009	1.024	1.026	0.954	0.941	0.983	0.998	0.974	0.93	0.917	1.058	1.073	1.048	1.075	0.986	1.072	1.088	1.062	1.09	1.014
High	IsMasterProtein	Q14344	Guanine nucleotide-binding protein subunit alpha-13 OS=Homo sapiens GN=GNA13 PE=1 SV=2	0	58.961	25.4642	8	17	6	1	377	44	8	High	High	High	High	High	High	1.018	0.998	1.176	0.991	1.218	0.982	0.98	1.156	0.974	1.196	1.002	1.021	1.179	0.994	1.221	0.85	0.865	0.848	0.843	1.035	1.009	1.027	1.006	1.187	1.228	0.821	0.836	0.819	0.966	0.814
High	IsMasterProtein	Q9H446	RWD domain-containing protein 1 OS=Homo sapiens GN=RWDD1 PE=1 SV=1	0	15.638	8.23045	3	7	3	1	243	27.9	4.2	High	High	High	High	High	High	0.954	1.011	1.082	1.46	1.228	1.049	1.06	1.135	1.531	1.287	0.989	0.944	1.071	1.445	1.215	0.924	0.881	0.934	1.349	1.135	0.685	0.653	0.692	0.741	0.841	0.815	0.777	0.823	0.881	1.189
High	IsMasterProtein	Q6UX04	Peptidyl-prolyl cis-trans isomerase CWC27 homolog OS=Homo sapiens GN=CWC27 PE=1 SV=1	0	19.042	9.5339	4	6	4	1	472	53.8	5.8	High	High	High	High	High	High	1.157	0.908	0.975	1.089	0.952	0.864	0.785	0.843	0.941	0.823	1.101	1.274	1.074	1.199	1.049	1.026	1.186	0.931	1.117	0.976	0.918	1.063	0.834	0.896	0.874	1.05	1.215	0.954	1.024	1.144
High	IsMasterProtein	P62140	Serine/threonine-protein phosphatase PP1-beta catalytic subunit OS=Homo sapiens GN=PPP1CB PE=1 SV=3	0	84.828	42.8135	13	28	6	1	327	37.2	6.19	High	High	High	High	High	High	0.987	0.977	1.121	0.771	0.965	1.013	0.99	1.136	0.782	0.978	1.023	1.01	1.147	0.789	0.987	0.892	0.88	0.872	0.688	0.861	1.296	1.279	1.267	1.453	1.251	1.036	1.023	1.013	1.162	0.8
High	IsMasterProtein	A0A0A0MSF9	G patch domain-containing protein 11 OS=Homo sapiens GN=GPATCH11 PE=1 SV=1	0	8.829	8.07018	2	2	2	1	285	33.3	5.86	High	High	High	High	High	High	0.956	0.838	0.987	1.378	1.074	1.046	0.877	1.032	1.442	1.123	1.193	1.141	1.177	1.644	1.281	1.013	0.969	0.849	1.397	1.088	0.726	0.694	0.608	0.716	0.779	0.931	0.89	0.781	0.919	1.284
High	IsMasterProtein	Q9H4A4	Aminopeptidase B OS=Homo sapiens GN=RNPEP PE=1 SV=2	0	129.151	32.4615	20	49	20	1	650	72.5	5.74	High	High	High	High	High	High	0.987	0.958	0.969	0.822	0.987	1.013	0.97	0.982	0.833	1	1.044	1.031	1.012	0.859	1.03	1.032	1.019	0.988	0.849	1.018	1.216	1.2	1.165	1.178	1.2	1.013	1	0.97	0.982	0.833
High	IsMasterProtein	Q9UFW8	CGG triplet repeat-binding protein 1 OS=Homo sapiens GN=CGGBP1 PE=1 SV=2	0	17.356	17.3653	3	5	3	1	167	18.8	8.95	High	High	High	High	High	High	1.079	1.058	1.158	1.445	1.24	0.927	0.98	1.073	1.339	1.149	0.946	1.02	1.095	1.366	1.173	0.863	0.932	0.913	1.247	1.071	0.692	0.747	0.732	0.802	0.859	0.806	0.87	0.853	0.934	1.165
High	IsMasterProtein	Q06033	Inter-alpha-trypsin inhibitor heavy chain H3 OS=Homo sapiens GN=ITIH3 PE=1 SV=2	0.002	4.031	1.1236	1	1	1	1	890	99.8	5.74	High	High	High	High	High	High	1.02	1.041	0.87	1.342	1.405	0.981	1.021	0.853	1.316	1.378	0.96	0.979	0.835	1.289	1.35	1.15	1.173	1.197	1.543	1.616	0.745	0.76	0.776	0.648	1.047	0.712	0.726	0.741	0.619	0.955
High	IsMasterProtein	Q9H694	Protein bicaudal C homolog 1 OS=Homo sapiens GN=BICC1 PE=1 SV=2	0	20.18	5.0308	5	9	5	1	974	104.8	8.54	High	High	High	High	High	High	1.028	1.007	1.145	1.058	1.092	0.972	0.979	1.113	1.029	1.062	0.993	1.021	1.137	1.051	1.084	0.874	0.898	0.88	0.925	0.954	0.945	0.972	0.951	1.081	1.032	0.916	0.942	0.922	1.048	0.969
High	IsMasterProtein	Q8N6N3	UPF0690 protein C1orf52 OS=Homo sapiens GN=C1orf52 PE=1 SV=1	0.007	2.602	5.49451	1	1	1	1	182	20.6	5.21	High	High	High	High	High	High	1.128	1.027	0.946	1.154	1.069	0.887	0.911	0.839	1.023	0.948	0.973	1.098	0.921	1.123	1.041	1.057	1.192	1.086	1.22	1.13	0.867	0.978	0.89	0.82	0.927	0.935	1.055	0.961	0.885	1.079
High	IsMasterProtein	O15126	Secretory carrier-associated membrane protein 1 OS=Homo sapiens GN=SCAMP1 PE=1 SV=2	0	17.704	9.46746	3	5	3	1	338	37.9	7.42	High	High	High	High	High	High	0.927	0.963	0.935	1.079	1.147	1.078	1.038	1.009	1.164	1.237	1.039	0.963	0.972	1.121	1.192	1.069	0.991	1.029	1.154	1.227	0.927	0.859	0.892	0.867	1.063	0.871	0.808	0.839	0.815	0.94
High	IsMasterProtein	P14868	Aspartate--tRNA ligase, cytoplasmic OS=Homo sapiens GN=DARS PE=1 SV=2	0	186.654	55.6886	26	63	26	1	501	57.1	6.55	High	High	High	High	High	High	0.969	0.963	0.998	0.82	0.977	1.032	0.993	1.029	0.846	1.008	1.039	1.007	1.036	0.852	1.015	1.002	0.972	0.965	0.822	0.98	1.219	1.182	1.174	1.216	1.192	1.023	0.992	0.985	1.021	0.839
High	IsMasterProtein	P24666	Low molecular weight phosphotyrosine protein phosphatase OS=Homo sapiens GN=ACP1 PE=1 SV=3	0	63.066	51.2658	7	19	7	1	158	18	6.74	High	High	High	High	High	High	0.9	0.894	0.775	0.818	0.822	1.111	0.992	0.861	0.908	0.913	1.119	1.008	0.868	0.915	0.92	1.29	1.161	1.152	1.055	1.06	1.223	1.101	1.093	0.948	1.005	1.217	1.096	1.087	0.943	0.995
High	IsMasterProtein	Q02224	Centromere-associated protein E OS=Homo sapiens GN=CENPE PE=1 SV=2	0	5.893	1.14772	5	5	1	1	2701	316.2	5.64	High	High	High	High	High	High	0.951	1.182	1.377	1.275	1.125	1.052	1.243	1.449	1.341	1.184	0.846	0.804	1.165	1.079	0.952	0.726	0.69	0.858	0.926	0.817	0.784	0.746	0.927	1.08	0.883	0.889	0.845	1.05	1.224	1.133
High	IsMasterProtein	H3BQK0	ATP-dependent RNA helicase DDX19B OS=Homo sapiens GN=DDX19B PE=1 SV=1	0	120.214	35.9504	17	47	1	1	484	54.5	7.87	High	High	High	High	High	High
High	IsMasterProtein	P13928	Annexin A8 OS=Homo sapiens GN=ANXA8 PE=1 SV=3	0	53.104	30.581	10	30	1	1	327	36.9	5.78	High	High	High	High	High	High	1.072	1.079	1.164	0.851	1.114	0.933	1.006	1.086	0.794	1.038	0.927	0.994	1.08	0.789	1.032	0.859	0.921	0.926	0.731	0.956	1.174	1.259	1.267	1.368	1.308	0.898	0.963	0.969	1.046	0.765
High	IsMasterProtein	P49790	Nuclear pore complex protein Nup153 OS=Homo sapiens GN=NUP153 PE=1 SV=2	0	143.098	20.4746	23	37	23	1	1475	153.8	8.73	High	High	High	High	High	High	1.049	0.933	1.026	1.292	1.045	0.954	0.89	0.978	1.233	0.997	1.072	1.124	1.1	1.385	1.12	0.975	1.022	0.909	1.26	1.019	0.774	0.811	0.722	0.794	0.809	0.957	1.003	0.893	0.982	1.237
High	IsMasterProtein	Q9GZN8	UPF0687 protein C20orf27 OS=Homo sapiens GN=C20orf27 PE=1 SV=3	0	9.86	8.04598	1	2	1	1	174	19.3	6.84	High	High	High	High	High	High	1.104	1.283	1.019	1.157	1.326	0.905	1.161	0.922	1.048	1.201	0.78	0.861	0.794	0.902	1.034	0.982	1.084	1.259	1.136	1.302	0.864	0.955	1.109	0.88	1.146	0.754	0.833	0.967	0.768	0.872
High	IsMasterProtein	Q96AT9	Ribulose-phosphate 3-epimerase OS=Homo sapiens GN=RPE PE=1 SV=1	0	19.504	15.7895	3	8	3	1	228	24.9	5.58	High	High	High	High	High	High	1.024	0.949	1.115	1.311	1.126	0.976	0.927	1.088	1.28	1.1	1.053	1.079	1.174	1.381	1.186	0.897	0.919	0.852	1.176	1.011	0.763	0.781	0.724	0.85	0.859	0.888	0.909	0.843	0.989	1.164
High	IsMasterProtein	Q5T5U3	Rho GTPase-activating protein 21 OS=Homo sapiens GN=ARHGAP21 PE=1 SV=1	0	7.249	0.919775	2	2	2	1	1957	217.2	7.8	High	High	High	High	High	High	0.895	1.011	0.909	0.939	0.954	1.118	1.13	1.016	1.05	1.066	0.989	0.885	0.899	0.929	0.943	1.101	0.985	1.113	1.034	1.05	1.065	0.953	1.077	0.968	1.016	1.049	0.938	1.06	0.953	0.985
High	IsMasterProtein	O95373	Importin-7 OS=Homo sapiens GN=IPO7 PE=1 SV=1	0	178.369	22.0617	21	57	21	1	1038	119.4	4.82	High	High	High	High	High	High	0.923	0.953	1.219	0.914	0.933	1.083	1.032	1.32	0.99	1.01	1.049	0.969	1.279	0.959	0.979	0.821	0.758	0.782	0.75	0.766	1.094	1.01	1.043	1.333	1.021	1.072	0.99	1.022	1.306	0.98
High	IsMasterProtein	P49406	39S ribosomal protein L19, mitochondrial OS=Homo sapiens GN=MRPL19 PE=1 SV=2	0	16.851	11.3014	4	6	4	1	292	33.5	9.5	High	High	High	High	High	High	0.969	0.928	1.203	0.892	0.867	1.032	0.958	1.241	0.92	0.894	1.077	1.044	1.295	0.96	0.933	0.831	0.806	0.772	0.741	0.72	1.122	1.087	1.041	1.349	0.972	1.154	1.119	1.071	1.388	1.029
High	IsMasterProtein	P62834	Ras-related protein Rap-1A OS=Homo sapiens GN=RAP1A PE=1 SV=1	0	71.709	50.5435	10	17	3	1	184	21	6.67	High	High	High	High	High	High	0.888	0.981	0.837	0.688	0.801	1.126	1.104	0.942	0.775	0.902	1.02	0.906	0.853	0.702	0.817	1.195	1.062	1.172	0.822	0.958	1.453	1.291	1.425	1.216	1.165	1.248	1.109	1.224	1.044	0.859
High	IsMasterProtein	P30740	Leukocyte elastase inhibitor OS=Homo sapiens GN=SERPINB1 PE=1 SV=1	0	87.355	31.3984	14	29	14	1	379	42.7	6.28	High	High	High	High	High	High	1.369	1.135	1.407	0.782	1.221	0.731	0.829	1.028	0.571	0.892	0.881	1.206	1.24	0.689	1.076	0.711	0.973	0.806	0.556	0.868	1.279	1.751	1.451	1.8	1.562	0.819	1.121	0.929	1.153	0.64
High	IsMasterProtein	P61586	Transforming protein RhoA OS=Homo sapiens GN=RHOA PE=1 SV=1	0	71.419	41.9689	9	26	3	1	193	21.8	6.1	High	High	High	High	High	High	1.038	1.009	0.982	0.844	0.889	0.964	0.973	0.946	0.814	0.857	0.991	1.028	0.973	0.836	0.881	1.019	1.057	1.028	0.86	0.905	1.185	1.229	1.196	1.163	1.053	1.125	1.167	1.136	1.105	0.95
High	IsMasterProtein	Q9GZR2	RNA exonuclease 4 OS=Homo sapiens GN=REXO4 PE=1 SV=2	0	16.688	12.3223	5	6	5	1	422	46.6	9.77	High	High	High	High	High	High	1.07	1.144	1.009	1.438	1.498	0.935	1.07	0.943	1.344	1.4	0.874	0.935	0.882	1.256	1.309	0.991	1.06	1.134	1.425	1.484	0.696	0.744	0.796	0.702	1.042	0.668	0.714	0.764	0.674	0.96
High	IsMasterProtein	A0A1W2PPZ5	Transcription elongation factor A protein 1 OS=Homo sapiens GN=TCEA1 PE=1 SV=1	0	115.34	48.8372	15	41	15	1	301	33.9	8.38	High	High	High	High	High	High	0.939	1.014	0.942	1.385	1.14	1.064	1.079	1.002	1.475	1.214	0.987	0.927	0.929	1.367	1.125	1.062	0.998	1.076	1.471	1.211	0.722	0.678	0.732	0.68	0.823	0.877	0.824	0.889	0.826	1.215
High	IsMasterProtein	Q5H9R7	Serine/threonine-protein phosphatase 6 regulatory subunit 3 OS=Homo sapiens GN=PPP6R3 PE=1 SV=2	0	79.305	14.8912	11	21	11	1	873	97.6	4.6	High	High	High	High	High	High	0.978	0.999	0.96	0.982	1.016	1.023	1.022	0.982	1.005	1.039	1.001	0.979	0.961	0.983	1.017	1.041	1.018	1.041	1.023	1.058	1.018	0.995	1.017	0.978	1.034	0.984	0.963	0.983	0.945	0.967
High	IsMasterProtein	Q7Z7H8	39S ribosomal protein L10, mitochondrial OS=Homo sapiens GN=MRPL10 PE=1 SV=3	0	12.989	6.89655	2	3	2	1	261	29.3	9.58	High	High	High	High	High	High	0.994	1.031	1.239	1.093	1.221	1.006	1.037	1.246	1.1	1.228	0.97	0.964	1.201	1.06	1.184	0.807	0.802	0.832	0.882	0.986	0.915	0.909	0.943	1.133	1.117	0.819	0.814	0.845	1.015	0.895
High	IsMasterProtein	Q15057	Arf-GAP with coiled-coil, ANK repeat and PH domain-containing protein 2 OS=Homo sapiens GN=ACAP2 PE=1 SV=3	0	17.388	5.01285	4	7	4	1	778	88	6.8	High	High	High	High	High	High	1.055	1.036	1.056	1.1	1.147	0.948	0.982	1.001	1.043	1.087	0.965	1.018	1.019	1.062	1.107	0.947	0.999	0.981	1.042	1.086	0.909	0.959	0.942	0.96	1.042	0.872	0.92	0.903	0.921	0.959
High	IsMasterProtein	Q9Y4X5	E3 ubiquitin-protein ligase ARIH1 OS=Homo sapiens GN=ARIH1 PE=1 SV=2	0	52.152	19.9282	10	18	10	1	557	64.1	5.08	High	High	High	High	High	High	1.004	1.033	1.122	1.246	1.262	0.996	1.029	1.118	1.241	1.257	0.968	0.972	1.086	1.206	1.221	0.891	0.895	0.921	1.11	1.125	0.803	0.806	0.829	0.901	1.013	0.792	0.796	0.819	0.889	0.987
High	IsMasterProtein	H0YIV9	Uncharacterized protein (Fragment) OS=Homo sapiens PE=3 SV=1	0.008	2.547	10.119	1	1	1	1	168	18.7	5.73	High	Not Found	High	High	High	High	0.01	1.283	1.662	1.385	1.033	100	100	100	100	100	0.779	0.01	1.295	1.079	0.805	0.602	0.01	0.772	0.833	0.622	0.722	0.01	0.927	1.2	0.746	0.968	0.01	1.242	1.609	1.34
High	IsMasterProtein	Q9UKN8	General transcription factor 3C polypeptide 4 OS=Homo sapiens GN=GTF3C4 PE=1 SV=2	0	42.57	14.1119	13	19	13	1	822	91.9	6.65	High	High	High	High	High	High	1.026	0.997	1.031	0.975	1.01	0.975	0.972	1.005	0.951	0.985	1.003	1.028	1.034	0.978	1.013	0.97	0.995	0.967	0.946	0.98	1.025	1.052	1.023	1.057	1.036	0.99	1.015	0.987	1.02	0.965
High	IsMasterProtein	Q9NU22	Midasin OS=Homo sapiens GN=MDN1 PE=1 SV=2	0	60.884	2.94853	15	16	14	1	5596	632.4	5.68	High	High	High	High	High	High	0.976	1.137	1.233	1.226	1.327	1.024	1.165	1.263	1.256	1.359	0.879	0.859	1.084	1.078	1.167	0.811	0.792	0.922	0.994	1.076	0.816	0.796	0.928	1.006	1.082	0.754	0.736	0.857	0.929	0.924
High	IsMasterProtein	Q8IXW5	Putative RNA polymerase II subunit B1 CTD phosphatase RPAP2 OS=Homo sapiens GN=RPAP2 PE=1 SV=1	0.001	4.398	1.63399	1	1	1	1	612	69.5	7.78	High	High	High	High	High	High
High	IsMasterProtein	O94915	Protein furry homolog-like OS=Homo sapiens GN=FRYL PE=1 SV=2	0	15.972	1.46034	4	4	4	1	3013	339.4	5.58	High	High	High	High	High	High	0.99	1.076	0.792	0.788	1.062	1.01	1.087	0.8	0.796	1.073	0.929	0.92	0.736	0.733	0.987	1.263	1.251	1.359	0.995	1.342	1.269	1.256	1.365	1.005	1.348	0.941	0.932	1.013	0.745	0.742
High	IsMasterProtein	P48047	ATP synthase subunit O, mitochondrial OS=Homo sapiens GN=ATP5O PE=1 SV=1	0	96.402	54.4601	11	31	11	1	213	23.3	9.96	High	High	High	High	High	High	0.985	0.973	1.166	0.768	1.001	1.015	0.988	1.184	0.78	1.016	1.028	1.012	1.199	0.79	1.029	0.857	0.844	0.834	0.659	0.858	1.302	1.282	1.266	1.518	1.302	0.999	0.984	0.972	1.166	0.768
High	IsMasterProtein	Q5VSL9	Striatin-interacting protein 1 OS=Homo sapiens GN=STRIP1 PE=1 SV=1	0	8.221	2.86738	2	3	2	1	837	95.5	6.29	High	High	High	High	High	High	0.818	1.021	1.055	0.996	1.087	1.222	1.248	1.29	1.218	1.329	0.98	0.801	1.034	0.976	1.065	0.948	0.775	0.968	0.944	1.03	1.004	0.821	1.025	1.059	1.091	0.92	0.753	0.939	0.971	0.916
High	IsMasterProtein	P06748	Nucleophosmin OS=Homo sapiens GN=NPM1 PE=1 SV=2	0	142.578	47.2789	13	112	13	1	294	32.6	4.78	High	High	High	High	High	High	1.081	0.94	0.842	1.299	0.994	0.925	0.87	0.779	1.201	0.919	1.063	1.15	0.895	1.381	1.057	1.188	1.284	1.117	1.542	1.18	0.77	0.832	0.724	0.648	0.765	1.006	1.088	0.946	0.847	1.307
High	IsMasterProtein	Q96HR8	H/ACA ribonucleoprotein complex non-core subunit NAF1 OS=Homo sapiens GN=NAF1 PE=1 SV=2	0	7.272	2.02429	1	3	1	1	494	53.7	4.87	High	High	High	High	High	High	0.886	1.095	1.005	1.113	0.893	1.129	1.237	1.134	1.257	1.008	0.913	0.809	0.917	1.016	0.815	0.995	0.882	1.09	1.108	0.889	0.898	0.796	0.984	0.902	0.802	1.12	0.992	1.227	1.125	1.247
High	IsMasterProtein	Q9UII2	ATPase inhibitor, mitochondrial OS=Homo sapiens GN=ATPIF1 PE=1 SV=1	0	18.827	16.0377	4	14	4	1	106	12.2	9.35	High	High	High	High	High	High	1.053	0.854	1.004	0.951	0.643	0.95	0.811	0.954	0.904	0.611	1.171	1.232	1.176	1.114	0.753	0.996	1.048	0.851	0.947	0.641	1.052	1.107	0.898	1.056	0.676	1.554	1.636	1.328	1.561	1.478
High	IsMasterProtein	Q15154	Pericentriolar material 1 protein OS=Homo sapiens GN=PCM1 PE=1 SV=4	0	44.042	6.12648	12	14	11	1	2024	228.4	5.02	High	High	High	High	High	High	1.072	0.969	1.109	1.326	1.156	0.933	0.904	1.035	1.237	1.079	1.032	1.106	1.144	1.368	1.193	0.902	0.966	0.874	1.196	1.042	0.754	0.808	0.731	0.836	0.872	0.865	0.927	0.838	0.959	1.147
High	IsMasterProtein	P02751	Fibronectin OS=Homo sapiens GN=FN1 PE=1 SV=4	0.006	2.917	0.419111	1	1	1	1	2386	262.5	5.71	High	High	High	High	High	High	1.088	1.019	1.218	0.828	0.898	0.919	0.937	1.12	0.761	0.825	0.981	1.068	1.195	0.813	0.881	0.821	0.893	0.837	0.68	0.737	1.208	1.314	1.231	1.471	1.084	1.114	1.212	1.135	1.357	0.923
High	IsMasterProtein	P00491	Purine nucleoside phosphorylase OS=Homo sapiens GN=PNP PE=1 SV=2	0	76.009	44.9827	12	38	12	1	289	32.1	6.95	High	High	High	High	High	High	0.931	0.942	0.837	0.744	0.828	1.074	1.012	0.899	0.799	0.89	1.061	0.988	0.888	0.789	0.879	1.195	1.113	1.126	0.889	0.99	1.345	1.252	1.267	1.125	1.114	1.207	1.124	1.138	1.01	0.898
High	IsMasterProtein	Q01968	Inositol polyphosphate 5-phosphatase OCRL-1 OS=Homo sapiens GN=OCRL PE=1 SV=3	0	8.485	3.21865	3	3	3	1	901	104.1	6.55	High	High	High	High	High	High	1.147	1.073	1.323	1.258	1.272	0.872	0.936	1.153	1.097	1.109	0.932	1.069	1.232	1.173	1.185	0.756	0.867	0.811	0.951	0.962	0.795	0.911	0.853	1.051	1.011	0.786	0.902	0.844	1.04	0.989
High	IsMasterProtein	P25490	Transcriptional repressor protein YY1 OS=Homo sapiens GN=YY1 PE=1 SV=2	0	36.095	16.1836	7	12	7	1	414	44.7	6.25	High	High	High	High	High	High	1.172	1.011	0.93	1.212	1.154	0.853	0.863	0.794	1.034	0.984	0.989	1.159	0.92	1.198	1.14	1.075	1.26	1.087	1.302	1.24	0.825	0.968	0.835	0.768	0.952	0.867	1.016	0.877	0.807	1.05
High	IsMasterProtein	A6NHB5	Zinc finger MYM-type protein 3 OS=Homo sapiens GN=ZMYM3 PE=1 SV=1	0	8.544	1.74927	2	2	2	1	1372	152.5	6.35	High	High	High	High	High	High	1.081	0.912	0.645	0.743	0.597	0.925	0.844	0.597	0.688	0.553	1.097	1.185	0.708	0.815	0.655	1.549	1.675	1.413	1.151	0.925	1.346	1.455	1.227	0.869	0.804	1.674	1.81	1.527	1.081	1.244
High	IsMasterProtein	Q9H9J4	Ubiquitin carboxyl-terminal hydrolase 42 OS=Homo sapiens GN=USP42 PE=1 SV=3	0.008	2.529	0.981873	1	1	1	1	1324	145.3	8.63	High	High	High	High	High	High	0.922	0.873	0.857	0.983	1.02	1.085	0.947	0.93	1.066	1.106	1.146	1.056	0.983	1.126	1.169	1.166	1.075	1.018	1.146	1.189	1.018	0.938	0.888	0.872	1.038	0.981	0.904	0.856	0.841	0.964
High	IsMasterProtein	Q15390	Mitochondrial fission regulator 1 OS=Homo sapiens GN=MTFR1 PE=1 SV=2	0.004	3.455	4.5045	1	1	1	1	333	37	9.01	High	High	High	High	High	High	1.214	1.452	1.522	1.847	1.405	0.824	1.196	1.254	1.522	1.158	0.689	0.836	1.048	1.273	0.968	0.657	0.798	0.954	1.214	0.924	0.541	0.657	0.786	0.824	0.761	0.712	0.864	1.033	1.083	1.314
High	IsMasterProtein	O60504	Vinexin OS=Homo sapiens GN=SORBS3 PE=1 SV=2	0	9.897	4.32191	3	5	3	1	671	75.3	9.45	High	High	High	High	High	High	1.131	1.016	1.163	1.405	1.193	0.884	0.898	1.028	1.242	1.054	0.984	1.113	1.144	1.383	1.174	0.86	0.973	0.874	1.209	1.026	0.712	0.805	0.723	0.827	0.849	0.838	0.948	0.852	0.975	1.178
High	IsMasterProtein	H0YG07	Malectin (Fragment) OS=Homo sapiens GN=MLEC PE=1 SV=1	0	8.891	18.4971	3	7	1	1	173	19.7	9.57	High	High	High	High	High	High	0.846	0.912	1.356	1.3	1.285	1.182	1.078	1.602	1.537	1.519	1.097	0.928	1.487	1.426	1.41	0.738	0.624	0.673	0.959	0.948	0.769	0.651	0.701	1.043	0.989	0.778	0.658	0.709	1.055	1.011
High	IsMasterProtein	Q6NUQ4	Transmembrane protein 214 OS=Homo sapiens GN=TMEM214 PE=1 SV=2	0	49.548	15.82	10	17	10	1	689	77.1	9.14	High	High	High	High	High	High	1.074	1.024	1.113	1.309	1.306	0.932	0.954	1.037	1.22	1.216	0.976	1.048	1.087	1.278	1.275	0.898	0.964	0.92	1.176	1.173	0.764	0.82	0.782	0.85	0.997	0.766	0.822	0.785	0.853	1.003
High	IsMasterProtein	P50148	Guanine nucleotide-binding protein G(q) subunit alpha OS=Homo sapiens GN=GNAQ PE=1 SV=4	0.001	5.082	4.73538	2	2	1	1	359	42.1	5.68	High	High	High	High	High	High	1.123	1.131	1.15	0.927	1.16	0.891	1.007	1.024	0.826	1.033	0.884	0.993	1.017	0.82	1.026	0.87	0.976	0.984	0.807	1.009	1.078	1.211	1.22	1.24	1.251	0.862	0.968	0.975	0.991	0.8
High	IsMasterProtein	Q7L576	Cytoplasmic FMR1-interacting protein 1 OS=Homo sapiens GN=CYFIP1 PE=1 SV=1	0	83.226	12.2107	15	32	6	1	1253	145.1	6.9	High	High	High	High	High	High	0.977	1.044	1.131	0.984	1.011	1.023	1.069	1.158	1.007	1.035	0.958	0.936	1.083	0.942	0.968	0.884	0.864	0.923	0.87	0.894	1.016	0.993	1.061	1.15	1.028	0.989	0.966	1.033	1.119	0.973
High	IsMasterProtein	Q8IYU8	Calcium uptake protein 2, mitochondrial OS=Homo sapiens GN=MICU2 PE=1 SV=2	0	9.859	7.37327	2	2	2	1	434	49.6	9.09	High	High	High	High	High	High	0.998	1.169	1.302	1.023	1.138	1.002	1.171	1.304	1.025	1.14	0.856	0.854	1.114	0.875	0.974	0.768	0.767	0.898	0.786	0.874	0.977	0.976	1.142	1.272	1.113	0.879	0.877	1.027	1.144	0.899
High	IsMasterProtein	Q6PD62	RNA polymerase-associated protein CTR9 homolog OS=Homo sapiens GN=CTR9 PE=1 SV=1	0	56.658	10.5712	12	18	12	1	1173	133.4	6.77	High	High	High	High	High	High	0.939	0.951	0.936	0.881	0.934	1.065	1.013	0.997	0.938	0.994	1.052	0.988	0.984	0.926	0.982	1.068	1.003	1.016	0.941	0.998	1.136	1.067	1.08	1.063	1.06	1.071	1.006	1.019	1.002	0.943
High	IsMasterProtein	Q9Y6Y0	Influenza virus NS1A-binding protein OS=Homo sapiens GN=IVNS1ABP PE=1 SV=3	0	11.394	4.82866	2	2	2	1	642	71.7	5.53	High	High	High	High	High	High	1.018	0.94	1.073	0.941	0.955	0.983	0.924	1.054	0.925	0.938	1.064	1.082	1.141	1.001	1.016	0.932	0.949	0.877	0.877	0.89	1.063	1.082	0.999	1.14	1.015	1.047	1.066	0.984	1.123	0.985
High	IsMasterProtein	Q15773	Myeloid leukemia factor 2 OS=Homo sapiens GN=MLF2 PE=1 SV=1	0	14.889	8.46774	2	3	2	1	248	28.1	6.9	High	High	High	High	High	High	1.116	0.975	1.091	1.032	0.909	0.896	0.874	0.977	0.924	0.814	1.026	1.145	1.119	1.058	0.932	0.917	1.023	0.894	0.946	0.833	0.969	1.082	0.945	1.057	0.881	1.101	1.228	1.073	1.2	1.135
High	IsMasterProtein	P15121	Aldose reductase OS=Homo sapiens GN=AKR1B1 PE=1 SV=3	0	65.95	29.7468	11	34	10	1	316	35.8	6.98	High	High	High	High	High	High	0.997	0.995	1.218	0.794	0.871	1.003	0.998	1.222	0.797	0.874	1.005	1.002	1.223	0.798	0.875	0.821	0.819	0.817	0.652	0.716	1.259	1.255	1.253	1.533	1.097	1.147	1.144	1.142	1.397	0.912
High	IsMasterProtein	Q96MF7	E3 SUMO-protein ligase NSE2 OS=Homo sapiens GN=NSMCE2 PE=1 SV=2	0.001	4.619	4.04858	1	1	1	1	247	27.9	7.74	High	High	High	High	High	High	0.988	1.071	1.023	1.223	1.052	1.012	1.084	1.035	1.239	1.065	0.934	0.922	0.955	1.143	0.982	0.978	0.966	1.047	1.196	1.029	0.817	0.807	0.875	0.836	0.86	0.951	0.939	1.018	0.972	1.163
High	IsMasterProtein	H3BSH7	U3 small nucleolar RNA-associated protein 4 homolog (Fragment) OS=Homo sapiens GN=UTP4 PE=1 SV=1	0	41.273	11	6	13	6	1	700	77.9	8.72	High	High	High	High	High	High	0.905	1.171	1.186	1.252	1.381	1.105	1.294	1.31	1.383	1.525	0.854	0.773	1.013	1.069	1.179	0.843	0.763	0.987	1.056	1.164	0.799	0.723	0.935	0.947	1.103	0.724	0.656	0.848	0.859	0.907
High	IsMasterProtein	P23526	Adenosylhomocysteinase OS=Homo sapiens GN=AHCY PE=1 SV=4	0	154.015	39.3519	20	71	18	1	432	47.7	6.34	High	High	High	High	High	High	0.99	0.985	1.186	0.857	1.012	1.01	0.995	1.199	0.865	1.022	1.015	1.005	1.204	0.869	1.027	0.843	0.834	0.83	0.722	0.853	1.167	1.156	1.15	1.385	1.181	0.989	0.979	0.974	1.173	0.847
High	IsMasterProtein	Q9NQS7	Inner centromere protein OS=Homo sapiens GN=INCENP PE=1 SV=3	0	23.638	5.99129	5	7	5	1	918	105.4	9.44	High	High	High	High	High	High	1.027	0.919	1.426	1.437	1.213	0.974	0.894	1.388	1.399	1.181	1.089	1.118	1.552	1.564	1.32	0.701	0.721	0.644	1.008	0.851	0.696	0.715	0.639	0.992	0.844	0.825	0.847	0.757	1.176	1.185
High	IsMasterProtein	Q99627	COP9 signalosome complex subunit 8 OS=Homo sapiens GN=COPS8 PE=1 SV=1	0	59.371	34.9282	5	21	5	1	209	23.2	5.38	High	High	High	High	High	High	1.037	1.001	1.12	0.951	1.11	0.964	0.966	1.08	0.917	1.07	0.999	1.036	1.118	0.949	1.109	0.893	0.926	0.894	0.849	0.991	1.052	1.091	1.053	1.178	1.168	0.901	0.934	0.902	1.009	0.856
High	IsMasterProtein	P57076	UPF0769 protein C21orf59 OS=Homo sapiens GN=C21orf59 PE=1 SV=1	0	11.722	10	4	4	3	1	290	33.2	7.44	High	High	High	High	High	High	1.046	0.924	1.079	1.458	1.498	0.956	0.883	1.032	1.393	1.432	1.082	1.132	1.168	1.577	1.621	0.926	0.969	0.856	1.35	1.388	0.686	0.718	0.634	0.741	1.028	0.668	0.699	0.617	0.721	0.973
High	IsMasterProtein	Q12981	Vesicle transport protein SEC20 OS=Homo sapiens GN=BNIP1 PE=1 SV=3	0	22.586	21.0526	4	5	4	1	228	26.1	8.95	High	High	High	High	High	High	0.979	1.043	1.384	1.397	1.374	1.021	1.065	1.414	1.427	1.403	0.959	0.939	1.328	1.34	1.318	0.722	0.707	0.753	1.009	0.992	0.716	0.701	0.746	0.991	0.983	0.728	0.713	0.759	1.008	1.017
High	IsMasterProtein	Q9Y6H1	Coiled-coil-helix-coiled-coil-helix domain-containing protein 2 OS=Homo sapiens GN=CHCHD2 PE=1 SV=1	0	44.009	38.4106	4	15	4	1	151	15.5	9.22	High	High	High	High	High	High	0.965	0.928	1.069	2.662	1.924	1.036	0.961	1.107	2.757	1.993	1.078	1.04	1.152	2.869	2.073	0.935	0.903	0.868	2.49	1.799	0.376	0.363	0.349	0.402	0.723	0.52	0.502	0.482	0.556	1.384
High	IsMasterProtein	Q8N6G5	Chondroitin sulfate N-acetylgalactosaminyltransferase 2 OS=Homo sapiens GN=CSGALNACT2 PE=1 SV=1	0.005	2.985	3.13653	1	1	1	1	542	62.5	5.73	High	High	High	High	High	High	1.237	0.891	1.772	1.542	1.845	0.808	0.72	1.432	1.246	1.491	1.123	1.389	1.99	1.731	2.072	0.564	0.698	0.503	0.87	1.041	0.649	0.803	0.578	1.149	1.197	0.542	0.671	0.483	0.96	0.835
High	IsMasterProtein	Q96SI9	Spermatid perinuclear RNA-binding protein OS=Homo sapiens GN=STRBP PE=1 SV=1	0	98.853	28.4226	18	42	13	1	672	73.6	8.72	High	High	High	High	High	High	0.951	1.061	0.902	0.96	1.031	1.052	1.116	0.949	1.009	1.084	0.942	0.896	0.85	0.905	0.971	1.108	1.054	1.176	1.064	1.143	1.042	0.991	1.105	0.94	1.074	0.97	0.922	1.029	0.875	0.931
High	IsMasterProtein	Q9BV86	N-terminal Xaa-Pro-Lys N-methyltransferase 1 OS=Homo sapiens GN=NTMT1 PE=1 SV=3	0	43.764	26.4574	5	8	5	1	223	25.4	5.52	High	High	High	High	High	High	0.997	0.971	1.159	0.923	0.995	1.003	0.974	1.163	0.926	0.998	1.03	1.026	1.193	0.95	1.025	0.863	0.86	0.838	0.797	0.859	1.083	1.08	1.052	1.255	1.078	1.005	1.002	0.976	1.164	0.928
High	IsMasterProtein	P48637	Glutathione synthetase OS=Homo sapiens GN=GSS PE=1 SV=1	0	112.008	43.2489	19	41	19	1	474	52.4	5.92	High	High	High	High	High	High	0.997	0.992	1.042	0.907	1.046	1.003	0.995	1.046	0.91	1.049	1.008	1.005	1.051	0.915	1.054	0.959	0.956	0.952	0.87	1.003	1.102	1.099	1.093	1.149	1.153	0.956	0.953	0.948	0.997	0.868
High	IsMasterProtein	Q13614	Myotubularin-related protein 2 OS=Homo sapiens GN=MTMR2 PE=1 SV=4	0	10.426	3.88802	2	2	2	1	643	73.3	7.4	High	High	High	High	High	High	1.151	1.16	1.334	1.032	1.066	0.869	1.008	1.16	0.897	0.926	0.862	0.992	1.15	0.89	0.919	0.75	0.862	0.869	0.773	0.799	0.969	1.115	1.124	1.293	1.033	0.938	1.08	1.088	1.252	0.968
High	IsMasterProtein	Q9Y399	28S ribosomal protein S2, mitochondrial OS=Homo sapiens GN=MRPS2 PE=1 SV=1	0	12.034	13.8514	5	6	5	1	296	33.2	9.26	High	High	High	High	High	High	0.878	0.943	1.339	0.78	0.806	1.139	1.074	1.525	0.889	0.917	1.06	0.931	1.42	0.827	0.854	0.747	0.656	0.704	0.583	0.602	1.281	1.125	1.209	1.716	1.032	1.241	1.09	1.171	1.662	0.969
High	IsMasterProtein	Q9NVU0	DNA-directed RNA polymerase III subunit RPC5 OS=Homo sapiens GN=POLR3E PE=1 SV=1	0	8.803	5.22599	3	3	3	1	708	79.8	6.47	High	High	High	High	High	High	0.915	0.887	0.827	0.648	0.736	1.092	0.969	0.903	0.708	0.804	1.127	1.032	0.932	0.731	0.83	1.209	1.107	1.073	0.784	0.89	1.542	1.412	1.368	1.276	1.135	1.359	1.244	1.205	1.123	0.881
High	IsMasterProtein	P31930	Cytochrome b-c1 complex subunit 1, mitochondrial OS=Homo sapiens GN=UQCRC1 PE=1 SV=3	0	63.325	21.25	10	21	9	1	480	52.6	6.37	High	High	High	High	High	High	0.903	1.012	1.256	0.852	1.021	1.108	1.121	1.391	0.944	1.131	0.988	0.892	1.241	0.842	1.009	0.796	0.719	0.806	0.678	0.813	1.174	1.06	1.188	1.474	1.199	0.979	0.884	0.991	1.23	0.834
High	IsMasterProtein	P12004	Proliferating cell nuclear antigen OS=Homo sapiens GN=PCNA PE=1 SV=1	0	98.653	44.4444	12	55	12	1	261	28.8	4.69	High	High	High	High	High	High	1.013	0.973	0.914	0.804	0.863	0.987	0.961	0.902	0.793	0.852	1.027	1.041	0.939	0.826	0.886	1.094	1.108	1.065	0.879	0.944	1.244	1.26	1.211	1.137	1.073	1.159	1.174	1.129	1.06	0.932
High	IsMasterProtein	P21953	2-oxoisovalerate dehydrogenase subunit beta, mitochondrial OS=Homo sapiens GN=BCKDHB PE=1 SV=2	0	17.594	10.9694	4	9	4	1	392	43.1	6.29	High	High	High	High	High	High	1.07	1.05	1.316	0.987	1.103	0.934	0.981	1.23	0.922	1.031	0.952	1.019	1.253	0.94	1.05	0.76	0.813	0.798	0.75	0.838	1.013	1.084	1.064	1.333	1.118	0.907	0.97	0.952	1.193	0.895
High	IsMasterProtein	Q9BWU0	Kanadaptin OS=Homo sapiens GN=SLC4A1AP PE=1 SV=1	0	27.161	6.28141	5	7	5	1	796	88.8	5.19	High	High	High	High	High	High	1.02	1.013	1.098	1.221	1.137	0.98	0.993	1.076	1.197	1.115	0.988	1.007	1.084	1.206	1.123	0.911	0.929	0.922	1.112	1.036	0.819	0.835	0.829	0.899	0.931	0.879	0.897	0.89	0.965	1.074
High	IsMasterProtein	O60826	Coiled-coil domain-containing protein 22 OS=Homo sapiens GN=CCDC22 PE=1 SV=1	0	47.875	19.2982	9	13	9	1	627	70.7	6.74	High	High	High	High	High	High	0.931	1.047	1.113	1.027	1.21	1.074	1.124	1.195	1.102	1.299	0.955	0.889	1.062	0.98	1.155	0.899	0.837	0.941	0.923	1.088	0.974	0.907	1.02	1.084	1.179	0.826	0.77	0.866	0.919	0.848
High	IsMasterProtein	Q9BW71	HIRA-interacting protein 3 OS=Homo sapiens GN=HIRIP3 PE=1 SV=3	0	26.514	12.9496	6	6	6	1	556	61.9	8.54	High	High	High	High	High	High	0.991	0.981	0.875	1.115	0.923	1.01	0.991	0.884	1.125	0.931	1.019	1.009	0.892	1.136	0.94	1.143	1.132	1.121	1.274	1.054	0.897	0.889	0.88	0.785	0.828	1.084	1.074	1.064	0.949	1.208
High	IsMasterProtein	Q9Y2Q5	Ragulator complex protein LAMTOR2 OS=Homo sapiens GN=LAMTOR2 PE=1 SV=1	0	13.599	15.2	2	5	2	1	125	13.5	5.4	High	High	High	High	High	High	1.103	1.043	1.224	1.039	1.16	0.906	0.946	1.109	0.942	1.051	0.959	1.057	1.173	0.996	1.112	0.817	0.902	0.853	0.849	0.948	0.963	1.062	1.004	1.178	1.116	0.862	0.951	0.9	1.055	0.896
High	IsMasterProtein	M0QXB4	Coatomer protein complex, subunit epsilon, isoform CRA_g OS=Homo sapiens GN=COPE PE=1 SV=1	0	37.27	33.5347	10	16	10	1	331	36.9	5.16	High	High	High	High	High	High	0.84	0.836	0.707	0.658	0.772	1.191	0.996	0.841	0.783	0.919	1.196	1.005	0.845	0.787	0.923	1.415	1.189	1.183	0.931	1.093	1.52	1.277	1.271	1.074	1.174	1.295	1.088	1.083	0.915	0.852
High	IsMasterProtein	Q9H1I8	Activating signal cointegrator 1 complex subunit 2 OS=Homo sapiens GN=ASCC2 PE=1 SV=3	0	10.626	2.24571	1	2	1	1	757	86.3	5.16	High	High	High	High	High	High	1.039	1.318	1.36	1.338	1.246	0.963	1.269	1.309	1.288	1.199	0.759	0.788	1.032	1.015	0.945	0.735	0.764	0.969	0.984	0.916	0.747	0.776	0.985	1.016	0.931	0.803	0.834	1.058	1.092	1.074
High	IsMasterProtein	O95239	Chromosome-associated kinesin KIF4A OS=Homo sapiens GN=KIF4A PE=1 SV=3	0	76.839	13.7987	17	22	16	1	1232	139.8	6.27	High	High	High	High	High	High	0.984	1.077	1.137	1.061	1.093	1.016	1.095	1.156	1.078	1.111	0.928	0.913	1.056	0.984	1.015	0.879	0.865	0.947	0.933	0.961	0.943	0.928	1.016	1.072	1.031	0.915	0.9	0.986	1.04	0.97
High	IsMasterProtein	Q92769	Histone deacetylase 2 OS=Homo sapiens GN=HDAC2 PE=1 SV=2	0	35.764	18.0328	8	18	5	1	488	55.3	5.91	High	High	High	High	High	High	0.93	0.904	0.778	0.765	0.794	1.075	0.972	0.837	0.822	0.854	1.106	1.029	0.861	0.846	0.879	1.285	1.195	1.162	0.983	1.021	1.308	1.216	1.182	1.018	1.039	1.259	1.171	1.138	0.979	0.963
High	IsMasterProtein	Q96ST2	Protein IWS1 homolog OS=Homo sapiens GN=IWS1 PE=1 SV=2	0	34.736	9.76801	9	18	8	1	819	91.9	4.69	High	High	High	High	High	High	1.183	0.846	0.91	1.155	0.935	0.845	0.715	0.769	0.976	0.79	1.182	1.399	1.076	1.365	1.105	1.099	1.3	0.93	1.27	1.027	0.866	1.024	0.732	0.788	0.809	1.07	1.266	0.905	0.973	1.236
High	IsMasterProtein	P21589	5'-nucleotidase OS=Homo sapiens GN=NT5E PE=1 SV=1	0	29.308	15.1568	7	12	7	1	574	63.3	7.03	High	High	High	High	High	High	0.965	1.095	1.731	1.141	1.239	1.036	1.135	1.794	1.183	1.284	0.913	0.881	1.581	1.042	1.132	0.578	0.557	0.632	0.659	0.716	0.876	0.846	0.959	1.517	1.086	0.807	0.779	0.884	1.397	0.921
High	IsMasterProtein	Q7L3T8	Probable proline--tRNA ligase, mitochondrial OS=Homo sapiens GN=PARS2 PE=1 SV=1	0.007	2.705	2.73684	1	1	1	1	475	53.2	8.1	High	High	Not Found	High	Not Found	High	0.401	0.01	0.843	0.01	0.745	2.492	0.01	2.101	0.01	1.855	100	100	100		100	1.186	0.476	0.01	0.01	0.883	100	100		100	100	1.343	0.539	0.01	1.132	0.01
High	IsMasterProtein	P61011	Signal recognition particle 54 kDa protein OS=Homo sapiens GN=SRP54 PE=1 SV=1	0	114.888	33.9286	19	37	19	1	504	55.7	8.75	High	High	High	High	High	High	0.97	0.931	0.865	0.907	1.045	1.031	0.96	0.892	0.935	1.077	1.074	1.041	0.929	0.973	1.122	1.155	1.121	1.076	1.048	1.207	1.103	1.07	1.027	0.955	1.152	0.957	0.928	0.892	0.828	0.868
High	IsMasterProtein	A8MXV4	Nucleoside diphosphate-linked moiety X motif 19 OS=Homo sapiens GN=NUDT19 PE=1 SV=1	0.003	3.701	3.46667	1	1	1	1	375	42.2	7.64	High	High	High	High	High	High	0.973	1.196	1.398	1.596	1.691	1.028	1.23	1.437	1.641	1.738	0.836	0.813	1.169	1.334	1.413	0.715	0.696	0.856	1.142	1.209	0.626	0.609	0.749	0.876	1.059	0.591	0.575	0.708	0.827	0.944
High	IsMasterProtein	P31939	Bifunctional purine biosynthesis protein PURH OS=Homo sapiens GN=ATIC PE=1 SV=3	0	182.114	45.2703	26	69	26	1	592	64.6	6.71	High	High	High	High	High	High	0.925	0.942	0.941	0.71	0.917	1.081	1.018	1.017	0.767	0.991	1.062	0.982	0.999	0.753	0.974	1.063	0.984	1.001	0.754	0.975	1.409	1.304	1.327	1.326	1.293	1.09	1.009	1.027	1.025	0.774
High	IsMasterProtein	Q96EN8	Molybdenum cofactor sulfurase OS=Homo sapiens GN=MOCOS PE=1 SV=2	0.001	5.313	2.13964	1	1	1	1	888	98.1	6.7	High	High	High	High	High	High	1.282	1.159	1.191	0.864	1.72	0.78	0.904	0.93	0.674	1.342	0.863	1.106	1.028	0.745	1.484	0.839	1.076	0.973	0.725	1.443	1.158	1.484	1.342	1.379	1.991	0.581	0.745	0.674	0.693	0.502
High	IsMasterProtein	Q32NB8	CDP-diacylglycerol--glycerol-3-phosphate 3-phosphatidyltransferase, mitochondrial OS=Homo sapiens GN=PGS1 PE=2 SV=1	0.004	3.43	2.33813	1	1	1	1	556	62.7	8.9	High	High	High	High	High	High	0.886	0.93	1.308	0.696	1.086	1.129	1.05	1.476	0.785	1.226	1.075	0.952	1.406	0.748	1.168	0.765	0.677	0.711	0.532	0.831	1.437	1.273	1.337	1.88	1.561	0.921	0.816	0.856	1.204	0.64
High	IsMasterProtein	Q05655	Protein kinase C delta type OS=Homo sapiens GN=PRKCD PE=1 SV=2	0	12.422	4.43787	3	4	2	1	676	77.5	7.75	High	High	High	High	High	High	0.997	0.997	0.995	1.059	1.055	1.003	0.999	0.998	1.062	1.058	1.003	1.001	0.998	1.063	1.059	1.005	1.002	1.002	1.065	1.061	0.944	0.941	0.941	0.939	0.996	0.948	0.945	0.944	0.942	1.004
High	IsMasterProtein	Q9Y2W2	WW domain-binding protein 11 OS=Homo sapiens GN=WBP11 PE=1 SV=1	0	95.184	20.2808	13	29	13	1	641	70	8.38	High	High	High	High	High	High	1.068	0.949	0.948	1.291	1.027	0.936	0.889	0.887	1.209	0.961	1.053	1.125	0.998	1.36	1.082	1.055	1.127	1.002	1.363	1.084	0.774	0.827	0.735	0.734	0.795	0.974	1.04	0.925	0.923	1.258
High	IsMasterProtein	Q9NUU6	Inactive ubiquitin thioesterase FAM105A OS=Homo sapiens GN=FAM105A PE=2 SV=1	0	7.335	7.30337	3	3	3	1	356	42.2	9.29	High	High	High	High	High	High	1.059	1.182	1.208	1.349	1.321	0.944	1.116	1.14	1.274	1.247	0.846	0.896	1.022	1.141	1.118	0.828	0.877	0.979	1.117	1.094	0.741	0.785	0.876	0.895	0.979	0.757	0.802	0.895	0.914	1.021
High	IsMasterProtein	C9JJN9	Vacuolar protein sorting-associated protein 8 homolog OS=Homo sapiens GN=VPS8 PE=1 SV=1	0.003	3.548	0.840336	1	1	1	1	1428	161.7	5.67	High	High	High	High	High	High	0.889	0.907	1.252	1.149	1.143	1.125	1.02	1.409	1.293	1.286	1.103	0.98	1.381	1.268	1.26	0.799	0.71	0.724	0.918	0.913	0.87	0.773	0.789	1.09	0.994	0.875	0.778	0.793	1.096	1.006
High	IsMasterProtein	Q68EM7	Rho GTPase-activating protein 17 OS=Homo sapiens GN=ARHGAP17 PE=1 SV=1	0	76.066	16.2316	11	19	11	1	881	95.4	7.62	High	High	High	High	High	High	1.003	1.03	1.134	0.909	1.036	0.997	1.027	1.13	0.906	1.032	0.971	0.974	1.101	0.883	1.005	0.882	0.885	0.909	0.802	0.913	1.1	1.103	1.133	1.247	1.139	0.966	0.969	0.995	1.095	0.878
High	IsMasterProtein	Q9NPQ8	Synembryn-A OS=Homo sapiens GN=RIC8A PE=1 SV=3	0	6.843	4.14313	3	8	2	1	531	59.7	5.33	High	High	High	High	High	High	1.046	0.961	1.232	0.989	1.032	0.956	0.919	1.178	0.945	0.987	1.04	1.088	1.282	1.029	1.074	0.812	0.849	0.78	0.803	0.838	1.011	1.058	0.972	1.246	1.044	0.969	1.013	0.931	1.194	0.958
High	IsMasterProtein	Q9HAU5	Regulator of nonsense transcripts 2 OS=Homo sapiens GN=UPF2 PE=1 SV=1	0	24.615	4.7956	5	7	5	1	1272	147.7	5.69	High	High	High	High	High	High	0.92	0.974	1.096	1.284	1.364	1.086	1.058	1.191	1.395	1.482	1.027	0.945	1.126	1.318	1.401	0.912	0.84	0.888	1.171	1.244	0.779	0.717	0.759	0.854	1.062	0.733	0.675	0.714	0.804	0.941
High	IsMasterProtein	Q03001	Dystonin OS=Homo sapiens GN=DST PE=1 SV=4	0	162.957	5.82563	42	51	37	1	7570	860.1	5.25	High	High	High	High	High	High	0.995	1.044	1.287	1.091	1.082	1.005	1.049	1.293	1.097	1.088	0.958	0.953	1.232	1.045	1.037	0.777	0.773	0.811	0.848	0.841	0.916	0.912	0.957	1.179	0.992	0.924	0.919	0.965	1.189	1.008
High	IsMasterProtein	P13639	Elongation factor 2 OS=Homo sapiens GN=EEF2 PE=1 SV=4	0	426.836	47.4359	46	219	45	1	858	95.3	6.83	High	High	High	High	High	High	0.997	0.972	0.964	0.804	0.91	1.003	0.975	0.967	0.806	0.912	1.029	1.026	0.992	0.827	0.936	1.037	1.034	1.008	0.833	0.943	1.244	1.241	1.21	1.2	1.132	1.099	1.096	1.068	1.06	0.883
High	IsMasterProtein	O95671	N-acetylserotonin O-methyltransferase-like protein OS=Homo sapiens GN=ASMTL PE=1 SV=3	0	15.531	4.83092	3	4	3	1	621	68.8	6.07	High	High	High	High	High	High	1.024	1.005	1.256	1.074	1.364	0.977	0.981	1.226	1.049	1.332	0.996	1.019	1.25	1.069	1.358	0.796	0.815	0.8	0.855	1.086	0.931	0.954	0.935	1.169	1.271	0.733	0.751	0.736	0.92	0.787
High	IsMasterProtein	Q8WV41	Sorting nexin-33 OS=Homo sapiens GN=SNX33 PE=1 SV=1	0	10.937	6.27178	3	3	3	1	574	65.2	6.79	High	High	High	High	High	High	1.127	1.032	0.902	0.931	0.895	0.887	0.915	0.8	0.826	0.794	0.969	1.092	0.874	0.902	0.867	1.108	1.25	1.144	1.032	0.992	1.074	1.211	1.108	0.969	0.961	1.117	1.259	1.153	1.008	1.04
High	IsMasterProtein	F8VX04	Sodium-coupled neutral amino acid transporter 1 OS=Homo sapiens GN=SLC38A1 PE=1 SV=1	0	17.174	6.95825	4	5	4	1	503	56.2	7.69	High	High	High	High	High	High	0.965	0.971	1.072	1.484	1.556	1.036	1.006	1.111	1.538	1.612	1.03	0.994	1.105	1.528	1.602	0.932	0.9	0.905	1.384	1.451	0.674	0.65	0.654	0.723	1.049	0.643	0.62	0.624	0.689	0.954
High	IsMasterProtein	P51553	Isocitrate dehydrogenase [NAD] subunit gamma, mitochondrial OS=Homo sapiens GN=IDH3G PE=1 SV=1	0	17.256	9.16031	4	8	4	1	393	42.8	8.5	High	High	High	High	High	High	0.923	0.973	1.532	1.032	1.155	1.083	1.055	1.66	1.118	1.252	1.027	0.948	1.574	1.06	1.187	0.653	0.603	0.635	0.674	0.754	0.969	0.894	0.943	1.484	1.119	0.866	0.799	0.843	1.326	0.893
High	IsMasterProtein	P50570	Dynamin-2 OS=Homo sapiens GN=DNM2 PE=1 SV=2	0	110.156	25.4023	22	35	13	1	870	98	7.44	High	High	High	High	High	High	1.001	0.97	0.879	0.649	0.785	0.999	0.97	0.879	0.649	0.785	1.031	1.031	0.906	0.669	0.809	1.137	1.138	1.104	0.739	0.893	1.54	1.541	1.494	1.354	1.209	1.274	1.275	1.236	1.12	0.827
High	IsMasterProtein	Q00688	Peptidyl-prolyl cis-trans isomerase FKBP3 OS=Homo sapiens GN=FKBP3 PE=1 SV=1	0	55.519	26.7857	8	26	8	1	224	25.2	9.28	High	High	High	High	High	High	0.995	0.983	0.965	1.22	0.935	1.005	0.988	0.97	1.226	0.94	1.017	1.012	0.981	1.24	0.951	1.036	1.031	1.019	1.264	0.969	0.82	0.816	0.806	0.791	0.766	1.07	1.064	1.052	1.032	1.305
High	IsMasterProtein	H0YL70	Transducin-like enhancer protein 3 OS=Homo sapiens GN=TLE3 PE=1 SV=1	0	53.958	14.3223	10	16	7	1	782	84.4	7.27	High	High	High	High	High	High	1.041	0.953	0.877	0.74	0.771	0.961	0.916	0.842	0.711	0.74	1.049	1.092	0.92	0.777	0.808	1.141	1.188	1.088	0.845	0.879	1.351	1.406	1.288	1.184	1.041	1.298	1.351	1.237	1.138	0.961
High	IsMasterProtein	A0A0D9SFG6	Cytohesin-2 OS=Homo sapiens GN=CYTH2 PE=1 SV=1	0.007	2.616	5.25	2	2	1	1	400	46.5	5.54	High	High	High	High	High	High	0.935	0.941	0.825	0.813	0.953	1.069	1.006	0.883	0.869	1.019	1.063	0.994	0.877	0.864	1.013	1.212	1.133	1.14	0.985	1.155	1.23	1.15	1.157	1.015	1.172	1.049	0.981	0.987	0.866	0.853
High	IsMasterProtein	Q8IY17	Neuropathy target esterase OS=Homo sapiens GN=PNPLA6 PE=1 SV=2	0	34.817	5.7101	8	11	8	1	1366	149.9	7.81	High	High	High	High	High	High	0.962	1.061	1.114	1.202	1.247	1.039	1.103	1.158	1.249	1.296	0.942	0.907	1.05	1.132	1.175	0.897	0.863	0.952	1.078	1.119	0.832	0.801	0.883	0.927	1.037	0.802	0.772	0.851	0.894	0.964
High	IsMasterProtein	Q96FJ2	Dynein light chain 2, cytoplasmic OS=Homo sapiens GN=DYNLL2 PE=1 SV=1	0	15.127	20.2247	2	5	1	1	89	10.3	7.37	High	High	High	High	High	High	1.16	1.039	1.031	1.039	1.142	0.862	0.896	0.888	0.895	0.984	0.962	1.116	0.992	0.999	1.099	0.97	1.126	1.008	1.008	1.108	0.963	1.117	1.001	0.992	1.1	0.876	1.016	0.91	0.902	0.909
High	IsMasterProtein	P31948	Stress-induced-phosphoprotein 1 OS=Homo sapiens GN=STIP1 PE=1 SV=1	0	258.695	64.0884	45	141	45	1	543	62.6	6.8	High	High	High	High	High	High	1.015	0.95	0.866	1.018	0.802	0.986	0.936	0.854	1.004	0.79	1.053	1.068	0.912	1.072	0.844	1.155	1.171	1.097	1.176	0.926	0.982	0.996	0.933	0.85	0.787	1.247	1.265	1.185	1.08	1.27
High	IsMasterProtein	E9PH57	Transcription factor 4 OS=Homo sapiens GN=TCF4 PE=1 SV=2	0.004	3.299	1.16429	1	1	1	1	773	83.4	7.47	High	High	High	High	High	High	1.216	1.166	1.13	1.322	1.118	0.822	0.959	0.929	1.087	0.919	0.858	1.043	0.969	1.133	0.958	0.885	1.076	1.032	1.17	0.989	0.757	0.92	0.882	0.855	0.846	0.895	1.088	1.043	1.011	1.183
High	IsMasterProtein	O00487	26S proteasome non-ATPase regulatory subunit 14 OS=Homo sapiens GN=PSMD14 PE=1 SV=1	0	36.629	20.3226	8	20	8	1	310	34.6	6.52	High	High	High	High	High	High	0.976	0.968	0.933	0.741	0.823	1.025	0.992	0.956	0.759	0.843	1.034	1.008	0.964	0.766	0.85	1.072	1.046	1.037	0.794	0.882	1.35	1.317	1.306	1.26	1.111	1.215	1.186	1.176	1.134	0.9
High	IsMasterProtein	P21580	Tumor necrosis factor alpha-induced protein 3 OS=Homo sapiens GN=TNFAIP3 PE=1 SV=1	0	6.875	2.53165	2	2	2	1	790	89.6	8.22	High	High	High	High	High	High	0.973	1.012	0.997	0.948	1.006	1.028	1.04	1.025	0.974	1.034	0.989	0.962	0.986	0.937	0.995	1.003	0.976	1.014	0.951	1.009	1.055	1.026	1.067	1.052	1.062	0.994	0.967	1.005	0.991	0.942
High	IsMasterProtein	P15880	40S ribosomal protein S2 OS=Homo sapiens GN=RPS2 PE=1 SV=2	0	115.401	46.4164	16	61	16	1	293	31.3	10.24	High	High	High	High	High	High	1.248	1.403	1.148	1.618	1.634	0.801	1.124	0.919	1.296	1.309	0.713	0.89	0.818	1.153	1.164	0.871	1.088	1.223	1.409	1.423	0.618	0.772	0.868	0.71	1.01	0.612	0.764	0.859	0.703	0.99
High	IsMasterProtein	E5RFR7	Tumor protein D52 OS=Homo sapiens GN=TPD52 PE=1 SV=1	0	39.95	64.8649	7	17	1	1	111	12.4	4.68	High	Not Found	High	Not Found	Not Found	Not Found	0.01	0.191	0.01	0.01	0.01	100	100				5.228	0.01	0.01	0.01	0.01	100		100			100		100			100		100
High	IsMasterProtein	W4VSQ9	Cdc42-interacting protein 4 OS=Homo sapiens GN=TRIP10 PE=1 SV=1	0	47.467	17.3693	10	17	1	1	593	67.7	6.15	High	High	High	High	High	High	1.027	1.071	1.152	1.078	1.207	0.973	1.043	1.121	1.049	1.175	0.934	0.959	1.075	1.006	1.127	0.868	0.892	0.93	0.936	1.048	0.928	0.953	0.994	1.069	1.12	0.828	0.851	0.887	0.954	0.893
High	IsMasterProtein	Q9UJF2	Ras GTPase-activating protein nGAP OS=Homo sapiens GN=RASAL2 PE=1 SV=2	0.001	5.036	1.22915	2	2	2	1	1139	128.5	8.24	High	High	High	High	High	High
High	IsMasterProtein	Q9Y3T9	Nucleolar complex protein 2 homolog OS=Homo sapiens GN=NOC2L PE=1 SV=4	0	56.053	11.6155	10	18	10	1	749	84.9	5.62	High	High	High	High	High	High	1.053	1.117	1.122	1.47	1.513	0.95	1.061	1.065	1.396	1.437	0.895	0.942	1.004	1.316	1.354	0.892	0.939	0.996	1.31	1.349	0.68	0.716	0.76	0.763	1.029	0.661	0.696	0.738	0.741	0.972
High	IsMasterProtein	A0A0A0MQU3	Ubiquitin-conjugating enzyme E2 D2 OS=Homo sapiens GN=UBE2D2 PE=1 SV=1	0.001	5.712	12.2449	2	3	2	1	147	16.7	7.3	High	High	High	High	High	High	0.952	0.948	0.926	1.108	1.026	1.05	0.995	0.972	1.164	1.078	1.055	1.005	0.977	1.17	1.083	1.08	1.029	1.024	1.198	1.109	0.902	0.859	0.855	0.835	0.926	0.974	0.928	0.923	0.902	1.08
High	IsMasterProtein	F5H1U9	Multiple PDZ domain protein OS=Homo sapiens GN=MPDZ PE=1 SV=1	0	9.271	1.00768	2	2	2	1	2084	223	5.06	High	High	High	High	High	High	0.982	0.894	0.849	0.922	1.114	1.019	0.911	0.865	0.939	1.135	1.118	1.098	0.95	1.031	1.246	1.177	1.156	1.053	1.085	1.312	1.085	1.065	0.97	0.921	1.209	0.897	0.881	0.802	0.762	0.827
High	IsMasterProtein	P35222	Catenin beta-1 OS=Homo sapiens GN=CTNNB1 PE=1 SV=1	0	35.302	9.47503	7	12	4	1	781	85.4	5.86	High	High	High	High	High	High	0.916	0.965	0.929	0.83	0.856	1.092	1.054	1.014	0.906	0.934	1.036	0.949	0.962	0.86	0.887	1.077	0.986	1.039	0.894	0.921	1.204	1.103	1.162	1.119	1.031	1.169	1.071	1.128	1.085	0.97
High	IsMasterProtein	Q9H8V3	Protein ECT2 OS=Homo sapiens GN=ECT2 PE=1 SV=4	0	20.708	3.71991	3	5	3	1	914	103.4	7.71	High	High	High	High	High	High	0.875	1.061	1.239	0.894	0.981	1.142	1.213	1.416	1.022	1.121	0.942	0.825	1.167	0.842	0.924	0.807	0.706	0.857	0.722	0.792	1.118	0.979	1.187	1.386	1.097	1.019	0.892	1.082	1.263	0.912
High	IsMasterProtein	Q9UJJ9	N-acetylglucosamine-1-phosphotransferase subunit gamma OS=Homo sapiens GN=GNPTG PE=1 SV=1	0.005	3.194	3.27869	1	1	1	1	305	34	6.95	High	High	High	High	High	High
High	IsMasterProtein	Q9Y6U3	Adseverin OS=Homo sapiens GN=SCIN PE=1 SV=4	0	92.745	27.5524	18	29	18	1	715	80.4	5.71	High	High	High	High	High	High	1.045	1.03	1.203	1.047	1.073	0.957	0.985	1.151	1.002	1.027	0.971	1.015	1.168	1.017	1.042	0.831	0.869	0.856	0.87	0.892	0.955	0.998	0.983	1.149	1.025	0.932	0.974	0.959	1.121	0.976
High	IsMasterProtein	Q8NEM2	SHC SH2 domain-binding protein 1 OS=Homo sapiens GN=SHCBP1 PE=1 SV=3	0	32.749	13.3929	9	13	9	1	672	75.6	4.75	High	High	High	High	High	High	0.986	1.014	1.328	1.057	1.111	1.014	1.028	1.347	1.072	1.127	0.986	0.973	1.31	1.043	1.096	0.753	0.742	0.763	0.796	0.837	0.946	0.932	0.959	1.256	1.051	0.9	0.887	0.912	1.195	0.952
High	IsMasterProtein	P41229	Lysine-specific demethylase 5C OS=Homo sapiens GN=KDM5C PE=1 SV=2	0	46.097	6.47436	9	13	8	1	1560	175.6	5.58	High	High	High	High	High	High	1.088	0.952	0.89	0.785	0.784	0.919	0.875	0.818	0.722	0.721	1.051	1.143	0.935	0.825	0.824	1.123	1.222	1.069	0.882	0.881	1.273	1.385	1.212	1.133	0.998	1.275	1.388	1.214	1.135	1.002
High	IsMasterProtein	O75419	Cell division control protein 45 homolog OS=Homo sapiens GN=CDC45 PE=1 SV=1	0	8.209	3.18021	2	2	2	1	566	65.5	5.53	High	High	High	High	High	High	1.004	0.96	1.071	0.938	1.101	0.996	0.956	1.067	0.934	1.097	1.042	1.046	1.116	0.977	1.147	0.934	0.937	0.896	0.876	1.028	1.066	1.07	1.023	1.142	1.174	0.908	0.912	0.872	0.973	0.852
High	IsMasterProtein	P62854	40S ribosomal protein S26 OS=Homo sapiens GN=RPS26 PE=1 SV=3	0	27.087	20.8696	2	17	2	1	115	13	11	High	High	High	High	High	High	1.033	1.155	0.818	1.023	1.185	0.968	1.118	0.792	0.99	1.147	0.866	0.894	0.709	0.886	1.026	1.222	1.262	1.411	1.25	1.447	0.978	1.01	1.129	0.8	1.158	0.844	0.872	0.975	0.691	0.863
High	IsMasterProtein	Q9P0W2	SWI/SNF-related matrix-associated actin-dependent regulator of chromatin subfamily E member 1-related OS=Homo sapiens GN=HMG20B PE=1 SV=1	0	24.166	12.9338	4	5	4	1	317	35.8	9.35	High	High	High	High	High	High	1.201	1.031	0.983	1.053	1.032	0.833	0.858	0.818	0.877	0.859	0.97	1.165	0.953	1.022	1.001	1.018	1.222	1.049	1.072	1.05	0.949	1.14	0.978	0.933	0.98	0.969	1.163	0.999	0.952	1.021
High	IsMasterProtein	P56381	ATP synthase subunit epsilon, mitochondrial OS=Homo sapiens GN=ATP5E PE=1 SV=2	0	7.127	29.4118	2	4	2	1	51	5.8	9.92	High	High	High	High	High	High	0.994	0.911	1.181	0.715	0.816	1.006	0.917	1.188	0.719	0.821	1.097	1.091	1.296	0.785	0.895	0.847	0.842	0.772	0.605	0.691	1.398	1.39	1.274	1.652	1.141	1.226	1.219	1.117	1.448	0.877
High	IsMasterProtein	O75794	Cell division cycle protein 123 homolog OS=Homo sapiens GN=CDC123 PE=1 SV=1	0	11.827	12.2024	4	4	4	1	336	39.1	4.81	High	High	High	High	High	High	1.007	1.111	1.013	0.767	0.9	0.993	1.103	1.006	0.761	0.894	0.9	0.907	0.912	0.69	0.81	0.987	0.994	1.096	0.757	0.888	1.304	1.313	1.448	1.321	1.173	1.111	1.119	1.234	1.126	0.852
High	IsMasterProtein	Q9P2B2	Prostaglandin F2 receptor negative regulator OS=Homo sapiens GN=PTGFRN PE=1 SV=2	0	37.69	9.67008	9	12	9	1	879	98.5	6.61	High	High	High	High	High	High	1.048	1.048	1.127	1.1	1.103	0.954	0.999	1.075	1.049	1.052	0.955	1.001	1.076	1.05	1.053	0.887	0.93	0.929	0.976	0.979	0.909	0.953	0.952	1.025	1.003	0.907	0.95	0.95	1.022	0.997
High	IsMasterProtein	Q12788	Transducin beta-like protein 3 OS=Homo sapiens GN=TBL3 PE=1 SV=2	0	115.008	28.0941	17	28	17	1	808	89	6.9	High	High	High	High	High	High	0.99	1.009	0.886	1.04	1.193	1.01	1.019	0.895	1.05	1.205	0.992	0.982	0.878	1.031	1.183	1.129	1.118	1.138	1.174	1.346	0.962	0.952	0.97	0.852	1.147	0.838	0.83	0.846	0.743	0.872
High	IsMasterProtein	Q8N8A2	Serine/threonine-protein phosphatase 6 regulatory ankyrin repeat subunit B OS=Homo sapiens GN=ANKRD44 PE=1 SV=3	0	9.508	1.91339	2	3	1	1	993	107.5	6.3	High	High	High	High	High	High	1.024	1.005	1.119	0.932	1.121	0.977	0.982	1.093	0.911	1.095	0.995	1.018	1.113	0.927	1.115	0.894	0.915	0.898	0.833	1.002	1.073	1.098	1.079	1.2	1.202	0.892	0.913	0.897	0.998	0.832
High	IsMasterProtein	Q16254	Transcription factor E2F4 OS=Homo sapiens GN=E2F4 PE=1 SV=2	0.006	2.791	2.17918	1	1	1	1	413	43.9	4.75	High	High	High	High	High	High
High	IsMasterProtein	Q96RQ3	Methylcrotonoyl-CoA carboxylase subunit alpha, mitochondrial OS=Homo sapiens GN=MCCC1 PE=1 SV=3	0	17.551	6.06897	4	4	4	1	725	80.4	7.78	High	High	High	High	High	High	0.995	1.04	1.547	1.354	1.399	1.005	1.045	1.555	1.362	1.406	0.962	0.957	1.487	1.303	1.345	0.647	0.643	0.672	0.876	0.904	0.738	0.734	0.768	1.142	1.033	0.715	0.711	0.743	1.106	0.968
High	IsMasterProtein	P36542	ATP synthase subunit gamma, mitochondrial OS=Homo sapiens GN=ATP5C1 PE=1 SV=1	0	76.426	33.2215	10	34	9	1	298	33	9.22	High	High	High	High	High	High	0.926	0.981	1.059	0.845	0.972	1.08	1.059	1.144	0.913	1.05	1.02	0.944	1.079	0.862	0.991	0.945	0.874	0.926	0.798	0.918	1.183	1.095	1.161	1.253	1.15	1.029	0.952	1.009	1.089	0.869
High	IsMasterProtein	Q9H8M7	Ubiquitin carboxyl-terminal hydrolase MINDY-3 OS=Homo sapiens GN=MINDY3 PE=1 SV=1	0	12.836	8.31461	3	6	3	1	445	49.7	4.77	High	High	High	High	High	High	1.228	1.127	1.328	1.472	1.325	0.814	0.918	1.081	1.198	1.078	0.887	1.09	1.178	1.306	1.175	0.753	0.925	0.849	1.109	0.998	0.679	0.834	0.766	0.902	0.9	0.755	0.927	0.851	1.002	1.111
High	IsMasterProtein	Q9UDT6	CAP-Gly domain-containing linker protein 2 OS=Homo sapiens GN=CLIP2 PE=1 SV=1	0	31.5	7.74379	10	11	5	1	1046	115.8	6.73	High	High	High	High	High	High	1.056	1.009	1.214	1.34	1.179	0.947	0.956	1.149	1.269	1.116	0.991	1.046	1.202	1.327	1.168	0.824	0.87	0.832	1.104	0.971	0.746	0.788	0.753	0.906	0.88	0.848	0.896	0.856	1.029	1.137
High	IsMasterProtein	Q9NUM4	Transmembrane protein 106B OS=Homo sapiens GN=TMEM106B PE=1 SV=2	0	12.025	12.4088	3	3	3	1	274	31.1	6.99	High	High	High	High	High	High	1.179	1.093	1.391	1.465	1.339	0.848	0.928	1.18	1.243	1.136	0.915	1.078	1.272	1.34	1.224	0.719	0.848	0.786	1.053	0.963	0.683	0.805	0.746	0.949	0.914	0.747	0.881	0.817	1.039	1.094
High	IsMasterProtein	Q9BYV8	Centrosomal protein of 41 kDa OS=Homo sapiens GN=CEP41 PE=1 SV=1	0.003	3.965	3.48525	1	1	1	1	373	41.3	8.32	High	High	High	High	High	High	1.043	1.063	1.382	1.316	1.527	0.958	1.019	1.324	1.261	1.464	0.94	0.981	1.299	1.238	1.436	0.724	0.755	0.77	0.952	1.105	0.76	0.793	0.808	1.05	1.161	0.655	0.683	0.696	0.905	0.862
High	IsMasterProtein	Q14684	Ribosomal RNA processing protein 1 homolog B OS=Homo sapiens GN=RRP1B PE=1 SV=3	0	39.679	11.6095	8	12	8	1	758	84.4	9.76	High	High	High	High	High	High	1.203	1.107	1.288	1.391	1.36	0.831	0.92	1.071	1.156	1.131	0.904	1.087	1.164	1.257	1.229	0.777	0.934	0.859	1.08	1.056	0.719	0.865	0.796	0.926	0.978	0.735	0.885	0.814	0.947	1.023
High	IsMasterProtein	P60903	Protein S100-A10 OS=Homo sapiens GN=S100A10 PE=1 SV=2	0	53.757	45.3608	5	32	5	1	97	11.2	7.37	High	High	High	High	High	High	1.038	1.051	1.089	1.132	0.881	0.963	1.013	1.049	1.09	0.849	0.951	0.988	1.036	1.077	0.838	0.919	0.954	0.966	1.04	0.809	0.883	0.917	0.929	0.962	0.778	1.135	1.178	1.193	1.236	1.285
High	IsMasterProtein	Q9HBM1	Kinetochore protein Spc25 OS=Homo sapiens GN=SPC25 PE=1 SV=1	0	18.032	15.1786	3	3	3	1	224	26.1	8	High	High	High	High	High	High	1.048	0.949	0.963	0.611	0.891	0.955	0.906	0.919	0.583	0.851	1.053	1.104	1.014	0.643	0.939	1.039	1.088	0.986	0.634	0.926	1.638	1.715	1.555	1.577	1.459	1.122	1.175	1.065	1.08	0.685
High	IsMasterProtein	P48729	Casein kinase I isoform alpha OS=Homo sapiens GN=CSNK1A1 PE=1 SV=2	0	33.114	24.0356	7	11	4	1	337	38.9	9.57	High	High	High	High	High	High	1.054	1.03	1.06	0.945	1.068	0.949	0.978	1.006	0.897	1.014	0.971	1.023	1.029	0.917	1.037	0.943	0.994	0.972	0.891	1.008	1.059	1.115	1.091	1.122	1.131	0.936	0.986	0.964	0.992	0.884
High	IsMasterProtein	J3QQJ0	SAP30-binding protein (Fragment) OS=Homo sapiens GN=SAP30BP PE=1 SV=1	0	30.54	20.3077	6	7	6	1	325	35.9	4.98	High	High	High	High	High	High	1.058	0.962	1.02	1.137	0.932	0.945	0.909	0.964	1.074	0.881	1.039	1.1	1.06	1.181	0.969	0.981	1.038	0.944	1.115	0.914	0.88	0.931	0.847	0.897	0.82	1.072	1.135	1.032	1.094	1.219
High	IsMasterProtein	Q92804	TATA-binding protein-associated factor 2N OS=Homo sapiens GN=TAF15 PE=1 SV=1	0	50.307	23.4797	7	26	4	1	592	61.8	8.02	High	High	High	High	High	High	1.037	0.923	1.004	1.186	1.089	0.964	0.89	0.968	1.143	1.05	1.083	1.124	1.088	1.285	1.18	0.996	1.033	0.919	1.181	1.085	0.843	0.875	0.778	0.847	0.919	0.918	0.952	0.847	0.922	1.088
High	IsMasterProtein	C9JRZ6	MICOS complex subunit OS=Homo sapiens GN=CHCHD3 PE=1 SV=2	0	67.681	41.3793	11	29	11	1	232	26.7	7.75	High	High	High	High	High	High	0.987	0.955	1.043	0.91	0.847	1.013	0.968	1.057	0.922	0.858	1.047	1.034	1.092	0.953	0.887	0.959	0.946	0.916	0.873	0.812	1.099	1.084	1.049	1.146	0.93	1.181	1.165	1.128	1.232	1.075
High	IsMasterProtein	P46087	Probable 28S rRNA (cytosine(4447)-C(5))-methyltransferase OS=Homo sapiens GN=NOP2 PE=1 SV=2	0	168.767	33.867	23	57	19	1	812	89.2	9.23	High	High	High	High	High	High	0.887	1.304	1.193	1.537	1.534	1.127	1.47	1.344	1.732	1.729	0.767	0.68	0.914	1.178	1.176	0.839	0.744	1.094	1.289	1.287	0.651	0.577	0.849	0.776	0.998	0.652	0.578	0.85	0.777	1.002
High	IsMasterProtein	Q96S59	Ran-binding protein 9 OS=Homo sapiens GN=RANBP9 PE=1 SV=1	0	15.019	6.99588	4	5	4	1	729	77.8	6.79	High	High	High	High	High	High	0.878	1.145	1.137	0.877	0.867	1.139	1.304	1.295	0.999	0.988	0.873	0.767	0.993	0.766	0.757	0.879	0.772	1.007	0.771	0.762	1.14	1.001	1.306	1.297	0.989	1.153	1.013	1.32	1.312	1.011
High	IsMasterProtein	O43395	U4/U6 small nuclear ribonucleoprotein Prp3 OS=Homo sapiens GN=PRPF3 PE=1 SV=2	0	64.568	24.8902	15	17	15	1	683	77.5	9.5	High	High	High	High	High	High	0.925	1.327	1.247	1.681	1.583	1.081	1.434	1.347	1.817	1.71	0.753	0.697	0.939	1.266	1.192	0.802	0.742	1.064	1.348	1.269	0.595	0.55	0.79	0.742	0.942	0.632	0.585	0.839	0.788	1.062
High	IsMasterProtein	P19388	DNA-directed RNA polymerases I, II, and III subunit RPABC1 OS=Homo sapiens GN=POLR2E PE=1 SV=4	0	20.726	27.1429	5	7	5	1	210	24.5	5.95	High	High	High	High	High	High	1.031	1.002	0.858	0.997	1.044	0.97	0.972	0.832	0.967	1.012	0.998	1.029	0.856	0.995	1.042	1.166	1.203	1.169	1.163	1.217	1.003	1.034	1.005	0.86	1.047	0.958	0.988	0.96	0.822	0.955
High	IsMasterProtein	P61225	Ras-related protein Rap-2b OS=Homo sapiens GN=RAP2B PE=1 SV=1	0	41.176	39.8907	7	16	5	1	183	20.5	4.81	High	High	High	High	High	High	1.103	1.118	1.249	1.08	1.11	0.907	1.013	1.132	0.979	1.006	0.895	0.987	1.117	0.966	0.993	0.801	0.883	0.895	0.865	0.889	0.926	1.021	1.035	1.156	1.028	0.901	0.994	1.007	1.125	0.973
High	IsMasterProtein	P54289	Voltage-dependent calcium channel subunit alpha-2/delta-1 OS=Homo sapiens GN=CACNA2D1 PE=1 SV=3	0	80.811	18.0417	17	26	17	1	1103	124.5	5.27	High	High	High	High	High	High	1.023	1.085	1.055	1.114	1.128	0.978	1.06	1.031	1.089	1.103	0.922	0.943	0.972	1.027	1.04	0.948	0.97	1.028	1.056	1.07	0.898	0.918	0.974	0.947	1.013	0.886	0.907	0.961	0.935	0.987
High	IsMasterProtein	Q9NZ52	ADP-ribosylation factor-binding protein GGA3 OS=Homo sapiens GN=GGA3 PE=1 SV=1	0.005	3.204	2.213	2	2	1	1	723	78.3	5.58	High	High	High	High	High	High	1.104	1.218	1.196	1.375	1.209	0.906	1.104	1.084	1.246	1.095	0.821	0.906	0.982	1.129	0.993	0.836	0.923	1.018	1.15	1.011	0.727	0.802	0.886	0.87	0.879	0.827	0.913	1.007	0.989	1.138
High	IsMasterProtein	O60684	Importin subunit alpha-7 OS=Homo sapiens GN=KPNA6 PE=1 SV=1	0	104.926	22.9478	13	25	7	1	536	60	4.98	High	High	High	High	High	High	1.008	1.012	1.013	0.911	1.031	0.992	1.004	1.005	0.904	1.023	0.988	0.996	1.001	0.9	1.019	0.987	0.995	0.999	0.9	1.018	1.098	1.106	1.111	1.112	1.131	0.97	0.978	0.982	0.983	0.884
High	IsMasterProtein	P62993	Growth factor receptor-bound protein 2 OS=Homo sapiens GN=GRB2 PE=1 SV=1	0	38.744	29.9539	6	15	6	1	217	25.2	6.32	High	High	High	High	High	High	0.933	0.999	0.808	0.952	0.79	1.072	1.071	0.866	1.021	0.847	1.001	0.934	0.809	0.953	0.791	1.237	1.154	1.236	1.178	0.978	1.05	0.98	1.049	0.849	0.83	1.266	1.18	1.264	1.023	1.205
High	IsMasterProtein	Q96CM8	Acyl-CoA synthetase family member 2, mitochondrial OS=Homo sapiens GN=ACSF2 PE=1 SV=2	0	5.741	3.57724	2	2	2	1	615	68.1	7.55	High	High	High	High	High	High	0.987	1.066	1.534	1.173	1.276	1.013	1.08	1.553	1.188	1.292	0.938	0.926	1.438	1.1	1.197	0.652	0.644	0.695	0.765	0.832	0.852	0.842	0.909	1.307	1.088	0.784	0.774	0.836	1.202	0.919
High	IsMasterProtein	J3KPP4	Cisplatin resistance-associated overexpressed protein, isoform CRA_b OS=Homo sapiens GN=LUC7L3 PE=1 SV=1	0	61.639	25.7669	14	25	13	1	489	58.2	9.92	High	High	High	High	High	High	0.992	0.988	0.98	0.946	0.879	1.009	0.997	0.988	0.954	0.887	1.012	1.003	0.991	0.957	0.89	1.021	1.012	1.009	0.965	0.898	1.058	1.049	1.045	1.036	0.93	1.137	1.128	1.124	1.114	1.075
High	IsMasterProtein	P05362	Intercellular adhesion molecule 1 OS=Homo sapiens GN=ICAM1 PE=1 SV=2	0	58.831	19.3609	8	18	7	1	532	57.8	7.99	High	High	High	High	High	High	0.967	0.963	1.55	1.051	1.104	1.034	0.996	1.602	1.086	1.142	1.038	1.004	1.609	1.09	1.146	0.645	0.624	0.622	0.678	0.713	0.952	0.921	0.917	1.475	1.051	0.906	0.876	0.872	1.403	0.951
High	IsMasterProtein	P0CG29	Glutathione S-transferase theta-2 OS=Homo sapiens GN=GSTT2 PE=1 SV=1	0	13.734	15.9836	4	5	3	1	244	27.5	7.02	High	High	High	High	High	High	1.019	0.933	0.828	0.662	0.795	0.981	0.915	0.813	0.65	0.78	1.072	1.093	0.888	0.71	0.853	1.207	1.23	1.126	0.799	0.96	1.51	1.539	1.409	1.251	1.201	1.258	1.281	1.173	1.042	0.833
High	IsMasterProtein	P78345	Ribonuclease P protein subunit p38 OS=Homo sapiens GN=RPP38 PE=1 SV=2	0.002	4.041	3.18021	1	1	1	1	283	31.8	9.92	High	High	High	High	High	High	0.865	1.171	1.128	1.363	1.441	1.156	1.353	1.304	1.575	1.666	0.854	0.739	0.963	1.164	1.231	0.887	0.767	1.038	1.208	1.278	0.734	0.635	0.859	0.828	1.058	0.694	0.6	0.812	0.783	0.946
High	IsMasterProtein	Q8TBM8	DnaJ homolog subfamily B member 14 OS=Homo sapiens GN=DNAJB14 PE=1 SV=1	0	10.131	2.90237	1	2	1	1	379	42.5	8.59	High	High	High	High	High	High	1.137	0.857	1.137	1.212	0.907	0.879	0.754	1	1.066	0.798	1.167	1.327	1.326	1.414	1.059	0.88	1	0.754	1.066	0.798	0.825	0.938	0.707	0.938	0.748	1.102	1.254	0.945	1.253	1.336
High	IsMasterProtein	Q8WY36	HMG box transcription factor BBX OS=Homo sapiens GN=BBX PE=1 SV=1	0	9.924	4.2508	2	2	2	1	941	105.1	8.79	High	High	High	High	High	High	0.905	1.106	0.919	0.814	0.88	1.104	1.222	1.015	0.899	0.972	0.904	0.818	0.831	0.735	0.795	1.088	0.985	1.204	0.885	0.957	1.229	1.113	1.36	1.129	1.081	1.137	1.029	1.258	1.045	0.925
High	IsMasterProtein	G3V3G9	Uncharacterized protein OS=Homo sapiens PE=4 SV=1	0	22.086	5.99201	5	10	3	1	751	84.7	5.12	High	High	High	High	High	High	1.006	0.996	1.239	1.133	1.242	0.994	0.99	1.232	1.127	1.235	1.004	1.01	1.244	1.138	1.247	0.807	0.811	0.804	0.915	1.002	0.882	0.887	0.879	1.093	1.096	0.805	0.809	0.802	0.998	0.912
High	IsMasterProtein	G3V4T6	Maleylacetoacetate isomerase OS=Homo sapiens GN=GSTZ1 PE=1 SV=1	0	19.478	23.0415	4	8	4	1	217	24.2	7.18	High	High	High	High	High	High	1.149	1.141	1.541	1.26	1.475	0.87	0.993	1.342	1.097	1.284	0.877	1.007	1.351	1.104	1.293	0.649	0.745	0.74	0.817	0.957	0.794	0.912	0.905	1.223	1.171	0.678	0.779	0.773	1.045	0.854
High	IsMasterProtein	Q8WU10	Pyridine nucleotide-disulfide oxidoreductase domain-containing protein 1 OS=Homo sapiens GN=PYROXD1 PE=1 SV=1	0	7.23	5.6	2	2	2	1	500	55.8	5.85	High	High	High	High	High	High	1.028	1.069	0.785	0.698	0.918	0.973	1.041	0.764	0.68	0.894	0.935	0.961	0.734	0.653	0.859	1.273	1.309	1.362	0.889	1.169	1.432	1.471	1.531	1.124	1.315	1.089	1.119	1.165	0.855	0.761
High	IsMasterProtein	Q7Z2Z2	Elongation factor-like GTPase 1 OS=Homo sapiens GN=EFL1 PE=1 SV=2	0	34.703	8.48214	8	10	8	1	1120	125.4	5.91	High	High	High	High	High	High	1.038	1.079	1.234	1.261	1.398	0.963	1.039	1.189	1.214	1.346	0.927	0.962	1.144	1.169	1.296	0.81	0.841	0.874	1.022	1.133	0.793	0.824	0.856	0.979	1.109	0.715	0.743	0.772	0.883	0.902
High	IsMasterProtein	P11171	Protein 4.1 OS=Homo sapiens GN=EPB41 PE=1 SV=4	0	18.486	6.94444	5	5	4	1	864	97	5.58	High	High	High	High	High	High	1.062	1.063	0.998	1.151	1.154	0.942	1.001	0.94	1.083	1.086	0.941	0.999	0.939	1.083	1.085	1.002	1.064	1.065	1.153	1.156	0.869	0.923	0.924	0.868	1.003	0.867	0.921	0.921	0.865	0.997
High	IsMasterProtein	P78362	SRSF protein kinase 2 OS=Homo sapiens GN=SRPK2 PE=1 SV=3	0	30.476	7.70349	5	9	3	1	688	77.5	4.97	High	High	High	High	High	High	1.034	0.997	1.079	1.107	1.019	0.968	0.965	1.044	1.071	0.986	1.003	1.037	1.082	1.111	1.022	0.927	0.958	0.924	1.027	0.944	0.903	0.933	0.9	0.974	0.92	0.982	1.015	0.979	1.059	1.087
High	IsMasterProtein	P55084	Trifunctional enzyme subunit beta, mitochondrial OS=Homo sapiens GN=HADHB PE=1 SV=3	0	111.243	36.9198	17	57	17	1	474	51.3	9.41	High	High	High	High	High	High	0.965	1.01	1.178	0.902	0.992	1.036	1.047	1.221	0.934	1.028	0.99	0.955	1.166	0.892	0.982	0.849	0.819	0.857	0.765	0.842	1.109	1.071	1.121	1.307	1.1	1.008	0.973	1.018	1.188	0.909
High	IsMasterProtein	Q06210	Glutamine--fructose-6-phosphate aminotransferase [isomerizing] 1 OS=Homo sapiens GN=GFPT1 PE=1 SV=3	0	119.42	29.0415	18	48	17	1	699	78.8	7.11	High	High	High	High	High	High	1.006	1.02	0.984	1.292	1.534	0.994	1.014	0.978	1.284	1.526	0.981	0.986	0.965	1.267	1.505	1.017	1.022	1.037	1.313	1.56	0.774	0.779	0.789	0.762	1.188	0.652	0.655	0.665	0.641	0.842
High	IsMasterProtein	P49593	Protein phosphatase 1F OS=Homo sapiens GN=PPM1F PE=1 SV=3	0	18.907	14.5374	4	4	4	1	454	49.8	5.1	High	High	High	High	High	High	0.947	1.03	1.142	1.178	1.355	1.056	1.088	1.206	1.244	1.431	0.971	0.919	1.109	1.144	1.316	0.876	0.829	0.902	1.031	1.187	0.849	0.804	0.874	0.97	1.151	0.738	0.699	0.76	0.843	0.869
High	IsMasterProtein	K7EMQ3	Dynamin-2 (Fragment) OS=Homo sapiens GN=DNM2 PE=1 SV=2	0	41.183	32.872	10	17	1	1	289	33.7	9.16	High	High	High	High	High	High	1.076	1.158	1.463	0.541	1.604	0.93	1.076	1.36	0.503	1.491	0.864	0.929	1.264	0.468	1.385	0.683	0.735	0.791	0.37	1.096	1.847	1.987	2.138	2.703	2.962	0.624	0.671	0.722	0.912	0.338
High	IsMasterProtein	P11177	Pyruvate dehydrogenase E1 component subunit beta, mitochondrial OS=Homo sapiens GN=PDHB PE=1 SV=3	0	93.18	34.5404	10	33	10	1	359	39.2	6.65	High	High	High	High	High	High	0.932	0.992	1.178	0.857	1.049	1.073	1.064	1.263	0.919	1.125	1.008	0.94	1.187	0.864	1.057	0.849	0.792	0.842	0.728	0.89	1.167	1.088	1.157	1.374	1.223	0.954	0.889	0.946	1.123	0.817
High	IsMasterProtein	E9PR30	40S ribosomal protein S30 OS=Homo sapiens GN=FAU PE=1 SV=1	0	9.378	10.2041	1	5	1	1	98	10.9	11.56	High	High	High	High	High	High	1.246	1.101	0.666	0.918	1.039	0.803	0.884	0.535	0.737	0.834	0.908	1.131	0.605	0.834	0.944	1.501	1.87	1.652	1.378	1.56	1.089	1.356	1.199	0.726	1.132	0.962	1.199	1.059	0.641	0.884
High	IsMasterProtein	Q9UK58	Cyclin-L1 OS=Homo sapiens GN=CCNL1 PE=1 SV=1	0.003	3.968	2.85171	1	1	1	1	526	59.6	10.7	High	High	High	High	High	High	0.958	0.951	1.377	1.202	1.515	1.044	0.992	1.437	1.255	1.581	1.052	1.008	1.449	1.265	1.594	0.726	0.696	0.69	0.873	1.1	0.832	0.797	0.791	1.145	1.26	0.66	0.632	0.627	0.909	0.794
High	IsMasterProtein	Q7Z4G4	tRNA (guanine(10)-N2)-methyltransferase homolog OS=Homo sapiens GN=TRMT11 PE=1 SV=1	0	9.904	7.12743	3	3	3	1	463	53.4	7.78	High	High	High	High	High	High	0.989	1.082	1.169	1.088	1.205	1.012	1.094	1.182	1.101	1.219	0.924	0.914	1.08	1.006	1.114	0.856	0.846	0.926	0.931	1.031	0.919	0.908	0.994	1.074	1.108	0.83	0.82	0.897	0.969	0.903
High	IsMasterProtein	P23142	Fibulin-1 OS=Homo sapiens GN=FBLN1 PE=1 SV=4	0	6.601	2.84495	2	2	2	1	703	77.2	5.22	High	High	High	High	High	High	1.119	0.987	1.196	0.923	0.836	0.894	0.882	1.069	0.825	0.747	1.013	1.134	1.212	0.935	0.847	0.836	0.935	0.825	0.772	0.699	1.084	1.212	1.069	1.296	0.906	1.196	1.338	1.181	1.431	1.104
High	IsMasterProtein	Q9NVM6	DnaJ homolog subfamily C member 17 OS=Homo sapiens GN=DNAJC17 PE=1 SV=1	0	25.249	18.4211	4	6	4	1	304	34.7	8.53	High	High	High	High	High	High	0.948	0.998	0.883	1.071	1.044	1.055	1.054	0.931	1.131	1.102	1.002	0.949	0.884	1.073	1.045	1.133	1.074	1.131	1.214	1.183	0.933	0.884	0.932	0.824	0.974	0.958	0.908	0.956	0.845	1.026
High	IsMasterProtein	Q8IX18	Probable ATP-dependent RNA helicase DHX40 OS=Homo sapiens GN=DHX40 PE=1 SV=2	0.001	5.042	2.18228	1	1	1	1	779	88.5	8.65	High	High	High	High	High	High	0.975	1.061	1.243	0.898	1.167	1.025	1.087	1.274	0.921	1.197	0.943	0.92	1.171	0.847	1.1	0.805	0.785	0.854	0.723	0.939	1.113	1.086	1.181	1.383	1.299	0.857	0.836	0.909	1.065	0.77
High	IsMasterProtein	P82909	28S ribosomal protein S36, mitochondrial OS=Homo sapiens GN=MRPS36 PE=1 SV=2	0	22.027	30.0971	2	8	2	1	103	11.5	9.99	High	High	High	High	High	High	1.042	1.045	1.19	1.337	1.288	0.959	1.003	1.142	1.283	1.235	0.957	0.997	1.138	1.279	1.232	0.84	0.876	0.878	1.124	1.082	0.748	0.78	0.782	0.89	0.963	0.777	0.81	0.812	0.924	1.039
High	IsMasterProtein	A0AVT1	Ubiquitin-like modifier-activating enzyme 6 OS=Homo sapiens GN=UBA6 PE=1 SV=1	0	136.25	23.5741	23	44	23	1	1052	117.9	6.14	High	High	High	High	High	High	0.967	0.989	1.033	0.948	1.074	1.034	1.022	1.068	0.98	1.111	1.012	0.978	1.045	0.959	1.087	0.968	0.936	0.957	0.918	1.04	1.055	1.02	1.043	1.09	1.133	0.931	0.9	0.92	0.962	0.883
High	IsMasterProtein	Q8IWT6	Volume-regulated anion channel subunit LRRC8A OS=Homo sapiens GN=LRRC8A PE=1 SV=1	0	24.524	10.2469	7	8	7	1	810	94.1	7.94	High	High	High	High	High	High	1.024	1.017	1.174	1.168	1.182	0.976	0.993	1.147	1.14	1.154	0.984	1.007	1.155	1.149	1.163	0.852	0.872	0.866	0.994	1.007	0.856	0.877	0.871	1.006	1.012	0.846	0.866	0.86	0.993	0.988
High	IsMasterProtein	P62745	Rho-related GTP-binding protein RhoB OS=Homo sapiens GN=RHOB PE=1 SV=1	0	38.323	28.5714	6	12	4	1	196	22.1	5.24	High	High	High	High	High	High	1.02	1.035	0.915	1.09	1.201	0.98	1.014	0.897	1.068	1.177	0.967	0.986	0.885	1.054	1.161	1.092	1.115	1.13	1.191	1.312	0.917	0.936	0.949	0.84	1.102	0.832	0.849	0.861	0.762	0.908
High	IsMasterProtein	Q15819	Ubiquitin-conjugating enzyme E2 variant 2 OS=Homo sapiens GN=UBE2V2 PE=1 SV=4	0	56.833	57.931	8	36	3	1	145	16.4	8.09	High	High	High	High	High	High	1.072	1.038	1.504	1.1	1.099	0.933	0.968	1.403	1.026	1.025	0.964	1.033	1.449	1.06	1.059	0.665	0.713	0.69	0.731	0.731	0.909	0.975	0.943	1.367	0.999	0.91	0.975	0.944	1.368	1.001
High	IsMasterProtein	Q08722	Leukocyte surface antigen CD47 OS=Homo sapiens GN=CD47 PE=1 SV=1	0	15.747	8.66873	3	4	3	1	323	35.2	7.21	High	High	High	High	High	High	1.031	1.081	1.305	1.193	1.267	0.97	1.048	1.265	1.156	1.229	0.925	0.954	1.207	1.103	1.172	0.766	0.791	0.829	0.914	0.971	0.838	0.865	0.906	1.094	1.062	0.789	0.814	0.853	1.03	0.941
High	IsMasterProtein	Q9HA47	Uridine-cytidine kinase 1 OS=Homo sapiens GN=UCK1 PE=1 SV=1	0.001	4.452	5.41516	2	2	1	1	277	31.4	7.3	High	High	High	High	High	High
High	IsMasterProtein	Q13492	Phosphatidylinositol-binding clathrin assembly protein OS=Homo sapiens GN=PICALM PE=1 SV=2	0	89.775	21.319	14	25	10	1	652	70.7	7.9	High	High	High	High	High	High	1.107	0.982	1.274	0.951	0.935	0.903	0.887	1.151	0.859	0.844	1.019	1.128	1.298	0.969	0.952	0.785	0.869	0.77	0.746	0.733	1.052	1.164	1.032	1.34	0.983	1.07	1.185	1.05	1.363	1.017
High	IsMasterProtein	A0A087X256	WASH complex subunit 4 OS=Homo sapiens GN=WASHC4 PE=1 SV=1	0	39.115	8.77342	11	15	10	1	1174	136.4	7.44	High	High	High	High	High	High	0.976	1.092	1.255	1.237	1.304	1.025	1.119	1.285	1.268	1.336	0.916	0.894	1.149	1.133	1.194	0.797	0.778	0.87	0.986	1.039	0.808	0.789	0.883	1.014	1.054	0.767	0.749	0.837	0.962	0.949
High	IsMasterProtein	P68400	Casein kinase II subunit alpha OS=Homo sapiens GN=CSNK2A1 PE=1 SV=1	0	52.287	20.2046	8	17	6	1	391	45.1	7.74	High	High	High	High	High	High	0.947	0.987	1.069	0.957	1.107	1.056	1.041	1.129	1.01	1.169	1.014	0.96	1.084	0.97	1.123	0.935	0.886	0.923	0.895	1.036	1.045	0.99	1.031	1.118	1.158	0.903	0.855	0.891	0.965	0.864
High	IsMasterProtein	P46781	40S ribosomal protein S9 OS=Homo sapiens GN=RPS9 PE=1 SV=3	0	56.472	39.6907	11	39	11	1	194	22.6	10.65	High	High	High	High	High	High	1.142	1.482	1.231	1.84	1.831	0.875	1.297	1.078	1.61	1.603	0.675	0.771	0.831	1.242	1.236	0.812	0.928	1.204	1.494	1.487	0.544	0.621	0.805	0.669	0.995	0.546	0.624	0.809	0.672	1.005
High	IsMasterProtein	Q96PE7	Methylmalonyl-CoA epimerase, mitochondrial OS=Homo sapiens GN=MCEE PE=1 SV=1	0	5.929	7.38636	1	1	1	1	176	18.7	9.09	High	High	High	High	High	High	0.956	1.185	1.134	1.656	1.308	1.046	1.239	1.186	1.733	1.369	0.844	0.807	0.957	1.398	1.105	0.882	0.843	1.045	1.461	1.154	0.604	0.577	0.715	0.685	0.79	0.764	0.731	0.905	0.866	1.266
High	IsMasterProtein	Q07960	Rho GTPase-activating protein 1 OS=Homo sapiens GN=ARHGAP1 PE=1 SV=1	0	60.259	31.4351	11	26	11	1	439	50.4	6.29	High	High	High	High	High	High	0.987	0.963	1.047	0.899	0.959	1.013	0.975	1.06	0.911	0.972	1.039	1.026	1.087	0.934	0.996	0.955	0.943	0.92	0.859	0.916	1.112	1.098	1.07	1.164	1.067	1.042	1.029	1.004	1.091	0.938
High	IsMasterProtein	P63313	Thymosin beta-10 OS=Homo sapiens GN=TMSB10 PE=1 SV=2	0	16.882	47.7273	5	13	2	1	44	5	5.36	High	High	High	High	High	High	1.398	0.805	0.582	0.896	0.644	0.716	0.576	0.417	0.641	0.461	1.243	1.737	0.723	1.114	0.8	1.718	2.401	1.382	1.539	1.106	1.116	1.56	0.898	0.65	0.718	1.554	2.171	1.25	0.905	1.392
High	IsMasterProtein	Q659A1	Little elongation complex subunit 2 OS=Homo sapiens GN=ICE2 PE=1 SV=2	0.002	4.103	1.52749	1	1	1	1	982	109.9	7.09	High	High	High	High	High	High	0.641	0.727	0.658	0.68	0.879	1.561	1.135	1.027	1.061	1.371	1.375	0.881	0.905	0.935	1.208	1.519	0.973	1.105	1.033	1.335	1.471	0.943	1.07	0.968	1.293	1.138	0.729	0.828	0.749	0.774
High	IsMasterProtein	Q9Y3F4	Serine-threonine kinase receptor-associated protein OS=Homo sapiens GN=STRAP PE=1 SV=1	0	143.427	52.5714	16	60	16	1	350	38.4	5.12	High	High	High	High	High	High	0.965	0.964	0.93	0.79	0.859	1.036	0.998	0.963	0.819	0.889	1.037	1.002	0.964	0.82	0.891	1.076	1.039	1.037	0.85	0.924	1.265	1.221	1.219	1.176	1.086	1.165	1.124	1.123	1.083	0.921
High	IsMasterProtein	Q9Y2D0	Carbonic anhydrase 5B, mitochondrial OS=Homo sapiens GN=CA5B PE=1 SV=1	0	13.012	5.99369	2	3	2	1	317	36.4	7.81	High	High	High	High	High	High	0.979	0.956	1.637	1.064	1.216	1.022	0.977	1.673	1.087	1.242	1.046	1.024	1.713	1.113	1.272	0.611	0.598	0.584	0.65	0.743	0.94	0.92	0.899	1.539	1.143	0.822	0.805	0.786	1.346	0.875
High	IsMasterProtein	Q9HBL0	Tensin-1 OS=Homo sapiens GN=TNS1 PE=1 SV=2	0	17.872	2.13256	4	6	1	1	1735	185.6	7.75	High	High	High	High	High	High
High	IsMasterProtein	P06756	Integrin alpha-V OS=Homo sapiens GN=ITGAV PE=1 SV=2	0	106.733	17.6527	18	34	18	1	1048	116	5.68	High	High	High	High	High	High	1.039	0.999	1.177	0.989	0.901	0.962	0.961	1.132	0.952	0.866	1.001	1.04	1.178	0.99	0.901	0.85	0.883	0.849	0.84	0.765	1.011	1.051	1.01	1.19	0.91	1.11	1.154	1.11	1.307	1.098
High	IsMasterProtein	P46782	40S ribosomal protein S5 OS=Homo sapiens GN=RPS5 PE=1 SV=4	0	66.232	40.6863	8	28	8	1	204	22.9	9.72	High	High	High	High	High	High	1.148	1.054	0.853	1.228	1.209	0.871	0.918	0.743	1.07	1.053	0.949	1.09	0.809	1.166	1.147	1.173	1.347	1.236	1.44	1.418	0.814	0.935	0.858	0.694	0.984	0.827	0.95	0.871	0.705	1.016
High	IsMasterProtein	P08582	Melanotransferrin OS=Homo sapiens GN=MELTF PE=1 SV=2	0	7.478	2.16802	1	1	1	1	738	80.2	5.94	High	High	High	High	High	High	0.88	0.99	0.957	1.236	1.41	1.136	1.124	1.087	1.404	1.602	1.01	0.89	0.967	1.249	1.425	1.045	0.92	1.034	1.292	1.474	0.809	0.712	0.801	0.774	1.141	0.709	0.624	0.702	0.679	0.877
High	IsMasterProtein	Q2TB90	Putative hexokinase HKDC1 OS=Homo sapiens GN=HKDC1 PE=1 SV=3	0	8.367	2.61723	3	5	1	1	917	102.5	7.12	High	High	High	High	High	High	0.971	1.046	1.534	1.27	1.376	1.03	1.077	1.58	1.308	1.418	0.956	0.928	1.467	1.214	1.316	0.652	0.633	0.682	0.828	0.897	0.787	0.765	0.824	1.208	1.084	0.727	0.705	0.76	1.115	0.923
High	IsMasterProtein	Q9H4B0	Probable tRNA N6-adenosine threonylcarbamoyltransferase, mitochondrial OS=Homo sapiens GN=OSGEPL1 PE=2 SV=2	0.003	3.765	2.89855	1	1	1	1	414	45.1	8.56	High	High	High	High	High	High	0.896	1.125	1.677	1.015	1.074	1.116	1.255	1.871	1.133	1.198	0.889	0.797	1.49	0.902	0.954	0.596	0.535	0.671	0.605	0.64	0.985	0.883	1.108	1.652	1.057	0.932	0.835	1.048	1.562	0.946
High	IsMasterProtein	Q96H20	Vacuolar-sorting protein SNF8 OS=Homo sapiens GN=SNF8 PE=1 SV=1	0	22.997	16.6667	4	8	4	1	258	28.8	6.65	High	High	High	High	High	High	1.004	0.997	0.981	1.049	1.095	0.996	0.993	0.978	1.045	1.091	1.003	1.007	0.984	1.053	1.099	1.019	1.023	1.016	1.069	1.116	0.953	0.957	0.95	0.935	1.044	0.913	0.916	0.91	0.896	0.958
High	IsMasterProtein	P29590	Protein PML OS=Homo sapiens GN=PML PE=1 SV=3	0	12.405	5.21542	5	5	5	1	882	97.5	6.21	High	High	High	High	High	High	1.01	1.007	1.084	1.219	1.185	0.99	0.997	1.074	1.207	1.174	0.993	1.003	1.077	1.21	1.177	0.923	0.931	0.929	1.124	1.093	0.821	0.828	0.826	0.889	0.972	0.844	0.852	0.85	0.915	1.028
High	IsMasterProtein	Q9Y5U9	Immediate early response 3-interacting protein 1 OS=Homo sapiens GN=IER3IP1 PE=1 SV=1	0	17.172	24.3902	1	6	1	1	82	9	8.22	High	High	High	High	High	High	0.825	1.045	1.166	1.183	1.304	1.213	1.267	1.414	1.435	1.581	0.957	0.789	1.115	1.132	1.247	0.858	0.707	0.897	1.015	1.118	0.845	0.697	0.883	0.985	1.102	0.767	0.633	0.802	0.894	0.908
High	IsMasterProtein	Q5VT66	Mitochondrial amidoxime-reducing component 1 OS=Homo sapiens GN=MARC1 PE=1 SV=1	0	8.945	9.49555	3	6	2	1	337	37.5	8.88	High	High	High	High	High	High	1.059	0.954	0.886	1.173	1.69	0.944	0.901	0.836	1.108	1.595	1.048	1.11	0.928	1.23	1.771	1.129	1.196	1.077	1.325	1.908	0.852	0.903	0.813	0.755	1.44	0.592	0.627	0.565	0.524	0.694
High	IsMasterProtein	Q13144	Translation initiation factor eIF-2B subunit epsilon OS=Homo sapiens GN=EIF2B5 PE=1 SV=3	0	47.562	11.6505	7	13	7	1	721	80.3	5.08	High	High	High	High	High	High	1.127	1.062	1.283	1.256	1.299	0.888	0.942	1.139	1.115	1.153	0.942	1.061	1.209	1.183	1.223	0.779	0.878	0.827	0.978	1.012	0.796	0.897	0.845	1.022	1.034	0.77	0.868	0.818	0.988	0.967
High	IsMasterProtein	O75781	Paralemmin-1 OS=Homo sapiens GN=PALM PE=1 SV=2	0	8.492	6.20155	3	3	3	1	387	42.1	5	High	High	High	High	High	High	0.999	0.986	0.925	1.049	1.002	1.001	0.987	0.926	1.05	1.003	1.014	1.013	0.938	1.064	1.017	1.081	1.08	1.066	1.134	1.084	0.953	0.952	0.94	0.882	0.955	0.998	0.997	0.984	0.923	1.047
High	IsMasterProtein	O14979	Heterogeneous nuclear ribonucleoprotein D-like OS=Homo sapiens GN=HNRNPDL PE=1 SV=3	0	109.009	27.8571	15	60	13	1	420	46.4	9.57	High	High	High	High	High	High	1.073	0.994	0.996	1.245	1.013	0.932	0.926	0.929	1.161	0.945	1.006	1.079	1.003	1.253	1.02	1.004	1.077	0.997	1.25	1.017	0.803	0.861	0.798	0.8	0.814	0.987	1.058	0.981	0.983	1.229
High	IsMasterProtein	P27824	Calnexin OS=Homo sapiens GN=CANX PE=1 SV=2	0	163.25	35.9797	24	85	23	1	592	67.5	4.6	High	High	High	High	High	High	0.965	1.025	1.041	1.022	1.041	1.036	1.061	1.078	1.058	1.079	0.976	0.942	1.016	0.997	1.016	0.961	0.928	0.985	0.982	1.001	0.979	0.945	1.003	1.019	1.019	0.96	0.927	0.984	0.999	0.981
High	IsMasterProtein	P63010	AP-2 complex subunit beta OS=Homo sapiens GN=AP2B1 PE=1 SV=1	0	204.136	30.2028	29	69	13	1	937	104.5	5.38	High	High	High	High	High	High	0.996	0.995	1.023	0.85	0.93	1.004	0.999	1.027	0.853	0.933	1.005	1.001	1.028	0.854	0.935	0.978	0.974	0.973	0.831	0.909	1.177	1.173	1.171	1.204	1.094	1.075	1.071	1.07	1.1	0.914
High	IsMasterProtein	P17612	cAMP-dependent protein kinase catalytic subunit alpha OS=Homo sapiens GN=PRKACA PE=1 SV=2	0	36.994	26.7806	9	12	2	1	351	40.6	8.79	High	High	High	High	High	High	1.036	1.036	1.019	0.802	0.904	0.965	1	0.983	0.774	0.872	0.965	1	0.984	0.774	0.872	0.981	1.017	1.017	0.787	0.887	1.247	1.292	1.292	1.271	1.127	1.107	1.147	1.147	1.128	0.887
High	IsMasterProtein	D6W592	Heterogeneous nuclear ribonucleoprotein L-like OS=Homo sapiens GN=HNRPLL PE=1 SV=1	0	37.455	15.6827	7	12	6	1	542	60.1	7.85	High	High	High	High	High	High	0.954	0.98	0.92	0.803	1.003	1.048	1.028	0.965	0.842	1.051	1.02	0.973	0.939	0.819	1.023	1.086	1.037	1.065	0.873	1.09	1.245	1.188	1.221	1.146	1.249	0.997	0.951	0.977	0.918	0.801
High	IsMasterProtein	O43653	Prostate stem cell antigen OS=Homo sapiens GN=PSCA PE=1 SV=1	0.002	4.244	8.13008	1	1	1	1	123	12.9	5.29	High	High	High	High	High	High	1.103	1.007	1.408	0.702	0.702	0.907	0.913	1.276	0.637	0.637	0.993	1.095	1.397	0.697	0.697	0.71	0.784	0.716	0.499	0.499	1.424	1.57	1.434	2.004	1	1.424	1.57	1.434	2.004	1
High	IsMasterProtein	A4D1E9	GTP-binding protein 10 OS=Homo sapiens GN=GTPBP10 PE=1 SV=1	0	11.676	9.30233	4	4	4	1	387	42.9	9.03	High	High	High	High	High	High	0.96	1.028	1.136	0.982	1.164	1.042	1.072	1.184	1.023	1.213	0.972	0.933	1.104	0.955	1.132	0.88	0.845	0.905	0.865	1.025	1.018	0.977	1.047	1.157	1.185	0.859	0.824	0.883	0.976	0.844
High	IsMasterProtein	Q9BW92	Threonine--tRNA ligase, mitochondrial OS=Homo sapiens GN=TARS2 PE=1 SV=1	0	57.652	16.4345	9	14	9	1	718	81	7.3	High	High	High	High	High	High	0.937	0.903	0.991	0.921	1.008	1.067	0.964	1.057	0.983	1.076	1.107	1.037	1.097	1.019	1.116	1.009	0.946	0.912	0.929	1.018	1.086	1.018	0.981	1.076	1.095	0.992	0.93	0.896	0.983	0.913
High	IsMasterProtein	Q02040	A-kinase anchor protein 17A OS=Homo sapiens GN=AKAP17A PE=1 SV=2	0	17.899	6.76259	5	5	5	1	695	80.7	9.73	High	High	High	High	High	High	1.078	1.082	1.215	1.369	1.268	0.927	1.004	1.126	1.27	1.176	0.924	0.996	1.122	1.265	1.171	0.823	0.888	0.891	1.127	1.044	0.73	0.787	0.79	0.887	0.926	0.789	0.851	0.854	0.958	1.08
High	IsMasterProtein	A0A0A0MR85	Glutathione S-transferase Mu 4 OS=Homo sapiens GN=GSTM4 PE=1 SV=1	0	57.65	46.3303	10	23	1	1	218	25.5	5.9	High	High	High	High	High	High	2.376	1.44	3.503	0.01	1.759	0.421	0.606	1.475	0.01	0.74	0.694	1.649	2.432	0.01	1.221	0.285	0.678	0.411	0.01	0.502	100	100	100	100	100	0.569	1.351	0.819	1.992	0.01
High	IsMasterProtein	Q9BTX1	Nucleoporin NDC1 OS=Homo sapiens GN=NDC1 PE=1 SV=2	0	33.391	12.0178	5	9	5	1	674	76.3	9.09	High	High	High	High	High	High	0.942	1.033	0.989	1.129	1.262	1.062	1.097	1.05	1.199	1.34	0.968	0.912	0.957	1.093	1.222	1.011	0.952	1.044	1.142	1.276	0.886	0.834	0.915	0.876	1.118	0.793	0.746	0.818	0.784	0.895
High	IsMasterProtein	P55786	Puromycin-sensitive aminopeptidase OS=Homo sapiens GN=NPEPPS PE=1 SV=2	0	241.544	44.6137	37	94	37	1	919	103.2	5.72	High	High	High	High	High	High	1.042	1.012	1.003	0.809	0.889	0.96	0.971	0.963	0.776	0.853	0.988	1.029	0.991	0.799	0.878	0.997	1.039	1.009	0.807	0.886	1.236	1.288	1.251	1.24	1.098	1.125	1.173	1.139	1.129	0.91
High	IsMasterProtein	Q562R1	Beta-actin-like protein 2 OS=Homo sapiens GN=ACTBL2 PE=1 SV=2	0	90.807	25.266	9	120	2	1	376	42	5.59	High	High	High	High	High	High	1.574	2.82	1.653	0.01	2.351	0.635	1.792	1.05	0.01	1.494	0.355	0.558	0.586	0.01	0.834	0.605	0.952	1.707	0.01	1.423	100	100	100	100	100	0.425	0.67	1.2	0.703	0.01
High	IsMasterProtein	P53041	Serine/threonine-protein phosphatase 5 OS=Homo sapiens GN=PPP5C PE=1 SV=1	0	65.472	25.8517	12	22	12	1	499	56.8	6.28	High	High	High	High	High	High	1.014	0.979	1.069	1.028	1.047	0.987	0.966	1.055	1.014	1.033	1.021	1.035	1.092	1.05	1.069	0.935	0.948	0.916	0.961	0.979	0.973	0.986	0.953	1.04	1.019	0.955	0.968	0.935	1.021	0.982
High	IsMasterProtein	Q8NHV4	Protein NEDD1 OS=Homo sapiens GN=NEDD1 PE=1 SV=1	0	28.223	12.1212	5	7	5	1	660	71.9	7.97	High	High	High	High	High	High	0.959	1.108	1.154	1.24	1.22	1.043	1.155	1.203	1.293	1.273	0.903	0.866	1.041	1.119	1.102	0.867	0.831	0.96	1.075	1.058	0.806	0.773	0.893	0.93	0.984	0.819	0.786	0.908	0.945	1.016
High	IsMasterProtein	X6R2S6	Signal peptidase complex subunit 1 OS=Homo sapiens GN=SPCS1 PE=1 SV=1	0	5.878	10.0592	1	1	1	1	169	18.3	8.72	High	High	High	High	High	High
High	IsMasterProtein	P15374	Ubiquitin carboxyl-terminal hydrolase isozyme L3 OS=Homo sapiens GN=UCHL3 PE=1 SV=1	0	53.693	31.3043	7	24	7	1	230	26.2	4.92	High	High	High	High	High	High	0.973	1.044	1.157	1.444	1.246	1.028	1.073	1.189	1.484	1.28	0.957	0.932	1.107	1.382	1.193	0.865	0.841	0.903	1.248	1.077	0.693	0.674	0.723	0.801	0.863	0.803	0.781	0.838	0.928	1.159
High	IsMasterProtein	P61254	60S ribosomal protein L26 OS=Homo sapiens GN=RPL26 PE=1 SV=1	0	37.981	28.9655	7	25	1	1	145	17.2	10.55	High	High	High	High	High	High	1.226	1.729	1.251	2.273	2.051	0.816	1.411	1.021	1.855	1.673	0.578	0.709	0.724	1.315	1.186	0.799	0.98	1.382	1.817	1.639	0.44	0.539	0.761	0.55	0.902	0.488	0.598	0.843	0.61	1.109
High	IsMasterProtein	P61247	40S ribosomal protein S3a OS=Homo sapiens GN=RPS3A PE=1 SV=2	0	101.329	52.2727	20	78	20	1	264	29.9	9.73	High	High	High	High	High	High	1.128	1.277	0.953	1.392	1.454	0.887	1.132	0.845	1.234	1.289	0.783	0.884	0.747	1.091	1.139	1.049	1.183	1.339	1.461	1.526	0.718	0.81	0.917	0.685	1.045	0.688	0.776	0.878	0.655	0.957
High	IsMasterProtein	O43747	AP-1 complex subunit gamma-1 OS=Homo sapiens GN=AP1G1 PE=1 SV=5	0	82.173	21.4112	15	25	15	1	822	91.3	6.8	High	High	High	High	High	High	1.02	0.999	1.089	1.035	1.179	0.98	0.979	1.067	1.015	1.155	1.001	1.021	1.09	1.036	1.18	0.918	0.937	0.917	0.951	1.082	0.966	0.985	0.965	1.052	1.138	0.848	0.866	0.847	0.924	0.878
High	IsMasterProtein	P16104	Histone H2AX OS=Homo sapiens GN=H2AFX PE=1 SV=2	0	25.61	28.6713	6	49	3	1	143	15.1	10.74	High	High	High	High	High	High	1.148	1.259	0.867	0.951	0.973	0.871	1.097	0.756	0.828	0.848	0.794	0.912	0.689	0.755	0.773	1.153	1.323	1.451	1.096	1.122	1.052	1.207	1.324	0.912	1.024	1.027	1.179	1.293	0.891	0.977
High	IsMasterProtein	Q9UQ80	Proliferation-associated protein 2G4 OS=Homo sapiens GN=PA2G4 PE=1 SV=3	0	174.227	52.0305	21	91	20	1	394	43.8	6.55	High	High	High	High	High	High	0.964	0.969	0.953	0.889	0.983	1.037	1.005	0.989	0.922	1.02	1.032	0.995	0.984	0.917	1.015	1.049	1.011	1.017	0.932	1.032	1.125	1.085	1.09	1.072	1.107	1.017	0.98	0.985	0.969	0.904
High	IsMasterProtein	Q92600	CCR4-NOT transcription complex subunit 9 OS=Homo sapiens GN=CNOT9 PE=1 SV=1	0	26.266	20.0669	6	11	6	1	299	33.6	8.03	High	High	High	High	High	High	1.211	1.082	1.19	1.29	1.323	0.826	0.894	0.983	1.065	1.092	0.924	1.119	1.1	1.192	1.222	0.84	1.017	0.909	1.084	1.111	0.775	0.939	0.839	0.923	1.025	0.756	0.915	0.818	0.9	0.975
High	IsMasterProtein	Q15650	Activating signal cointegrator 1 OS=Homo sapiens GN=TRIP4 PE=1 SV=4	0	28.815	9.63855	6	8	6	1	581	66.1	7.85	High	High	High	High	High	High	0.974	1.035	1.135	1.205	1.179	1.027	1.063	1.166	1.238	1.211	0.966	0.941	1.097	1.165	1.139	0.881	0.858	0.912	1.062	1.039	0.83	0.808	0.859	0.942	0.978	0.848	0.826	0.878	0.962	1.022
High	IsMasterProtein	Q9NUW8	Tyrosyl-DNA phosphodiesterase 1 OS=Homo sapiens GN=TDP1 PE=1 SV=2	0.003	3.675	1.31579	1	2	1	1	608	68.4	7.65	High	High	High	High	High	High
High	IsMasterProtein	Q9BUP0	EF-hand domain-containing protein D1 OS=Homo sapiens GN=EFHD1 PE=1 SV=1	0	50	35.9833	8	23	5	1	239	26.9	5.39	High	High	High	High	High	High	1.094	1.044	1.423	1.472	1.144	0.914	0.954	1.301	1.346	1.046	0.958	1.048	1.363	1.411	1.096	0.703	0.769	0.734	1.035	0.804	0.679	0.743	0.709	0.966	0.777	0.874	0.956	0.913	1.244	1.287
High	IsMasterProtein	Q15435	Protein phosphatase 1 regulatory subunit 7 OS=Homo sapiens GN=PPP1R7 PE=1 SV=1	0	50.66	19.4444	8	13	8	1	360	41.5	4.91	High	High	High	High	High	High	0.979	1.01	1.258	1.079	1.16	1.021	1.031	1.284	1.102	1.185	0.991	0.97	1.246	1.069	1.149	0.795	0.779	0.803	0.858	0.923	0.927	0.907	0.936	1.165	1.075	0.862	0.844	0.87	1.084	0.93
High	IsMasterProtein	P23458	Tyrosine-protein kinase JAK1 OS=Homo sapiens GN=JAK1 PE=1 SV=2	0	8.029	2.42634	2	6	2	1	1154	133.2	7.55	High	High	High	High	High	High	0.985	1.085	1.102	1.119	1.048	1.015	1.101	1.118	1.135	1.063	0.922	0.908	1.016	1.031	0.966	0.908	0.894	0.984	1.015	0.951	0.894	0.881	0.97	0.985	0.936	0.955	0.941	1.036	1.052	1.068
High	IsMasterProtein	Q06830	Peroxiredoxin-1 OS=Homo sapiens GN=PRDX1 PE=1 SV=1	0	210.842	65.8291	17	211	14	1	199	22.1	8.13	High	High	High	High	High	High	1.036	0.992	1.028	1.04	0.983	0.965	0.957	0.993	1.003	0.949	1.008	1.044	1.037	1.048	0.991	0.972	1.007	0.965	1.011	0.956	0.962	0.997	0.954	0.989	0.946	1.017	1.054	1.009	1.046	1.057
High	IsMasterProtein	Q53LP3	Ankyrin repeat domain-containing protein SOWAHC OS=Homo sapiens GN=SOWAHC PE=1 SV=1	0	8.524	6.47619	3	3	3	1	525	55.6	7.03	High	High	High	High	High	High	1.014	1.066	1.505	0.994	0.929	0.986	1.052	1.484	0.98	0.916	0.938	0.951	1.411	0.932	0.871	0.664	0.674	0.709	0.66	0.617	1.006	1.021	1.073	1.515	0.935	1.076	1.091	1.148	1.62	1.069
High	IsMasterProtein	J3KTA1	F-box and leucine-rich repeat protein 20, isoform CRA_a OS=Homo sapiens GN=FBXL20 PE=1 SV=1	0	7.963	6.16438	3	3	3	1	438	48.5	7.5	High	High	High	High	High	High	1.092	1.036	1.402	1.437	1.397	0.916	0.949	1.285	1.316	1.28	0.965	1.054	1.354	1.387	1.348	0.713	0.778	0.739	1.025	0.996	0.696	0.76	0.721	0.976	0.972	0.716	0.781	0.742	1.004	1.029
High	IsMasterProtein	M0R2K9	Peptidylprolyl isomerase (Fragment) OS=Homo sapiens GN=FKBP8 PE=1 SV=2	0	22.825	26.07	6	10	1	1	257	27.5	4.21	High	High	High	High	High	High	1.047	1.026	1.283	0.793	0.814	0.955	0.98	1.225	0.758	0.777	0.974	1.02	1.25	0.773	0.793	0.78	0.817	0.8	0.619	0.634	1.26	1.32	1.294	1.617	1.026	1.229	1.287	1.261	1.576	0.975
High	IsMasterProtein	Q3ZCQ8	Mitochondrial import inner membrane translocase subunit TIM50 OS=Homo sapiens GN=TIMM50 PE=1 SV=2	0	45.093	24.6459	7	14	7	1	353	39.6	8.37	High	High	High	High	High	High	0.963	1.027	1.447	1.016	1.074	1.039	1.067	1.504	1.055	1.115	0.974	0.937	1.409	0.989	1.045	0.691	0.665	0.71	0.702	0.742	0.984	0.947	1.011	1.425	1.057	0.931	0.896	0.956	1.348	0.946
High	IsMasterProtein	Q8TBX8	Phosphatidylinositol 5-phosphate 4-kinase type-2 gamma OS=Homo sapiens GN=PIP4K2C PE=1 SV=3	0	12.808	5.46318	2	4	2	1	421	47.3	6.84	High	High	High	High	High	High	0.926	1.083	1.231	1.088	1.13	1.079	1.169	1.329	1.174	1.219	0.923	0.855	1.137	1.004	1.043	0.812	0.753	0.88	0.883	0.917	0.919	0.852	0.996	1.132	1.039	0.885	0.82	0.959	1.09	0.963
High	IsMasterProtein	Q14103	Heterogeneous nuclear ribonucleoprotein D0 OS=Homo sapiens GN=HNRNPD PE=1 SV=1	0	140.762	39.4366	19	94	2	1	355	38.4	7.81	High	High	High	High	High	High	0.983	1.007	0.986	1.277	1.056	1.017	1.024	1.003	1.299	1.074	0.993	0.977	0.98	1.268	1.049	1.014	0.997	1.021	1.294	1.07	0.783	0.77	0.788	0.773	0.827	0.947	0.931	0.954	0.934	1.21
High	IsMasterProtein	P42025	Beta-centractin OS=Homo sapiens GN=ACTR1B PE=1 SV=1	0	23.87	14.6277	5	10	1	1	376	42.3	6.4	High	High	High	High	High	High
High	IsMasterProtein	P78406	mRNA export factor OS=Homo sapiens GN=RAE1 PE=1 SV=1	0	86.406	38.3152	11	26	11	1	368	40.9	7.83	High	High	High	High	High	High	0.964	0.968	1.017	0.802	0.961	1.038	1.005	1.055	0.832	0.998	1.033	0.995	1.05	0.828	0.993	0.983	0.948	0.952	0.789	0.945	1.247	1.202	1.207	1.268	1.199	1.04	1.002	1.007	1.058	0.834
High	IsMasterProtein	Q9NVX2	Notchless protein homolog 1 OS=Homo sapiens GN=NLE1 PE=1 SV=4	0	39.756	11.5464	5	10	5	1	485	53.3	7.34	High	High	High	High	High	High	1.005	1.075	1.024	1.096	1.259	0.995	1.069	1.019	1.09	1.253	0.931	0.935	0.953	1.019	1.172	0.976	0.981	1.049	1.069	1.229	0.913	0.917	0.981	0.935	1.15	0.794	0.798	0.853	0.813	0.87
High	IsMasterProtein	P16455	Methylated-DNA--protein-cysteine methyltransferase OS=Homo sapiens GN=MGMT PE=1 SV=1	0	14.485	17.3913	2	2	2	1	207	21.6	8.1	High	High	High	High	High	High	0.895	0.936	1.237	0.88	1.139	1.118	1.046	1.382	0.984	1.274	1.068	0.956	1.321	0.94	1.217	0.809	0.724	0.757	0.712	0.921	1.136	1.017	1.064	1.405	1.295	0.878	0.785	0.822	1.085	0.772
High	IsMasterProtein	Q9H6W3	Ribosomal oxygenase 1 OS=Homo sapiens GN=RIOX1 PE=1 SV=2	0	8.676	3.74415	3	4	3	1	641	71	6.46	High	High	High	High	High	High	1.016	0.958	1.12	1.015	1.146	0.985	0.944	1.102	0.999	1.129	1.043	1.06	1.168	1.059	1.196	0.893	0.907	0.856	0.906	1.024	0.985	1.001	0.944	1.103	1.129	0.872	0.886	0.836	0.977	0.885
High	IsMasterProtein	Q8N257	Histone H2B type 3-B OS=Homo sapiens GN=HIST3H2BB PE=1 SV=3	0	90.239	52.381	8	82	3	1	126	13.9	10.32	High	High	High	High	High	High	1.716	1.374	1.067	2.006	1.797	0.583	0.801	0.622	1.169	1.047	0.728	1.248	0.776	1.459	1.307	0.937	1.608	1.288	1.88	1.684	0.499	0.855	0.685	0.532	0.896	0.557	0.955	0.765	0.594	1.116
High	IsMasterProtein	H0YE88	Transcriptional enhancer factor TEF-1 OS=Homo sapiens GN=TEAD1 PE=1 SV=1	0	13.809	9.38967	5	6	4	1	426	47.9	8.15	High	High	High	High	High	High	0.952	1.009	1.041	0.915	1.003	1.05	1.06	1.093	0.961	1.053	0.991	0.944	1.032	0.907	0.994	0.961	0.915	0.969	0.879	0.964	1.093	1.041	1.103	1.137	1.096	0.997	0.949	1.006	1.038	0.912
High	IsMasterProtein	Q53EL6	Programmed cell death protein 4 OS=Homo sapiens GN=PDCD4 PE=1 SV=2	0	84.599	25.5864	12	29	12	1	469	51.7	5.21	High	High	High	High	High	High	1.034	0.919	0.631	0.808	0.814	0.967	0.888	0.61	0.781	0.787	1.089	1.126	0.687	0.88	0.886	1.584	1.639	1.455	1.28	1.289	1.238	1.28	1.137	0.781	1.007	1.229	1.271	1.129	0.776	0.993
High	IsMasterProtein	Q15427	Splicing factor 3B subunit 4 OS=Homo sapiens GN=SF3B4 PE=1 SV=1	0	25.031	4.71698	2	10	2	1	424	44.4	8.56	High	High	High	High	High	High	0.964	1.054	0.993	1.317	1.106	1.037	1.092	1.029	1.366	1.147	0.949	0.915	0.942	1.251	1.05	1.007	0.972	1.061	1.327	1.114	0.759	0.732	0.8	0.753	0.84	0.904	0.872	0.952	0.897	1.191
High	IsMasterProtein	Q52M93	Zinc finger protein 585B OS=Homo sapiens GN=ZNF585B PE=2 SV=1	0.008	2.56	2.3407	2	2	1	1	769	88	9.04	High	High	High	High	High	High	1.414	1.861	2.598	3.621	3.586	0.707	1.316	1.838	2.562	2.537	0.537	0.76	1.396	1.946	1.927	0.385	0.544	0.716	1.394	1.38	0.276	0.39	0.514	0.718	0.99	0.279	0.394	0.519	0.725	1.01
High	IsMasterProtein	Q96CN7	Isochorismatase domain-containing protein 1 OS=Homo sapiens GN=ISOC1 PE=1 SV=3	0	57.466	30.8725	9	15	9	1	298	32.2	7.39	High	High	High	High	High	High	0.992	0.956	0.91	0.738	0.894	1.008	0.963	0.917	0.744	0.901	1.046	1.038	0.952	0.772	0.935	1.099	1.091	1.051	0.811	0.982	1.355	1.345	1.296	1.233	1.212	1.119	1.11	1.07	1.018	0.825
High	IsMasterProtein	Q9H814	Phosphorylated adapter RNA export protein OS=Homo sapiens GN=PHAX PE=1 SV=1	0	11.452	8.88325	3	3	3	1	394	44.4	5.4	High	High	High	High	High	High	1.052	0.905	1.131	1.272	1.176	0.95	0.86	1.075	1.209	1.117	1.106	1.163	1.251	1.406	1.3	0.884	0.93	0.8	1.125	1.039	0.786	0.827	0.711	0.889	0.924	0.851	0.895	0.769	0.962	1.082
High	IsMasterProtein	O14730	Serine/threonine-protein kinase RIO3 OS=Homo sapiens GN=RIOK3 PE=1 SV=2	0.006	2.756	1.54143	1	1	1	1	519	59.1	5.76	High	High	High	High	High	High
High	IsMasterProtein	Q5VT79	Annexin A8-like protein 1 OS=Homo sapiens GN=ANXA8L1 PE=2 SV=2	0	70.827	38.2263	11	33	2	1	327	36.9	5.78	High	High	High	High	High	High	1.104	1.094	1.028	0.844	1.049	0.906	0.991	0.931	0.764	0.95	0.914	1.009	0.94	0.771	0.959	0.972	1.074	1.064	0.821	1.02	1.185	1.308	1.296	1.219	1.243	0.953	1.053	1.043	0.98	0.805
High	IsMasterProtein	E9PK54	Heat shock cognate 71 kDa protein (Fragment) OS=Homo sapiens GN=HSPA8 PE=1 SV=8	0	257.057	96.1749	18	207	1	1	183	19.9	7.33	High	High	High	High	High	High	1.019	1.109	1.475	1.374	1.199	0.981	1.088	1.448	1.348	1.176	0.902	0.919	1.33	1.239	1.081	0.678	0.691	0.752	0.931	0.813	0.728	0.742	0.807	1.074	0.872	0.834	0.85	0.925	1.231	1.146
High	IsMasterProtein	O43752	Syntaxin-6 OS=Homo sapiens GN=STX6 PE=1 SV=1	0	41.172	28.2353	6	8	6	1	255	29.2	4.93	High	High	High	High	High	High	0.982	0.999	1.138	0.973	0.922	1.018	1.017	1.158	0.99	0.939	1.001	0.983	1.139	0.974	0.923	0.879	0.863	0.878	0.855	0.811	1.028	1.01	1.027	1.169	0.948	1.084	1.065	1.083	1.233	1.055
High	IsMasterProtein	Q9NZ08	Endoplasmic reticulum aminopeptidase 1 OS=Homo sapiens GN=ERAP1 PE=1 SV=3	0	18.774	5.3135	5	6	5	1	941	107.2	6.46	High	High	High	High	High	High	1.094	1.175	1.643	1.698	1.666	0.914	1.074	1.502	1.553	1.524	0.851	0.931	1.398	1.445	1.418	0.609	0.666	0.715	1.034	1.014	0.589	0.644	0.692	0.967	0.981	0.6	0.656	0.705	0.986	1.019
High	IsMasterProtein	C9JA08	60S ribosomal export protein NMD3 OS=Homo sapiens GN=NMD3 PE=1 SV=1	0	80.601	24.1966	13	23	13	1	529	60.1	6.62	High	High	High	High	High	High	0.932	1.005	1.14	1.247	1.289	1.073	1.078	1.223	1.338	1.383	0.995	0.927	1.135	1.241	1.283	0.877	0.817	0.881	1.093	1.13	0.802	0.748	0.806	0.915	1.034	0.776	0.723	0.78	0.885	0.967
High	IsMasterProtein	Q53S08	Rab6C OS=Homo sapiens GN=RAB6C PE=2 SV=1	0	12.951	12.2047	2	5	1	1	254	28.2	6.74	High	High	High	High	High	High	0.212	0.778	1.165	0.429	0.697	4.723	3.677	5.503	2.028	3.291	1.285	0.272	1.497	0.552	0.895	0.858	0.182	0.668	0.369	0.598	2.329	0.493	1.813	2.713	1.623	1.435	0.304	1.117	1.672	0.616
High	IsMasterProtein	P00519	Tyrosine-protein kinase ABL1 OS=Homo sapiens GN=ABL1 PE=1 SV=4	0	16.714	4.42478	3	3	3	1	1130	122.8	8.66	High	High	High	High	High	High	1.088	1.015	1.148	1.136	1.334	0.919	0.933	1.055	1.045	1.226	0.986	1.072	1.131	1.12	1.315	0.871	0.948	0.884	0.99	1.162	0.88	0.957	0.893	1.01	1.174	0.75	0.815	0.761	0.86	0.852
High	IsMasterProtein	O00273	DNA fragmentation factor subunit alpha OS=Homo sapiens GN=DFFA PE=1 SV=1	0	55.711	25.6798	7	19	7	1	331	36.5	4.79	High	High	High	High	High	High	1.033	0.976	1.102	1.566	1.175	0.968	0.945	1.067	1.517	1.138	1.024	1.058	1.129	1.604	1.204	0.907	0.937	0.886	1.421	1.067	0.638	0.659	0.623	0.704	0.75	0.851	0.879	0.831	0.938	1.333
High	IsMasterProtein	P48444	Coatomer subunit delta OS=Homo sapiens GN=ARCN1 PE=1 SV=1	0	168.02	44.227	24	57	24	1	511	57.2	6.21	High	High	High	High	High	High	0.99	0.997	1.026	0.943	1.086	1.01	1.007	1.036	0.952	1.096	1.003	0.993	1.03	0.946	1.089	0.974	0.965	0.971	0.919	1.058	1.06	1.05	1.057	1.088	1.151	0.921	0.912	0.918	0.946	0.869
High	IsMasterProtein	Q6UB35	Monofunctional C1-tetrahydrofolate synthase, mitochondrial OS=Homo sapiens GN=MTHFD1L PE=1 SV=1	0	128.484	22.3926	23	56	1	1	978	105.7	8.06	High	High	High	High	High	High	0.964	1.031	1.008	0.833	0.95	1.037	1.069	1.046	0.864	0.985	0.97	0.935	0.978	0.808	0.921	0.992	0.956	1.023	0.826	0.942	1.201	1.157	1.238	1.21	1.14	1.053	1.015	1.085	1.061	0.877
High	IsMasterProtein	C9JFV4	Proline-, glutamic acid- and leucine-rich protein 1 OS=Homo sapiens GN=PELP1 PE=1 SV=2	0	58.922	14.2373	11	13	11	1	1180	124.9	4.41	High	High	High	High	High	High	0.997	0.989	1.046	0.985	0.963	1.003	0.991	1.049	0.988	0.966	1.012	1.009	1.058	0.997	0.975	0.956	0.953	0.945	0.942	0.921	1.015	1.012	1.003	1.062	0.978	1.038	1.035	1.026	1.086	1.023
High	IsMasterProtein	P35080	Profilin-2 OS=Homo sapiens GN=PFN2 PE=1 SV=3	0	63.209	45	6	18	2	1	140	15	6.99	High	High	High	High	High	High	1.045	0.951	0.927	0.829	0.964	0.957	0.91	0.887	0.794	0.923	1.052	1.099	0.975	0.872	1.014	1.079	1.127	1.026	0.895	1.041	1.206	1.26	1.147	1.118	1.163	1.037	1.083	0.986	0.961	0.86
High	IsMasterProtein	B1AKR6	Dynein light chain roadblock-type 1 OS=Homo sapiens GN=DYNLRB1 PE=1 SV=1	0	17.957	18.9189	2	4	2	1	148	16.2	7.02	High	High	High	High	High	High	0.852	0.995	1.228	0.835	0.954	1.173	1.167	1.441	0.98	1.12	1.005	0.857	1.235	0.84	0.96	0.814	0.694	0.81	0.68	0.777	1.197	1.021	1.191	1.471	1.143	1.048	0.893	1.042	1.287	0.875
High	IsMasterProtein	F8W6G1	Nuclear receptor-binding protein OS=Homo sapiens GN=NRBP1 PE=1 SV=1	0	21.495	10.1289	4	7	4	1	543	60.8	5.16	High	High	High	High	High	High	0.886	1.088	0.996	1.02	1.061	1.129	1.228	1.124	1.151	1.198	0.919	0.814	0.915	0.938	0.976	1.004	0.89	1.092	1.024	1.066	0.981	0.869	1.067	0.976	1.041	0.942	0.835	1.025	0.938	0.961
High	IsMasterProtein	Q9UBS8	E3 ubiquitin-protein ligase RNF14 OS=Homo sapiens GN=RNF14 PE=1 SV=1	0.005	3.187	2.1097	1	1	1	1	474	53.8	4.75	High	High	High	High	High	High	1.019	1.041	1.057	0.931	1.155	0.981	1.022	1.037	0.914	1.134	0.96	0.978	1.015	0.894	1.109	0.946	0.964	0.986	0.882	1.093	1.074	1.094	1.118	1.134	1.24	0.865	0.882	0.901	0.915	0.806
High	IsMasterProtein	P14923	Junction plakoglobin OS=Homo sapiens GN=JUP PE=1 SV=3	0	201.922	41.2081	25	64	22	1	745	81.7	6.14	High	High	High	High	High	High	1.018	0.977	0.835	0.695	0.759	0.983	0.96	0.82	0.683	0.745	1.024	1.042	0.855	0.712	0.777	1.198	1.219	1.17	0.833	0.909	1.438	1.463	1.404	1.2	1.091	1.318	1.342	1.287	1.1	0.917
High	IsMasterProtein	O43663	Protein regulator of cytokinesis 1 OS=Homo sapiens GN=PRC1 PE=1 SV=2	0	74.824	25.9677	17	32	16	1	620	71.6	6.68	High	High	High	High	High	High	1.007	1.034	1.432	1.049	1.029	0.993	1.026	1.421	1.042	1.022	0.967	0.975	1.385	1.015	0.996	0.699	0.704	0.722	0.733	0.719	0.953	0.96	0.985	1.364	0.981	0.971	0.979	1.004	1.391	1.019
High	IsMasterProtein	O94925	Glutaminase kidney isoform, mitochondrial OS=Homo sapiens GN=GLS PE=1 SV=1	0	55.299	16.1435	9	21	9	1	669	73.4	7.77	High	High	High	High	High	High	0.935	0.944	1.344	0.757	0.881	1.07	1.01	1.438	0.81	0.943	1.06	0.99	1.424	0.802	0.934	0.744	0.695	0.702	0.563	0.656	1.321	1.234	1.246	1.775	1.164	1.135	1.061	1.071	1.525	0.859
High	IsMasterProtein	Q8NI35	InaD-like protein OS=Homo sapiens GN=PATJ PE=1 SV=3	0	6.844	2.27651	3	5	3	1	1801	196.2	4.94	High	High	High	High	High	High	0.978	1.043	1.073	1.451	1.146	1.022	1.066	1.097	1.483	1.172	0.959	0.938	1.029	1.391	1.099	0.932	0.911	0.972	1.352	1.068	0.689	0.674	0.719	0.74	0.79	0.872	0.853	0.91	0.936	1.265
High	IsMasterProtein	P10589	COUP transcription factor 1 OS=Homo sapiens GN=NR2F1 PE=1 SV=1	0	5.855	4.49173	2	2	2	1	423	46.1	8.25	High	High	High	High	High	High	1.01	1.019	0.994	0.904	0.85	0.99	1.009	0.984	0.895	0.842	0.981	0.991	0.976	0.887	0.834	1.006	1.016	1.025	0.909	0.855	1.107	1.118	1.128	1.1	0.941	1.177	1.188	1.199	1.17	1.063
High	IsMasterProtein	Q9Y3Q3	Transmembrane emp24 domain-containing protein 3 OS=Homo sapiens GN=TMED3 PE=1 SV=1	0	6.684	5.52995	1	1	1	1	217	24.8	5.6	High	High	High	High	High	High	1.12	1.143	1.165	1.189	1.696	0.893	1.02	1.041	1.062	1.515	0.875	0.98	1.02	1.041	1.485	0.858	0.961	0.981	1.021	1.456	0.841	0.942	0.961	0.98	1.426	0.59	0.66	0.674	0.687	0.701
High	IsMasterProtein	L7N2F9	Uncharacterized protein (Fragment) OS=Homo sapiens PE=4 SV=1	0	35.045	33.0579	4	9	4	1	121	13.1	7.96	High	High	High	High	High	High	0.819	0.871	0.692	0.554	0.592	1.222	1.064	0.845	0.677	0.723	1.148	0.94	0.794	0.637	0.68	1.445	1.183	1.259	0.801	0.856	1.804	1.476	1.571	1.248	1.068	1.689	1.382	1.471	1.168	0.936
High	IsMasterProtein	P57740	Nuclear pore complex protein Nup107 OS=Homo sapiens GN=NUP107 PE=1 SV=1	0	66.103	13.4054	12	27	12	1	925	106.3	5.43	High	High	High	High	High	High	1.025	0.941	1.041	0.975	0.952	0.976	0.919	1.016	0.952	0.929	1.062	1.089	1.106	1.036	1.012	0.961	0.985	0.905	0.937	0.915	1.026	1.051	0.965	1.067	0.977	1.05	1.076	0.989	1.093	1.024
High	IsMasterProtein	Q13426	DNA repair protein XRCC4 OS=Homo sapiens GN=XRCC4 PE=1 SV=2	0	35.332	25.8929	8	10	8	1	336	38.3	4.98	High	High	High	High	High	High	1.083	0.984	1.144	1.351	1.262	0.923	0.908	1.056	1.247	1.165	1.016	1.101	1.163	1.374	1.283	0.874	0.947	0.86	1.181	1.103	0.74	0.802	0.728	0.847	0.934	0.792	0.859	0.78	0.907	1.071
High	IsMasterProtein	Q96L93	Kinesin-like protein KIF16B OS=Homo sapiens GN=KIF16B PE=1 SV=2	0	12.15	2.80942	3	3	2	1	1317	151.9	6.16	High	High	High	High	High	High	0.987	1.033	0.75	0.805	0.779	1.014	1.047	0.76	0.815	0.79	0.968	0.955	0.726	0.779	0.754	1.333	1.316	1.377	1.073	1.039	1.243	1.226	1.284	0.932	0.968	1.283	1.266	1.326	0.962	1.033
High	IsMasterProtein	Q5PRF9	Protein Smaug homolog 2 OS=Homo sapiens GN=SAMD4B PE=1 SV=1	0	8.523	3.45821	2	3	2	1	694	75.4	6.83	High	High	High	High	High	High	1.118	1.146	1.312	1.447	1.438	0.894	1.025	1.173	1.294	1.286	0.872	0.975	1.145	1.263	1.254	0.762	0.852	0.874	1.103	1.096	0.691	0.773	0.792	0.907	0.993	0.695	0.778	0.797	0.913	1.007
High	IsMasterProtein	Q9UNQ2	Probable dimethyladenosine transferase OS=Homo sapiens GN=DIMT1 PE=1 SV=1	0	14.776	13.099	4	4	4	1	313	35.2	9.99	High	High	High	High	High	High	1.064	1.128	0.932	1.585	1.658	0.94	1.06	0.876	1.489	1.558	0.887	0.943	0.826	1.405	1.47	1.073	1.142	1.211	1.701	1.78	0.631	0.671	0.712	0.588	1.046	0.603	0.642	0.68	0.562	0.956
High	IsMasterProtein	Q9Y2Q9	28S ribosomal protein S28, mitochondrial OS=Homo sapiens GN=MRPS28 PE=1 SV=1	0	17.718	19.2513	4	6	3	1	187	20.8	9.1	High	High	High	High	High	High	0.995	0.93	1.083	0.873	0.894	1.005	0.934	1.088	0.877	0.898	1.075	1.07	1.165	0.939	0.961	0.923	0.919	0.858	0.806	0.825	1.145	1.14	1.065	1.241	1.023	1.119	1.114	1.041	1.212	0.977
High	IsMasterProtein	P23508	Colorectal mutant cancer protein OS=Homo sapiens GN=MCC PE=1 SV=2	0.004	3.44	2.6538	1	1	1	1	829	93	5.52	High	High	High	High	High	High
High	IsMasterProtein	Q01415	N-acetylgalactosamine kinase OS=Homo sapiens GN=GALK2 PE=1 SV=1	0	8.303	6.76856	3	3	3	1	458	50.3	6.61	High	High	High	High	High	High	1.048	1.008	1.146	0.981	1.206	0.954	0.962	1.094	0.936	1.151	0.992	1.04	1.137	0.973	1.197	0.873	0.914	0.879	0.856	1.052	1.019	1.068	1.027	1.168	1.229	0.829	0.869	0.836	0.95	0.814
High	IsMasterProtein	Q9H3F6	BTB/POZ domain-containing adapter for CUL3-mediated RhoA degradation protein 3 OS=Homo sapiens GN=KCTD10 PE=1 SV=1	0.003	3.563	3.19489	1	1	1	1	313	35.4	6.34	High	High	High	High	High	High	1.034	1.069	1.111	0.648	0.939	0.967	1.033	1.074	0.626	0.908	0.936	0.968	1.04	0.606	0.879	0.9	0.931	0.962	0.583	0.845	1.543	1.596	1.65	1.715	1.45	1.064	1.101	1.138	1.183	0.69
High	IsMasterProtein	Q15477	Helicase SKI2W OS=Homo sapiens GN=SKIV2L PE=1 SV=3	0	103.867	19.3419	20	34	20	1	1246	137.7	6.06	High	High	High	High	High	High	1.073	1.057	1.188	1.183	1.215	0.932	0.985	1.108	1.102	1.133	0.946	1.015	1.125	1.119	1.15	0.841	0.903	0.889	0.995	1.022	0.846	0.907	0.893	1.005	1.027	0.823	0.883	0.87	0.978	0.973
High	IsMasterProtein	Q6P4Q7	Metal transporter CNNM4 OS=Homo sapiens GN=CNNM4 PE=1 SV=3	0	16.242	4.51613	3	6	3	1	775	86.6	6.07	High	High	High	High	High	High	1.026	1.071	1.24	1.129	1.333	0.975	1.044	1.209	1.1	1.299	0.934	0.958	1.158	1.054	1.244	0.806	0.827	0.864	0.91	1.075	0.886	0.909	0.949	1.099	1.181	0.75	0.77	0.804	0.931	0.847
High	IsMasterProtein	P56556	NADH dehydrogenase [ubiquinone] 1 alpha subcomplex subunit 6 OS=Homo sapiens GN=NDUFA6 PE=1 SV=3	0	6.027	5.19481	1	2	1	1	154	17.9	10.14	High	High	High	High	High	High	0.939	1.037	0.899	0.523	0.578	1.065	1.105	0.957	0.556	0.616	0.964	0.905	0.867	0.504	0.557	1.112	1.045	1.154	0.581	0.643	1.914	1.797	1.985	1.721	1.106	1.73	1.624	1.794	1.555	0.904
High	IsMasterProtein	P62266	40S ribosomal protein S23 OS=Homo sapiens GN=RPS23 PE=1 SV=3	0	53.681	26.5734	6	20	6	1	143	15.8	10.49	High	High	High	High	High	High	1.103	1.228	0.966	1.297	1.303	0.907	1.113	0.876	1.177	1.182	0.815	0.898	0.787	1.057	1.062	1.036	1.142	1.271	1.343	1.35	0.771	0.85	0.946	0.744	1.005	0.767	0.846	0.942	0.741	0.995
High	IsMasterProtein	P62913	60S ribosomal protein L11 OS=Homo sapiens GN=RPL11 PE=1 SV=2	0	50.545	25.2809	6	36	6	1	178	20.2	9.6	High	High	High	High	High	High	0.932	1.048	0.729	0.997	1.138	1.073	1.125	0.782	1.07	1.222	0.954	0.889	0.695	0.951	1.086	1.373	1.279	1.439	1.369	1.563	1.003	0.934	1.051	0.731	1.142	0.878	0.818	0.921	0.64	0.876
High	IsMasterProtein	Q92504	Zinc transporter SLC39A7 OS=Homo sapiens GN=SLC39A7 PE=1 SV=2	0.004	3.367	4.69083	2	2	2	1	469	50.1	6.87	High	High	High	High	High	High	0.934	0.915	0.835	1.101	1.076	1.071	0.98	0.894	1.179	1.153	1.093	1.021	0.913	1.204	1.177	1.198	1.119	1.096	1.319	1.289	0.908	0.848	0.831	0.758	0.977	0.929	0.868	0.85	0.776	1.023
High	IsMasterProtein	Q8NBS9	Thioredoxin domain-containing protein 5 OS=Homo sapiens GN=TXNDC5 PE=1 SV=2	0	90.216	30.3241	13	44	13	1	432	47.6	5.97	High	High	High	High	High	High	1.032	1.049	1.014	1.177	1.12	0.969	1.017	0.983	1.141	1.086	0.953	0.983	0.967	1.122	1.068	0.986	1.017	1.035	1.16	1.105	0.85	0.877	0.892	0.862	0.952	0.893	0.921	0.936	0.905	1.05
High	IsMasterProtein	Q96S52	GPI transamidase component PIG-S OS=Homo sapiens GN=PIGS PE=1 SV=3	0	24.633	10.6306	6	6	6	1	555	61.6	6.49	High	High	High	High	High	High	1.046	1.054	1.222	1.118	1.21	0.956	1.007	1.168	1.069	1.157	0.949	0.993	1.16	1.061	1.148	0.818	0.856	0.862	0.915	0.99	0.894	0.936	0.942	1.093	1.082	0.826	0.865	0.871	1.01	0.924
High	IsMasterProtein	B8ZZ87	Mitotic-spindle organizing protein 2B OS=Homo sapiens GN=MZT2B PE=1 SV=1	0	17.617	19.7248	3	3	3	1	218	22.3	10.15	High	High	High	High	High	High	1.124	1.082	1.104	1.125	1.14	0.89	0.963	0.983	1.001	1.014	0.924	1.038	1.02	1.039	1.053	0.905	1.018	0.98	1.019	1.032	0.889	0.999	0.962	0.982	1.013	0.878	0.986	0.95	0.969	0.987
High	IsMasterProtein	J3KPF3	4F2 cell-surface antigen heavy chain OS=Homo sapiens GN=SLC3A2 PE=1 SV=1	0	224.6	29.3185	19	83	18	1	631	68.1	5.05	High	High	High	High	High	High	0.959	1.019	0.739	0.936	1.008	1.043	1.062	0.77	0.976	1.051	0.982	0.941	0.725	0.918	0.989	1.354	1.298	1.379	1.267	1.365	1.069	1.025	1.089	0.789	1.077	0.992	0.951	1.011	0.733	0.928
High	IsMasterProtein	Q9NRK6	ATP-binding cassette sub-family B member 10, mitochondrial OS=Homo sapiens GN=ABCB10 PE=1 SV=2	0	10.889	5.01355	3	5	3	1	738	79.1	9.85	High	High	High	High	High	High	0.809	0.971	0.862	0.948	1.137	1.235	1.2	1.064	1.171	1.405	1.03	0.834	0.887	0.976	1.171	1.161	0.94	1.127	1.1	1.32	1.055	0.854	1.024	0.909	1.2	0.879	0.712	0.854	0.758	0.833
High	IsMasterProtein	Q9HCY8	Protein S100-A14 OS=Homo sapiens GN=S100A14 PE=1 SV=1	0.002	4.189	10.5769	1	1	1	1	104	11.7	5.24	High	High	High	High	High	High	1.474	1.042	1.502	1.237	0.988	0.678	0.707	1.019	0.839	0.67	0.959	1.414	1.441	1.187	0.948	0.666	0.981	0.694	0.824	0.658	0.808	1.192	0.843	1.214	0.799	1.012	1.492	1.055	1.52	1.252
High	IsMasterProtein	Q9BUL9	Ribonuclease P protein subunit p25 OS=Homo sapiens GN=RPP25 PE=1 SV=1	0	18.475	24.6231	3	3	3	1	199	20.6	9.61	High	High	High	High	High	High	1.17	0.748	0.768	0.848	0.919	0.855	0.639	0.656	0.725	0.786	1.337	1.564	1.026	1.134	1.229	1.303	1.524	0.975	1.105	1.197	1.179	1.379	0.882	0.905	1.084	1.088	1.273	0.814	0.835	0.923
High	IsMasterProtein	Q8N5M9	Protein jagunal homolog 1 OS=Homo sapiens GN=JAGN1 PE=1 SV=1	0	9.017	6.55738	1	2	1	1	183	21.1	9.73	High	High	High	High	High	High	0.891	1.097	1.552	1.369	1.417	1.123	1.232	1.742	1.537	1.59	0.911	0.812	1.414	1.247	1.291	0.645	0.574	0.707	0.882	0.913	0.731	0.651	0.802	1.134	1.035	0.706	0.629	0.775	1.095	0.966
High	IsMasterProtein	Q8IV50	LysM and putative peptidoglycan-binding domain-containing protein 2 OS=Homo sapiens GN=LYSMD2 PE=1 SV=1	0.001	4.608	7.44186	2	3	1	1	215	23.4	5.35	High	High	High	High	High	High
High	IsMasterProtein	Q9BYN8	28S ribosomal protein S26, mitochondrial OS=Homo sapiens GN=MRPS26 PE=1 SV=1	0	20.062	11.2195	3	3	3	1	205	24.2	10.39	High	High	High	High	High	High	0.978	1.074	1.317	0.948	1.207	1.022	1.098	1.346	0.969	1.234	0.931	0.911	1.226	0.883	1.124	0.76	0.743	0.816	0.72	0.917	1.055	1.032	1.133	1.388	1.273	0.829	0.811	0.89	1.091	0.786
High	IsMasterProtein	C9JEJ2	Choline-phosphate cytidylyltransferase A OS=Homo sapiens GN=PCYT1A PE=1 SV=1	0	26.005	18.6842	7	8	7	1	380	43.2	8.5	High	High	High	High	High	High	0.996	0.978	0.929	0.951	0.996	1.004	0.982	0.933	0.955	1	1.023	1.018	0.95	0.972	1.018	1.076	1.072	1.052	1.023	1.072	1.052	1.048	1.029	0.978	1.048	1.004	1	0.982	0.933	0.955
High	IsMasterProtein	Q9BVK6	Transmembrane emp24 domain-containing protein 9 OS=Homo sapiens GN=TMED9 PE=1 SV=2	0	28.461	16.1702	6	18	5	1	235	27.3	8.02	High	High	High	High	High	High	0.996	0.973	1.103	0.971	1.037	1.004	0.977	1.108	0.974	1.041	1.027	1.023	1.134	0.997	1.065	0.906	0.903	0.882	0.88	0.94	1.03	1.026	1.003	1.137	1.068	0.964	0.961	0.939	1.064	0.936
High	IsMasterProtein	Q8IX12	Cell division cycle and apoptosis regulator protein 1 OS=Homo sapiens GN=CCAR1 PE=1 SV=2	0	116.73	16	19	38	18	1	1150	132.7	5.76	High	High	High	High	High	High	0.998	0.996	1.106	1.143	1.142	1.002	0.998	1.108	1.145	1.144	1.004	1.002	1.11	1.147	1.146	0.904	0.903	0.901	1.033	1.033	0.875	0.874	0.872	0.968	1	0.875	0.874	0.872	0.968	1
High	IsMasterProtein	Q9Y6V7	Probable ATP-dependent RNA helicase DDX49 OS=Homo sapiens GN=DDX49 PE=1 SV=1	0	21.895	11.5942	5	5	5	1	483	54.2	9.06	High	High	High	High	High	High	1.089	1.089	0.977	1.265	1.296	0.918	1	0.897	1.162	1.191	0.918	1	0.897	1.161	1.19	1.024	1.115	1.115	1.295	1.327	0.791	0.861	0.861	0.772	1.025	0.771	0.84	0.84	0.753	0.976
High	IsMasterProtein	Q13472	DNA topoisomerase 3-alpha OS=Homo sapiens GN=TOP3A PE=1 SV=1	0	9.33	1.3986	1	2	1	1	1001	112.3	8.34	High	High	High	High	High	High	0.973	1.253	1.272	1.381	1.27	1.028	1.289	1.308	1.42	1.305	0.798	0.776	1.015	1.102	1.013	0.786	0.765	0.985	1.086	0.998	0.724	0.704	0.907	0.921	0.919	0.788	0.766	0.987	1.002	1.088
High	IsMasterProtein	Q9H9A6	Leucine-rich repeat-containing protein 40 OS=Homo sapiens GN=LRRC40 PE=1 SV=1	0	73.755	25.5814	17	25	17	1	602	68.2	6.43	High	High	High	High	High	High	0.979	0.967	1.115	0.937	1.094	1.021	0.987	1.139	0.957	1.117	1.035	1.013	1.154	0.969	1.132	0.896	0.878	0.867	0.84	0.981	1.068	1.045	1.032	1.191	1.168	0.914	0.895	0.884	1.02	0.856
High	IsMasterProtein	P48449	Lanosterol synthase OS=Homo sapiens GN=LSS PE=1 SV=1	0	91.708	22.4044	15	29	15	1	732	83.3	6.61	High	High	High	High	High	High	0.978	1.007	1.11	1.108	1.197	1.022	1.029	1.134	1.132	1.224	0.993	0.971	1.102	1.1	1.189	0.901	0.882	0.907	0.998	1.079	0.903	0.883	0.909	1.002	1.081	0.835	0.817	0.841	0.927	0.925
High	IsMasterProtein	Q13322	Growth factor receptor-bound protein 10 OS=Homo sapiens GN=GRB10 PE=1 SV=2	0	11.456	4.54545	3	5	3	1	594	67.2	7.87	High	High	High	High	High	High	0.917	1.1	1.457	1.017	1.136	1.091	1.2	1.59	1.109	1.239	0.909	0.833	1.324	0.924	1.033	0.686	0.629	0.755	0.698	0.78	0.984	0.902	1.082	1.433	1.118	0.88	0.807	0.968	1.283	0.895
High	IsMasterProtein	Q9ULI2	Beta-citrylglutamate synthase B OS=Homo sapiens GN=RIMKLB PE=2 SV=2	0.003	3.781	3.88601	1	1	1	1	386	42.4	6	High	High	High	High	High	High	0.791	1.203	0.921	0.414	0.774	1.264	1.52	1.164	0.523	0.979	0.832	0.658	0.766	0.344	0.644	1.085	0.859	1.305	0.45	0.841	2.414	1.91	2.903	2.225	1.87	1.291	1.022	1.553	1.19	0.535
High	IsMasterProtein	P84095	Rho-related GTP-binding protein RhoG OS=Homo sapiens GN=RHOG PE=1 SV=1	0	59.718	49.7382	8	18	7	1	191	21.3	8.12	High	High	High	High	High	High	1.004	1.031	1.178	0.947	1.063	0.996	1.027	1.174	0.944	1.059	0.97	0.974	1.143	0.919	1.031	0.849	0.852	0.875	0.804	0.902	1.055	1.06	1.088	1.244	1.122	0.941	0.945	0.97	1.109	0.892
High	IsMasterProtein	K7ELQ4	Uncharacterized protein OS=Homo sapiens PE=4 SV=1	0	12.069	5.61555	2	3	1	1	463	49.9	7.52	High	High	High	High	High	High	1.061	0.778	1.206	0.927	1.036	0.943	0.733	1.137	0.874	0.977	1.286	1.364	1.551	1.192	1.333	0.829	0.88	0.645	0.769	0.859	1.078	1.144	0.839	1.301	1.118	0.965	1.024	0.75	1.164	0.895
High	IsMasterProtein	Q15436	Protein transport protein Sec23A OS=Homo sapiens GN=SEC23A PE=1 SV=2	0	99.408	23.3987	14	29	12	1	765	86.1	7.08	High	High	High	High	High	High	0.922	0.928	0.969	0.967	1.111	1.084	1.006	1.051	1.049	1.205	1.078	0.994	1.045	1.042	1.198	1.032	0.952	0.957	0.998	1.146	1.034	0.954	0.959	1.002	1.149	0.9	0.83	0.835	0.872	0.87
High	IsMasterProtein	Q9NUQ2	1-acyl-sn-glycerol-3-phosphate acyltransferase epsilon OS=Homo sapiens GN=AGPAT5 PE=1 SV=3	0	7.321	4.94505	2	2	2	1	364	42	9.1	High	High	High	High	High	High	0.922	1.141	1.258	1.458	1.41	1.084	1.237	1.364	1.58	1.528	0.876	0.808	1.102	1.277	1.235	0.795	0.733	0.907	1.158	1.121	0.686	0.633	0.783	0.863	0.967	0.709	0.654	0.81	0.892	1.034
High	IsMasterProtein	P11021	78 kDa glucose-regulated protein OS=Homo sapiens GN=HSPA5 PE=1 SV=2	0	568.918	60.8563	46	438	43	1	654	72.3	5.16	High	High	High	High	High	High	0.964	1.019	0.869	1.379	1.179	1.037	1.057	0.901	1.43	1.223	0.981	0.946	0.852	1.353	1.157	1.151	1.11	1.173	1.587	1.357	0.725	0.699	0.739	0.63	0.855	0.848	0.818	0.865	0.737	1.17
High	IsMasterProtein	Q9ULC3	Ras-related protein Rab-23 OS=Homo sapiens GN=RAB23 PE=1 SV=1	0	24.934	21.9409	4	7	4	1	237	26.6	6.6	High	High	High	High	High	High	0.965	1.008	1.435	1.084	1.244	1.037	1.044	1.487	1.124	1.29	0.993	0.958	1.424	1.076	1.235	0.697	0.672	0.702	0.756	0.867	0.922	0.89	0.929	1.323	1.147	0.804	0.775	0.81	1.153	0.872
High	IsMasterProtein	Q9Y265	RuvB-like 1 OS=Homo sapiens GN=RUVBL1 PE=1 SV=1	0	195.377	43.8596	17	76	17	1	456	50.2	6.42	High	High	High	High	High	High	0.987	0.993	1.12	0.993	1.065	1.013	1.006	1.134	1.005	1.078	1.007	0.994	1.128	0.999	1.072	0.893	0.882	0.887	0.886	0.951	1.007	0.995	1.001	1.128	1.073	0.939	0.927	0.933	1.052	0.932
High	IsMasterProtein	Q12846	Syntaxin-4 OS=Homo sapiens GN=STX4 PE=1 SV=2	0	22.41	22.8956	6	8	6	1	297	34.2	6.28	High	High	High	High	High	High	1.014	1.011	1.242	1.092	1.189	0.987	0.997	1.225	1.077	1.173	0.989	1.003	1.229	1.08	1.177	0.805	0.816	0.814	0.879	0.957	0.916	0.928	0.926	1.138	1.089	0.841	0.852	0.85	1.044	0.918
High	IsMasterProtein	P61803	Dolichyl-diphosphooligosaccharide--protein glycosyltransferase subunit DAD1 OS=Homo sapiens GN=DAD1 PE=1 SV=3	0	23.38	28.3186	3	12	3	1	113	12.5	7.08	High	High	High	High	High	High	1.014	1.106	1.379	1.354	1.298	0.986	1.09	1.359	1.335	1.279	0.904	0.918	1.247	1.225	1.174	0.725	0.736	0.802	0.982	0.941	0.738	0.749	0.816	1.018	0.958	0.771	0.782	0.852	1.063	1.044
High	IsMasterProtein	Q86WR7	Proline and serine-rich protein 2 OS=Homo sapiens GN=PROSER2 PE=1 SV=2	0	30.571	14.023	5	7	5	1	435	45.8	7.2	High	High	High	High	High	High	1.172	0.858	0.752	1.003	0.808	0.853	0.732	0.641	0.855	0.69	1.166	1.367	0.876	1.169	0.943	1.331	1.56	1.141	1.334	1.076	0.998	1.169	0.856	0.75	0.806	1.237	1.45	1.061	0.93	1.24
High	IsMasterProtein	P48681	Nestin OS=Homo sapiens GN=NES PE=1 SV=2	0.004	3.281	0.616903	1	1	1	1	1621	177.3	4.36	High	High	High	High	High	High	0.902	1.05	0.9	1.072	1.134	1.108	1.164	0.997	1.188	1.257	0.952	0.859	0.857	1.021	1.08	1.112	1.003	1.167	1.192	1.261	0.933	0.842	0.98	0.839	1.058	0.882	0.795	0.926	0.793	0.945
High	IsMasterProtein	P42356	Phosphatidylinositol 4-kinase alpha OS=Homo sapiens GN=PI4KA PE=1 SV=4	0	9.845	0.903901	2	3	2	1	2102	236.7	7.06	High	High	High	High	High	High	0.952	1.088	1.141	0.949	1.237	1.05	1.143	1.198	0.997	1.299	0.919	0.875	1.049	0.872	1.137	0.876	0.834	0.954	0.832	1.084	1.053	1.003	1.146	1.202	1.303	0.808	0.77	0.88	0.923	0.767
High	IsMasterProtein	A0A087WWM0	Trafficking protein particle complex subunit OS=Homo sapiens GN=TRAPPC3 PE=1 SV=1	0	24.861	23.4043	5	13	5	1	188	21.2	5.06	High	High	High	High	High	High	1.006	1.036	1.08	1.047	1.047	0.994	1.029	1.074	1.04	1.04	0.966	0.972	1.043	1.011	1.011	0.926	0.931	0.959	0.969	0.969	0.955	0.961	0.989	1.032	1	0.955	0.961	0.989	1.032	1
High	IsMasterProtein	E5RK69	Annexin OS=Homo sapiens GN=ANXA6 PE=1 SV=1	0	108.844	39.7826	18	38	1	1	460	51.7	6.05	High	High	High	High	High	High	1.054	1.118	0.906	1.002	0.932	0.948	1.06	0.859	0.95	0.884	0.895	0.943	0.811	0.896	0.834	1.103	1.163	1.233	1.106	1.029	0.998	1.052	1.115	0.904	0.93	1.073	1.131	1.199	0.972	1.075
High	IsMasterProtein	Q8WWH5	Probable tRNA pseudouridine synthase 1 OS=Homo sapiens GN=TRUB1 PE=1 SV=1	0	36.657	21.7765	7	8	7	1	349	37.2	8.25	High	High	High	High	High	High	1.022	0.977	1.149	1.13	1.141	0.979	0.956	1.124	1.106	1.117	1.024	1.046	1.176	1.157	1.168	0.87	0.889	0.85	0.984	0.993	0.885	0.904	0.864	1.017	1.009	0.876	0.896	0.856	1.007	0.991
High	IsMasterProtein	Q9Y5Z0	Beta-secretase 2 OS=Homo sapiens GN=BACE2 PE=1 SV=1	0	9.906	5.40541	3	3	3	1	518	56.1	5.15	High	High	High	High	High	High	1.004	1.012	0.884	0.804	0.754	0.996	1.008	0.881	0.8	0.751	0.988	0.992	0.874	0.794	0.745	1.131	1.136	1.144	0.909	0.853	1.244	1.249	1.259	1.1	0.938	1.326	1.332	1.342	1.173	1.066
High	IsMasterProtein	O95243	Methyl-CpG-binding domain protein 4 OS=Homo sapiens GN=MBD4 PE=1 SV=1	0	9.963	3.62069	2	2	2	1	580	66	8.82	High	High	High	High	High	High	1.082	1.061	1.056	1.318	1.234	0.924	0.98	0.975	1.218	1.14	0.942	1.02	0.995	1.242	1.162	0.947	1.025	1.005	1.249	1.168	0.759	0.821	0.805	0.801	0.936	0.811	0.877	0.86	0.856	1.069
High	IsMasterProtein	Q9H6S3	Epidermal growth factor receptor kinase substrate 8-like protein 2 OS=Homo sapiens GN=EPS8L2 PE=1 SV=2	0	64.169	18.1818	13	20	13	1	715	80.6	6.84	High	High	High	High	High	High	1.079	1.024	1.036	1.058	1.016	0.927	0.949	0.96	0.98	0.941	0.977	1.054	1.012	1.033	0.992	0.965	1.042	0.988	1.021	0.98	0.945	1.02	0.968	0.979	0.96	0.985	1.063	1.008	1.02	1.042
High	IsMasterProtein	P62072	Mitochondrial import inner membrane translocase subunit Tim10 OS=Homo sapiens GN=TIMM10 PE=1 SV=1	0	11.214	40	4	6	4	1	90	10.3	6.29	High	High	High	High	High	High	1.057	0.971	1.42	1.808	1.263	0.946	0.919	1.343	1.71	1.195	1.029	1.088	1.462	1.861	1.3	0.704	0.744	0.684	1.273	0.889	0.553	0.585	0.537	0.786	0.699	0.792	0.837	0.769	1.125	1.431
High	IsMasterProtein	O43464	Serine protease HTRA2, mitochondrial OS=Homo sapiens GN=HTRA2 PE=1 SV=2	0	20.736	7.42358	3	6	3	1	458	48.8	10.07	High	High	High	High	High	High	1.023	1.027	1.401	1.172	1.255	0.977	1.004	1.369	1.145	1.227	0.974	0.996	1.364	1.141	1.222	0.714	0.73	0.733	0.837	0.896	0.853	0.873	0.876	1.195	1.071	0.797	0.815	0.818	1.116	0.933
High	IsMasterProtein	P51649	Succinate-semialdehyde dehydrogenase, mitochondrial OS=Homo sapiens GN=ALDH5A1 PE=1 SV=2	0	48.473	22.9907	12	16	12	1	535	57.2	8.28	High	High	High	High	High	High	1.032	0.979	1.308	1.066	1.101	0.969	0.948	1.267	1.033	1.066	1.021	1.054	1.336	1.089	1.124	0.765	0.789	0.749	0.815	0.842	0.938	0.968	0.918	1.227	1.033	0.908	0.938	0.889	1.188	0.968
High	IsMasterProtein	Q5J8M3	ER membrane protein complex subunit 4 OS=Homo sapiens GN=EMC4 PE=1 SV=2	0	16.722	20.765	3	4	3	1	183	20.1	8.62	High	High	High	High	High	High	0.924	1.178	1.236	1.18	1.177	1.083	1.275	1.338	1.278	1.274	0.849	0.784	1.05	1.002	0.999	0.809	0.747	0.953	0.955	0.952	0.847	0.783	0.998	1.047	0.997	0.85	0.785	1.001	1.05	1.003
High	IsMasterProtein	Q96ME1	F-box/LRR-repeat protein 18 OS=Homo sapiens GN=FBXL18 PE=1 SV=2	0	14.875	6.45963	4	4	4	1	805	88.3	8.32	High	High	High	High	High	High	0.981	1.045	1.291	1.142	1.3	1.019	1.065	1.316	1.164	1.324	0.957	0.939	1.236	1.093	1.244	0.774	0.76	0.809	0.884	1.006	0.876	0.859	0.915	1.131	1.138	0.769	0.755	0.804	0.994	0.879
High	IsMasterProtein	O43493	Trans-Golgi network integral membrane protein 2 OS=Homo sapiens GN=TGOLN2 PE=1 SV=2	0	36.562	19.7917	8	12	8	1	480	51.1	5.73	High	High	High	High	High	High	0.984	0.975	1.077	1.194	1.227	1.017	0.991	1.095	1.214	1.248	1.026	1.009	1.105	1.225	1.259	0.928	0.913	0.905	1.108	1.139	0.838	0.824	0.817	0.902	1.028	0.815	0.802	0.794	0.878	0.973
High	IsMasterProtein	A0A0C4DGZ1	Zinc finger CCCH domain-containing protein 8 OS=Homo sapiens GN=ZC3H8 PE=1 SV=1	0	20.097	11.7845	4	4	4	1	297	34.3	8.37	High	High	High	High	High	High	1.145	0.969	1.099	1.577	1.209	0.873	0.846	0.96	1.377	1.056	1.033	1.182	1.135	1.629	1.249	0.91	1.042	0.881	1.435	1.101	0.634	0.726	0.614	0.697	0.767	0.827	0.947	0.801	0.909	1.304
High	IsMasterProtein	P08236	Beta-glucuronidase OS=Homo sapiens GN=GUSB PE=1 SV=2	0	7.59	5.06912	4	4	4	1	651	74.7	7.02	High	High	High	High	High	High	1.111	1.044	1.199	1.185	1.232	0.9	0.94	1.079	1.067	1.108	0.958	1.064	1.148	1.135	1.179	0.834	0.927	0.871	0.988	1.027	0.844	0.937	0.881	1.012	1.039	0.812	0.902	0.848	0.974	0.962
High	IsMasterProtein	A0A0G2JK44	Bromodomain-containing protein 2 OS=Homo sapiens GN=BRD2 PE=1 SV=1	0	29.455	8.13397	7	7	5	1	836	92	9.16	High	High	High	High	High	High	0.86	1.173	1.087	1.281	1.298	1.163	1.365	1.264	1.49	1.51	0.852	0.733	0.926	1.092	1.106	0.92	0.791	1.08	1.179	1.194	0.781	0.671	0.916	0.848	1.013	0.771	0.662	0.904	0.837	0.987
High	IsMasterProtein	Q8IZ21	Phosphatase and actin regulator 4 OS=Homo sapiens GN=PHACTR4 PE=1 SV=1	0	8.903	4.13105	2	2	2	1	702	78.2	6.62	High	High	High	High	High	High	0.892	1.082	1.047	1.378	1.242	1.121	1.213	1.174	1.544	1.392	0.924	0.824	0.968	1.273	1.148	0.955	0.852	1.033	1.316	1.186	0.726	0.648	0.785	0.76	0.901	0.805	0.718	0.871	0.843	1.109
High	IsMasterProtein	O00400	Acetyl-coenzyme A transporter 1 OS=Homo sapiens GN=SLC33A1 PE=1 SV=1	0	16.786	6.01093	3	3	3	1	549	60.9	7.33	High	High	High	High	High	High	0.998	1.099	1.239	1.475	1.378	1.002	1.101	1.241	1.478	1.381	0.91	0.908	1.127	1.342	1.254	0.807	0.806	0.888	1.191	1.113	0.678	0.677	0.745	0.84	0.934	0.726	0.724	0.798	0.899	1.07
High	IsMasterProtein	Q14151	Scaffold attachment factor B2 OS=Homo sapiens GN=SAFB2 PE=1 SV=1	0	146.542	26.7576	26	64	15	1	953	107.4	6.16	High	High	High	High	High	High	1.032	1.008	0.931	1.163	1.047	0.969	0.977	0.902	1.127	1.015	0.992	1.024	0.924	1.154	1.039	1.074	1.109	1.083	1.25	1.125	0.86	0.887	0.866	0.8	0.9	0.955	0.986	0.963	0.889	1.111
High	IsMasterProtein	P53611	Geranylgeranyl transferase type-2 subunit beta OS=Homo sapiens GN=RABGGTB PE=1 SV=2	0	18.222	11.1782	5	8	5	1	331	36.9	5.03	High	High	High	High	High	High	0.983	1.051	1.084	1.115	1.107	1.017	1.069	1.103	1.134	1.127	0.952	0.935	1.032	1.061	1.054	0.922	0.907	0.969	1.029	1.022	0.897	0.882	0.942	0.972	0.993	0.903	0.888	0.949	0.979	1.007
High	IsMasterProtein	Q9Y4E8	Ubiquitin carboxyl-terminal hydrolase 15 OS=Homo sapiens GN=USP15 PE=1 SV=3	0	67.244	15.4944	14	25	14	1	981	112.3	5.22	High	High	High	High	High	High	0.979	0.986	0.953	1.152	1.048	1.022	1.008	0.973	1.177	1.071	1.014	0.992	0.966	1.167	1.063	1.05	1.027	1.035	1.209	1.1	0.868	0.85	0.857	0.827	0.91	0.954	0.934	0.941	0.909	1.099
High	IsMasterProtein	P00734	Prothrombin OS=Homo sapiens GN=F2 PE=1 SV=2	0	24.74	5.14469	3	4	3	1	622	70	5.9	High	High	High	High	High	High	0.922	1.018	1.376	1.703	1.697	1.085	1.105	1.493	1.847	1.841	0.982	0.905	1.351	1.672	1.667	0.727	0.67	0.74	1.237	1.233	0.587	0.541	0.598	0.808	0.997	0.589	0.543	0.6	0.811	1.003
High	IsMasterProtein	Q9Y276	Mitochondrial chaperone BCS1 OS=Homo sapiens GN=BCS1L PE=1 SV=1	0	23.464	9.30788	4	6	4	1	419	47.5	8.5	High	High	High	High	High	High	1.008	1.029	1.5	1.111	1.192	0.992	1.021	1.488	1.102	1.183	0.972	0.979	1.457	1.079	1.159	0.667	0.672	0.686	0.741	0.795	0.9	0.907	0.927	1.35	1.074	0.839	0.845	0.863	1.258	0.932
High	IsMasterProtein	P31749	RAC-alpha serine/threonine-protein kinase OS=Homo sapiens GN=AKT1 PE=1 SV=2	0	24.191	12.7083	6	9	3	1	480	55.7	6.07	High	High	High	High	High	High	1.006	1.005	0.807	0.827	0.9	0.994	0.999	0.802	0.822	0.894	0.995	1.001	0.802	0.822	0.895	1.24	1.247	1.246	1.025	1.115	1.21	1.217	1.216	0.976	1.088	1.112	1.118	1.117	0.897	0.919
High	IsMasterProtein	P85037	Forkhead box protein K1 OS=Homo sapiens GN=FOXK1 PE=1 SV=1	0	35.558	15.2797	13	19	13	1	733	75.4	9.32	High	High	High	High	High	High	1.061	0.986	0.917	1.027	0.978	0.943	0.93	0.864	0.968	0.922	1.014	1.075	0.929	1.041	0.992	1.091	1.157	1.076	1.121	1.067	0.974	1.033	0.96	0.892	0.952	1.022	1.085	1.009	0.937	1.05
High	IsMasterProtein	J3KNF8	Cytochrome b5 type B OS=Homo sapiens GN=CYB5B PE=1 SV=1	0	18.283	14	2	5	2	1	150	16.7	4.97	High	High	High	High	High	High	1.014	1.143	1.377	0.753	0.83	0.986	1.126	1.358	0.742	0.818	0.875	0.888	1.205	0.659	0.726	0.726	0.736	0.83	0.547	0.603	1.328	1.348	1.518	1.83	1.102	1.205	1.222	1.377	1.66	0.907
High	IsMasterProtein	I3L4C2	Brain-specific angiogenesis inhibitor 1-associated protein 2 OS=Homo sapiens GN=BAIAP2 PE=1 SV=1	0	57.147	20.2532	11	18	11	1	553	61.3	8.94	High	High	High	High	High	High	1.033	0.999	1.385	1.022	1.026	0.968	0.966	1.341	0.989	0.992	1.001	1.035	1.387	1.024	1.027	0.722	0.746	0.721	0.738	0.74	0.978	1.011	0.977	1.355	1.003	0.975	1.008	0.974	1.351	0.997
High	IsMasterProtein	Q9Y4X0	AMME syndrome candidate gene 1 protein OS=Homo sapiens GN=AMMECR1 PE=1 SV=1	0.006	2.902	2.7027	1	1	1	1	333	35.4	8.63	High	High	High	High	High	High	1.054	1.13	1.083	1.432	1.713	0.949	1.072	1.028	1.358	1.625	0.885	0.933	0.959	1.267	1.516	0.923	0.973	1.043	1.322	1.581	0.698	0.736	0.789	0.757	1.196	0.584	0.615	0.66	0.632	0.836
High	IsMasterProtein	Q9H5Q4	Dimethyladenosine transferase 2, mitochondrial OS=Homo sapiens GN=TFB2M PE=1 SV=1	0	21.75	12.8788	6	8	6	1	396	45.3	9.19	High	High	High	High	High	High	1.001	1.072	1.256	0.937	1.015	0.999	1.071	1.255	0.936	1.015	0.933	0.933	1.171	0.874	0.947	0.796	0.797	0.854	0.746	0.808	1.067	1.068	1.144	1.34	1.084	0.985	0.986	1.056	1.237	0.923
High	IsMasterProtein	Q15691	Microtubule-associated protein RP/EB family member 1 OS=Homo sapiens GN=MAPRE1 PE=1 SV=3	0	93.994	49.2537	14	41	14	1	268	30	5.14	High	High	High	High	High	High	0.964	0.996	1.016	0.927	0.894	1.037	1.033	1.054	0.961	0.926	1.004	0.968	1.021	0.93	0.897	0.984	0.949	0.98	0.912	0.879	1.079	1.041	1.075	1.097	0.964	1.119	1.079	1.115	1.138	1.037
High	IsMasterProtein	E7ERS3	Zinc finger CCCH domain-containing protein 18 OS=Homo sapiens GN=ZC3H18 PE=1 SV=1	0	55.3	14.1249	13	15	13	1	977	108.9	8.44	High	High	High	High	High	High	1.063	0.924	0.981	1.133	0.854	0.941	0.87	0.923	1.066	0.803	1.082	1.149	1.061	1.225	0.923	1.019	1.083	0.942	1.154	0.87	0.883	0.938	0.816	0.866	0.754	1.171	1.245	1.083	1.149	1.327
High	IsMasterProtein	A6NFX8	ADP-sugar pyrophosphatase OS=Homo sapiens GN=NUDT5 PE=1 SV=1	0	69.076	39.6552	10	28	10	1	232	25.9	5.19	High	High	High	High	High	High	0.95	0.952	0.958	0.816	0.863	1.053	1.003	1.008	0.859	0.909	1.05	0.997	1.006	0.857	0.907	1.044	0.992	0.994	0.852	0.902	1.226	1.164	1.167	1.174	1.058	1.158	1.1	1.103	1.109	0.945
High	IsMasterProtein	P40938	Replication factor C subunit 3 OS=Homo sapiens GN=RFC3 PE=1 SV=2	0	56.53	20.5056	7	14	7	1	356	40.5	8.34	High	High	High	High	High	High	0.992	1.008	1.186	0.91	1.056	1.008	1.016	1.196	0.918	1.064	0.992	0.984	1.177	0.903	1.047	0.843	0.836	0.85	0.767	0.89	1.099	1.09	1.107	1.303	1.16	0.947	0.94	0.955	1.124	0.862
High	IsMasterProtein	P33908	Mannosyl-oligosaccharide 1,2-alpha-mannosidase IA OS=Homo sapiens GN=MAN1A1 PE=1 SV=3	0	6.024	3.52221	2	3	1	1	653	72.9	6.47	High	High	High	High	High	High	0.784	0.924	0.95	0.504	1.104	1.276	1.179	1.212	0.643	1.408	1.082	0.848	1.028	0.545	1.194	1.053	0.825	0.973	0.53	1.162	1.985	1.556	1.835	1.886	2.191	0.906	0.71	0.837	0.861	0.456
High	IsMasterProtein	Q6AI08	HEAT repeat-containing protein 6 OS=Homo sapiens GN=HEATR6 PE=1 SV=1	0.001	5.072	1.10076	1	1	1	1	1181	128.7	7.03	High	High	High	High	High	High	1.016	1.156	1.086	1.492	1.317	0.984	1.138	1.069	1.469	1.296	0.865	0.879	0.94	1.291	1.139	0.921	0.935	1.064	1.374	1.212	0.67	0.681	0.774	0.728	0.882	0.76	0.772	0.878	0.825	1.134
High	IsMasterProtein	Q9HC52	Chromobox protein homolog 8 OS=Homo sapiens GN=CBX8 PE=1 SV=3	0	13.376	12.0823	4	5	4	1	389	43.4	9.91	High	High	High	High	High	High	1.038	1.061	1.206	1.447	1.282	0.963	1.022	1.161	1.393	1.234	0.942	0.978	1.136	1.363	1.208	0.829	0.861	0.88	1.2	1.063	0.691	0.718	0.734	0.834	0.886	0.78	0.81	0.828	0.941	1.129
High	IsMasterProtein	Q9NX62	Inositol monophosphatase 3 OS=Homo sapiens GN=IMPAD1 PE=1 SV=1	0	30.649	15.0418	5	8	5	1	359	38.7	6.86	High	High	High	High	High	High	0.958	1.032	0.83	0.874	1.065	1.044	1.077	0.867	0.913	1.112	0.969	0.928	0.804	0.847	1.032	1.204	1.154	1.243	1.053	1.283	1.144	1.096	1.181	0.95	1.218	0.939	0.899	0.969	0.779	0.821
High	IsMasterProtein	Q7L2E3	Putative ATP-dependent RNA helicase DHX30 OS=Homo sapiens GN=DHX30 PE=1 SV=1	0	77.283	13.7353	15	25	15	1	1194	133.9	8.78	High	High	High	High	High	High	0.907	1.154	1.319	1.398	1.527	1.103	1.272	1.454	1.541	1.684	0.867	0.786	1.144	1.212	1.324	0.758	0.688	0.874	1.06	1.158	0.715	0.649	0.825	0.944	1.093	0.655	0.594	0.755	0.864	0.915
High	IsMasterProtein	Q9H330	Transmembrane protein 245 OS=Homo sapiens GN=TMEM245 PE=1 SV=2	0	12.362	2.30516	2	2	2	1	911	100.9	8.87	High	High	High	High	High	High	1.048	1.103	1.479	1.276	1.227	0.954	1.052	1.411	1.217	1.171	0.907	0.95	1.341	1.157	1.113	0.676	0.709	0.746	0.863	0.83	0.784	0.821	0.864	1.159	0.962	0.815	0.854	0.899	1.205	1.04
High	IsMasterProtein	Q9H0W8	Protein SMG9 OS=Homo sapiens GN=SMG9 PE=1 SV=1	0	10.313	6.34615	2	2	2	1	520	57.6	7.01	High	High	High	High	High	High	0.889	1.068	1.221	1.03	0.992	1.125	1.202	1.374	1.158	1.116	0.936	0.832	1.143	0.964	0.929	0.819	0.728	0.875	0.843	0.812	0.971	0.863	1.037	1.186	0.963	1.008	0.896	1.077	1.231	1.038
High	IsMasterProtein	O00203	AP-3 complex subunit beta-1 OS=Homo sapiens GN=AP3B1 PE=1 SV=3	0	96.546	19.3784	21	33	20	1	1094	121.2	6.04	High	High	High	High	High	High	1.045	1.004	1.074	1.03	1.086	0.957	0.961	1.028	0.986	1.039	0.996	1.041	1.069	1.026	1.081	0.931	0.973	0.935	0.959	1.011	0.971	1.014	0.975	1.042	1.054	0.921	0.963	0.925	0.989	0.949
High	IsMasterProtein	Q12789	General transcription factor 3C polypeptide 1 OS=Homo sapiens GN=GTF3C1 PE=1 SV=4	0	46.905	6.73305	12	15	12	1	2109	238.7	7.3	High	High	High	High	High	High	1.026	1.072	1.129	1.152	1.149	0.975	1.045	1.1	1.123	1.12	0.932	0.957	1.052	1.074	1.071	0.886	0.909	0.95	1.021	1.018	0.868	0.891	0.931	0.98	0.997	0.87	0.893	0.933	0.982	1.003
High	IsMasterProtein	P45973	Chromobox protein homolog 5 OS=Homo sapiens GN=CBX5 PE=1 SV=1	0	84.96	43.9791	9	37	9	1	191	22.2	5.86	High	High	High	High	High	High	1.033	0.999	0.949	1.239	0.981	0.968	0.968	0.919	1.2	0.95	1.001	1.033	0.95	1.24	0.982	1.054	1.088	1.053	1.306	1.034	0.807	0.833	0.806	0.766	0.792	1.019	1.053	1.019	0.967	1.263
High	IsMasterProtein	P15291	Beta-1,4-galactosyltransferase 1 OS=Homo sapiens GN=B4GALT1 PE=1 SV=5	0	14.078	10.0503	2	2	2	1	398	43.9	8.65	High	High	High	High	High	High	1.259	0.977	0.959	1.352	1.38	0.794	0.776	0.762	1.074	1.096	1.023	1.288	0.982	1.383	1.412	1.043	1.313	1.019	1.409	1.439	0.74	0.931	0.723	0.71	1.021	0.725	0.912	0.708	0.695	0.979
High	IsMasterProtein	Q9H0K6	Pseudouridylate synthase 7 homolog-like protein OS=Homo sapiens GN=PUS7L PE=1 SV=1	0	9.048	4.85021	3	3	3	1	701	80.6	7.56	High	High	High	High	High	High	0.884	0.994	1.085	1.04	1.106	1.132	1.125	1.228	1.177	1.251	1.007	0.889	1.092	1.047	1.113	0.922	0.814	0.916	0.959	1.019	0.961	0.849	0.955	1.043	1.063	0.904	0.799	0.899	0.981	0.941
High	IsMasterProtein	O14732	Inositol monophosphatase 2 OS=Homo sapiens GN=IMPA2 PE=1 SV=1	0	27.492	14.5833	3	6	3	1	288	31.3	6.61	High	High	High	High	High	High	1.028	1.021	0.842	0.871	0.989	0.973	0.993	0.819	0.847	0.963	0.98	1.007	0.825	0.853	0.969	1.188	1.221	1.213	1.034	1.175	1.149	1.18	1.173	0.967	1.137	1.011	1.039	1.032	0.851	0.88
High	IsMasterProtein	O60216	Double-strand-break repair protein rad21 homolog OS=Homo sapiens GN=RAD21 PE=1 SV=2	0	65.197	19.6513	13	20	13	1	631	71.6	4.65	High	High	High	High	High	High	0.878	0.943	0.738	0.718	0.741	1.14	1.074	0.841	0.818	0.844	1.061	0.931	0.783	0.762	0.786	1.355	1.189	1.278	0.973	1.004	1.393	1.222	1.313	1.028	1.031	1.35	1.185	1.273	0.996	0.969
High	IsMasterProtein	P49748	Very long-chain specific acyl-CoA dehydrogenase, mitochondrial OS=Homo sapiens GN=ACADVL PE=1 SV=1	0	221.776	39.542	23	82	23	1	655	70.3	8.75	High	High	High	High	High	High	0.983	1.004	1.423	0.968	1.087	1.017	1.021	1.447	0.984	1.105	0.996	0.98	1.417	0.964	1.082	0.703	0.691	0.706	0.68	0.764	1.033	1.016	1.037	1.47	1.122	0.92	0.905	0.924	1.309	0.891
High	IsMasterProtein	Q9BRJ7	Tudor-interacting repair regulator protein OS=Homo sapiens GN=NUDT16L1 PE=1 SV=1	0	26.422	25.1185	5	10	4	1	211	23.3	8.91	High	High	High	High	High	High	1.026	1.019	0.985	0.881	0.995	0.975	0.994	0.961	0.858	0.97	0.981	1.006	0.967	0.864	0.977	1.015	1.041	1.034	0.894	1.01	1.136	1.165	1.157	1.119	1.13	1.005	1.031	1.024	0.99	0.885
High	IsMasterProtein	P07814	Bifunctional glutamate/proline--tRNA ligase OS=Homo sapiens GN=EPRS PE=1 SV=5	0	542.579	49.3386	69	202	67	1	1512	170.5	7.33	High	High	High	High	High	High	0.975	0.964	0.914	0.991	1.128	1.025	0.988	0.937	1.016	1.156	1.037	1.012	0.948	1.028	1.17	1.094	1.067	1.055	1.085	1.234	1.009	0.984	0.972	0.922	1.138	0.887	0.865	0.855	0.81	0.879
High	IsMasterProtein	Q07820	Induced myeloid leukemia cell differentiation protein Mcl-1 OS=Homo sapiens GN=MCL1 PE=1 SV=3	0.001	5.248	4.28571	2	2	2	1	350	37.3	5.66	High	High	High	High	High	High	0.98	1.017	1.065	1.244	1.314	1.02	1.038	1.086	1.269	1.34	0.983	0.964	1.047	1.223	1.291	0.939	0.92	0.955	1.168	1.234	0.804	0.788	0.817	0.856	1.056	0.761	0.746	0.774	0.811	0.947
High	IsMasterProtein	Q15361	Transcription termination factor 1 OS=Homo sapiens GN=TTF1 PE=1 SV=3	0.004	3.44	0.883978	1	1	1	1	905	103	9.38	High	High	High	High	High	High	1.058	1.041	0.782	1.208	1.292	0.945	0.984	0.739	1.142	1.221	0.961	1.016	0.751	1.161	1.241	1.279	1.352	1.331	1.545	1.652	0.828	0.875	0.862	0.647	1.069	0.774	0.819	0.806	0.605	0.935
High	IsMasterProtein	Q16649	Nuclear factor interleukin-3-regulated protein OS=Homo sapiens GN=NFIL3 PE=1 SV=2	0	7.939	3.0303	1	1	1	1	462	51.4	7.18	High	High	High	High	High	High	0.937	0.865	0.801	1.233	1.041	1.067	0.923	0.855	1.316	1.111	1.156	1.083	0.926	1.425	1.203	1.249	1.17	1.08	1.54	1.3	0.811	0.76	0.702	0.649	0.844	0.961	0.9	0.831	0.769	1.185
High	IsMasterProtein	P49773	Histidine triad nucleotide-binding protein 1 OS=Homo sapiens GN=HINT1 PE=1 SV=2	0	24.072	24.6032	4	12	4	1	126	13.8	6.95	High	High	High	High	High	High	1.033	0.968	1.01	1.068	0.884	0.968	0.937	0.977	1.034	0.856	1.033	1.067	1.043	1.103	0.913	0.99	1.023	0.959	1.057	0.876	0.936	0.968	0.907	0.946	0.828	1.131	1.168	1.095	1.142	1.207
High	IsMasterProtein	Q8N0Z6	Tetratricopeptide repeat protein 5 OS=Homo sapiens GN=TTC5 PE=1 SV=2	0	15.758	10.9091	4	5	4	1	440	48.9	6.48	High	High	High	High	High	High	0.952	0.99	0.949	0.94	1.084	1.05	1.039	0.997	0.988	1.139	1.01	0.962	0.959	0.95	1.096	1.054	1.003	1.043	0.991	1.143	1.063	1.013	1.052	1.009	1.153	0.922	0.878	0.913	0.875	0.867
High	IsMasterProtein	Q13526	Peptidyl-prolyl cis-trans isomerase NIMA-interacting 1 OS=Homo sapiens GN=PIN1 PE=1 SV=1	0	18.541	30.6748	4	8	4	1	163	18.2	8.82	High	High	High	High	High	High	0.975	1	1.177	0.871	0.83	1.025	1.026	1.207	0.893	0.851	1	0.975	1.177	0.871	0.83	0.849	0.828	0.85	0.74	0.705	1.148	1.12	1.148	1.351	0.953	1.204	1.175	1.205	1.418	1.049
High	IsMasterProtein	Q2T9J0	Peroxisomal leader peptide-processing protease OS=Homo sapiens GN=TYSND1 PE=1 SV=3	0	23.119	10.9541	4	4	4	1	566	59.3	6.2	High	High	High	High	High	High	1.046	0.979	1.181	1.2	0.92	0.956	0.936	1.129	1.148	0.88	1.022	1.068	1.207	1.226	0.94	0.847	0.885	0.829	1.016	0.779	0.833	0.871	0.816	0.984	0.767	1.087	1.137	1.064	1.284	1.305
High	IsMasterProtein	E7EQR8	Protein YIPF3 OS=Homo sapiens GN=YIPF3 PE=1 SV=1	0	17.012	5.61798	2	4	2	1	356	38.9	5.6	High	High	High	High	High	High	0.976	0.933	1.126	1.162	1.257	1.025	0.956	1.154	1.19	1.288	1.072	1.047	1.208	1.246	1.348	0.888	0.867	0.828	1.032	1.116	0.861	0.84	0.803	0.969	1.082	0.796	0.776	0.742	0.896	0.924
High	IsMasterProtein	O14949	Cytochrome b-c1 complex subunit 8 OS=Homo sapiens GN=UQCRQ PE=1 SV=4	0	10.798	30.4878	3	4	3	1	82	9.9	10.08	High	High	High	High	High	High	0.908	1.127	2.298	0.753	0.851	1.102	1.241	2.531	0.829	0.937	0.887	0.805	2.039	0.668	0.755	0.435	0.395	0.49	0.327	0.37	1.329	1.206	1.498	3.054	1.13	1.176	1.067	1.325	2.702	0.885
High	IsMasterProtein	O94973	AP-2 complex subunit alpha-2 OS=Homo sapiens GN=AP2A2 PE=1 SV=2	0	67.194	13.951	12	24	6	1	939	103.9	6.96	High	High	High	High	High	High	0.916	1.004	1.189	0.919	1.073	1.092	1.097	1.299	1.004	1.171	0.996	0.912	1.184	0.915	1.068	0.841	0.77	0.844	0.773	0.902	1.088	0.996	1.093	1.294	1.167	0.932	0.854	0.936	1.109	0.857
High	IsMasterProtein	F5H211	Ataxin-3 OS=Homo sapiens GN=ATXN3 PE=1 SV=2	0	15.83	14.0541	5	6	5	1	370	42.4	4.88	High	High	High	High	High	High	1.016	0.968	1.147	1.198	1.152	0.985	0.953	1.129	1.18	1.134	1.033	1.049	1.185	1.238	1.19	0.872	0.885	0.844	1.045	1.004	0.835	0.848	0.808	0.957	0.961	0.868	0.882	0.841	0.996	1.04
High	IsMasterProtein	A0A140TA86	MICOS complex subunit MIC13 OS=Homo sapiens GN=C19orf70 PE=1 SV=1	0	19.095	24.2857	3	8	3	1	140	15.4	9.03	High	High	High	High	High	High	1.015	0.989	1.03	0.658	0.68	0.985	0.974	1.015	0.648	0.669	1.011	1.026	1.041	0.665	0.687	0.971	0.986	0.96	0.639	0.66	1.519	1.542	1.503	1.565	1.032	1.472	1.494	1.456	1.516	0.969
High	IsMasterProtein	Q9NP61	ADP-ribosylation factor GTPase-activating protein 3 OS=Homo sapiens GN=ARFGAP3 PE=1 SV=1	0.002	4.184	1.93798	1	1	1	1	516	56.9	7.36	High	High	High	High	High	High	0.814	1.016	1.079	1.151	1.213	1.228	1.248	1.325	1.413	1.489	0.984	0.801	1.062	1.132	1.193	0.927	0.755	0.942	1.066	1.124	0.869	0.708	0.883	0.938	1.054	0.824	0.671	0.838	0.89	0.949
High	IsMasterProtein	Q03426	Mevalonate kinase OS=Homo sapiens GN=MVK PE=1 SV=1	0	28.01	20.9596	5	6	5	1	396	42.4	6.46	High	High	High	High	High	High	1.011	0.996	1.083	0.931	1.216	0.99	0.986	1.071	0.922	1.204	1.004	1.015	1.087	0.935	1.221	0.924	0.933	0.92	0.86	1.123	1.074	1.085	1.069	1.162	1.306	0.822	0.831	0.819	0.89	0.766
High	IsMasterProtein	Q9Y5J7	Mitochondrial import inner membrane translocase subunit Tim9 OS=Homo sapiens GN=TIMM9 PE=1 SV=1	0	26.351	38.2022	3	7	3	1	89	10.4	7.21	High	High	High	High	High	High	1.108	1.054	1.483	1.787	1.551	0.903	0.952	1.339	1.613	1.4	0.949	1.051	1.407	1.695	1.471	0.674	0.747	0.711	1.205	1.045	0.56	0.62	0.59	0.83	0.868	0.645	0.714	0.68	0.957	1.152
High	IsMasterProtein	Q5BJF2	Sigma intracellular receptor 2 OS=Homo sapiens GN=TMEM97 PE=1 SV=1	0.003	3.844	4.54545	1	2	1	1	176	20.8	9.38	High	High	High	High	High	High	1.057	1.263	1.373	1.326	1.246	0.946	1.195	1.298	1.254	1.178	0.792	0.837	1.087	1.05	0.986	0.728	0.77	0.92	0.966	0.908	0.754	0.797	0.953	1.035	0.94	0.803	0.849	1.014	1.102	1.064
High	IsMasterProtein	O00399	Dynactin subunit 6 OS=Homo sapiens GN=DCTN6 PE=1 SV=1	0.001	5.215	5.26316	1	1	1	1	190	20.7	6.32	High	High	High	High	High	High
High	IsMasterProtein	P41091	Eukaryotic translation initiation factor 2 subunit 3 OS=Homo sapiens GN=EIF2S3 PE=1 SV=3	0	150.711	52.3305	21	63	21	1	472	51.1	8.4	High	High	High	High	High	High	0.931	1.009	1.094	0.91	1.064	1.074	1.084	1.175	0.977	1.143	0.991	0.923	1.085	0.902	1.055	0.914	0.851	0.922	0.832	0.973	1.099	1.023	1.109	1.203	1.17	0.94	0.875	0.948	1.028	0.855
High	IsMasterProtein	Q8NBI5	Solute carrier family 43 member 3 OS=Homo sapiens GN=SLC43A3 PE=1 SV=2	0	10.204	3.05499	3	7	3	1	491	54.5	8.53	High	High	High	High	High	High	0.947	0.907	0.657	0.674	0.693	1.056	0.958	0.693	0.712	0.731	1.102	1.044	0.724	0.743	0.764	1.522	1.442	1.381	1.026	1.055	1.484	1.405	1.346	0.975	1.028	1.443	1.367	1.31	0.948	0.973
High	IsMasterProtein	Q96CS3	FAS-associated factor 2 OS=Homo sapiens GN=FAF2 PE=1 SV=2	0	30.319	12.1348	5	7	5	1	445	52.6	5.62	High	High	High	High	High	High	1.005	1.055	1.205	1.029	1.099	0.995	1.051	1.2	1.025	1.094	0.948	0.952	1.142	0.975	1.041	0.83	0.834	0.876	0.854	0.912	0.972	0.976	1.025	1.171	1.068	0.91	0.914	0.96	1.096	0.936
High	IsMasterProtein	Q4KMP7	TBC1 domain family member 10B OS=Homo sapiens GN=TBC1D10B PE=1 SV=3	0	16.55	6.55941	4	6	4	1	808	87.1	9.19	High	High	High	High	High	High	1.068	1.058	1.13	1.303	1.32	0.937	0.991	1.058	1.22	1.237	0.945	1.009	1.068	1.231	1.248	0.885	0.945	0.937	1.153	1.169	0.767	0.819	0.812	0.867	1.013	0.757	0.809	0.801	0.856	0.987
High	IsMasterProtein	Q5JUV4	Cytosolic purine 5'-nucleotidase (Fragment) OS=Homo sapiens GN=NT5C2 PE=1 SV=1	0	25.966	20.7547	6	10	1	1	265	30.9	7.33	High	High	High	High	High	High	0.961	0.925	1.173	1.253	1.202	1.041	0.963	1.221	1.305	1.251	1.081	1.038	1.268	1.354	1.299	0.852	0.819	0.789	1.068	1.025	0.798	0.767	0.738	0.936	0.959	0.832	0.799	0.77	0.976	1.043
High	IsMasterProtein	F2Z2X4	Exportin-4 OS=Homo sapiens GN=XPO4 PE=1 SV=1	0.001	4.708	1.12945	1	2	1	1	1151	130.1	5.06	High	High	High	High	High	High	1.011	0.897	2.07	0.91	1.34	0.989	0.887	2.046	0.9	1.325	1.114	1.127	2.306	1.014	1.493	0.483	0.489	0.434	0.44	0.647	1.099	1.112	0.986	2.275	1.472	0.746	0.755	0.67	1.545	0.679
High	IsMasterProtein	Q96E29	Transcription termination factor 3, mitochondrial OS=Homo sapiens GN=MTERF3 PE=1 SV=2	0	6.235	3.59712	1	2	1	1	417	47.9	8.53	High	High	High	High	High	High	0.652	0.829	1	1.331	1.098	1.533	1.271	1.534	2.042	1.684	1.207	0.787	1.207	1.607	1.325	1	0.652	0.829	1.331	1.098	0.751	0.49	0.622	0.751	0.825	0.91	0.594	0.755	0.911	1.212
High	IsMasterProtein	Q16706	Alpha-mannosidase 2 OS=Homo sapiens GN=MAN2A1 PE=1 SV=2	0	71.208	13.0245	13	18	12	1	1144	131.1	7.58	High	High	High	High	High	High	0.931	1.011	1.116	1.048	1.156	1.074	1.086	1.199	1.126	1.241	0.989	0.921	1.104	1.037	1.143	0.896	0.834	0.906	0.939	1.036	0.954	0.888	0.965	1.065	1.103	0.865	0.806	0.875	0.966	0.907
High	IsMasterProtein	Q9NQY0	Bridging integrator 3 OS=Homo sapiens GN=BIN3 PE=1 SV=1	0	9.284	9.09091	2	5	2	1	253	29.6	7.47	High	High	High	High	High	High	0.937	0.973	0.921	1.659	1.047	1.068	1.039	0.983	1.771	1.117	1.028	0.963	0.947	1.705	1.076	1.085	1.017	1.056	1.801	1.136	0.603	0.565	0.587	0.555	0.631	0.956	0.895	0.93	0.88	1.585
High	IsMasterProtein	O00264	Membrane-associated progesterone receptor component 1 OS=Homo sapiens GN=PGRMC1 PE=1 SV=3	0	38.511	24.6154	7	17	6	1	195	21.7	4.7	High	High	High	High	High	High	1.012	0.981	1.084	1.005	1.109	0.989	0.97	1.072	0.994	1.096	1.019	1.031	1.105	1.024	1.13	0.922	0.933	0.905	0.927	1.022	0.995	1.006	0.976	1.079	1.103	0.902	0.912	0.885	0.978	0.907
High	IsMasterProtein	Q53F19	Nuclear cap-binding protein subunit 3 OS=Homo sapiens GN=NCBP3 PE=1 SV=2	0	35.41	9.67742	5	9	5	1	620	70.5	5.73	High	High	High	High	High	High	0.993	1.006	1.163	1.182	1.106	1.007	1.013	1.171	1.19	1.114	0.994	0.987	1.156	1.174	1.099	0.86	0.854	0.865	1.016	0.951	0.846	0.841	0.852	0.984	0.936	0.904	0.898	0.91	1.051	1.068
High	IsMasterProtein	Q9UHD1	Cysteine and histidine-rich domain-containing protein 1 OS=Homo sapiens GN=CHORDC1 PE=1 SV=2	0	107.594	35.241	12	44	12	1	332	37.5	7.87	High	High	High	High	High	High	0.94	0.957	0.869	0.78	0.874	1.064	1.018	0.925	0.83	0.929	1.045	0.982	0.908	0.815	0.913	1.15	1.081	1.101	0.897	1.005	1.282	1.205	1.227	1.114	1.12	1.145	1.076	1.095	0.995	0.893
High	IsMasterProtein	Q6UN15	Pre-mRNA 3'-end-processing factor FIP1 OS=Homo sapiens GN=FIP1L1 PE=1 SV=1	0	45.957	13.2997	6	15	6	1	594	66.5	5.59	High	High	High	High	High	High	1.074	0.915	1.012	1.53	1.199	0.932	0.853	0.943	1.425	1.117	1.092	1.173	1.105	1.671	1.31	0.988	1.061	0.905	1.512	1.185	0.654	0.702	0.598	0.661	0.784	0.834	0.895	0.763	0.844	1.276
High	IsMasterProtein	O75431	Metaxin-2 OS=Homo sapiens GN=MTX2 PE=1 SV=1	0	15.38	9.12548	2	3	2	1	263	29.7	6.29	High	High	High	High	High	High	1.044	1.079	1.417	1.039	1.287	0.958	1.034	1.358	0.996	1.233	0.927	0.967	1.313	0.963	1.192	0.706	0.736	0.761	0.733	0.908	0.962	1.004	1.038	1.363	1.238	0.777	0.811	0.839	1.102	0.808
High	IsMasterProtein	P32519	ETS-related transcription factor Elf-1 OS=Homo sapiens GN=ELF1 PE=1 SV=2	0.005	2.987	1.45396	1	1	1	1	619	67.5	5.21	High	High	High	High	High	High	1.014	0.783	0.739	1.28	0.945	0.986	0.772	0.728	1.262	0.932	1.278	1.295	0.944	1.635	1.207	1.354	1.373	1.06	1.733	1.279	0.781	0.792	0.612	0.577	0.738	1.058	1.073	0.828	0.782	1.355
High	IsMasterProtein	Q9NV88	Integrator complex subunit 9 OS=Homo sapiens GN=INTS9 PE=1 SV=2	0.002	4.167	2.43161	2	2	2	1	658	73.8	6.33	High	High	High	High	High	High	0.933	1.163	1.164	1.008	1.172	1.072	1.247	1.248	1.081	1.256	0.86	0.802	1.001	0.867	1.008	0.859	0.801	0.999	0.866	1.007	0.992	0.925	1.154	1.155	1.163	0.853	0.796	0.992	0.993	0.86
High	IsMasterProtein	Q96S19	Methyltransferase-like 26 OS=Homo sapiens GN=METTL26 PE=1 SV=2	0	15.643	12.2549	2	4	2	1	204	22.6	7.83	High	High	High	High	High	High	0.983	1.054	0.834	1.035	1.316	1.018	1.072	0.849	1.053	1.339	0.949	0.933	0.792	0.982	1.249	1.199	1.178	1.263	1.24	1.578	0.967	0.95	1.018	0.806	1.272	0.76	0.747	0.8	0.634	0.786
High	IsMasterProtein	Q8NFV4	Protein ABHD11 OS=Homo sapiens GN=ABHD11 PE=1 SV=1	0	27.422	14.9206	5	5	5	1	315	34.7	9.48	High	High	High	High	High	High	0.991	1.045	1.227	0.974	1.138	1.009	1.054	1.237	0.982	1.148	0.957	0.948	1.173	0.931	1.088	0.815	0.808	0.852	0.794	0.928	1.027	1.018	1.074	1.26	1.169	0.879	0.871	0.919	1.078	0.856
High	IsMasterProtein	Q13011	Delta(3,5)-Delta(2,4)-dienoyl-CoA isomerase, mitochondrial OS=Homo sapiens GN=ECH1 PE=1 SV=2	0	111.323	32.0122	11	41	11	1	328	35.8	8	High	High	High	High	High	High	0.934	0.95	0.951	0.734	0.769	1.071	1.017	1.018	0.787	0.823	1.053	0.983	1.001	0.773	0.809	1.052	0.982	0.999	0.773	0.809	1.361	1.271	1.293	1.294	1.047	1.301	1.215	1.236	1.237	0.956
High	IsMasterProtein	Q04864	Proto-oncogene c-Rel OS=Homo sapiens GN=REL PE=1 SV=1	0	9.335	4.68498	3	3	2	1	619	68.5	5.86	High	High	High	High	High	High	1.117	1.078	1.157	1.097	1.35	0.895	0.965	1.035	0.982	1.208	0.928	1.037	1.073	1.018	1.252	0.864	0.966	0.932	0.948	1.167	0.911	1.018	0.982	1.054	1.23	0.741	0.828	0.798	0.857	0.813
High	IsMasterProtein	Q96ER9	Coiled-coil domain-containing protein 51 OS=Homo sapiens GN=CCDC51 PE=1 SV=2	0	45.925	23.1144	10	14	10	1	411	45.8	8.19	High	High	High	High	High	High	0.978	1.006	1.409	1.029	1.074	1.023	1.029	1.441	1.053	1.098	0.994	0.972	1.401	1.023	1.068	0.71	0.694	0.714	0.73	0.762	0.972	0.95	0.977	1.369	1.043	0.931	0.91	0.937	1.312	0.958
High	IsMasterProtein	A0A087WT20	DDB1- and CUL4-associated factor 13 OS=Homo sapiens GN=DCAF13 PE=1 SV=1	0	27.075	12.3953	6	6	6	1	597	67.5	9.29	High	High	High	High	High	High	1.061	1.147	0.811	1.255	1.345	0.943	1.081	0.765	1.183	1.268	0.872	0.925	0.707	1.094	1.173	1.233	1.307	1.414	1.547	1.658	0.797	0.845	0.914	0.647	1.072	0.744	0.789	0.853	0.603	0.933
High	IsMasterProtein	Q96EY7	Pentatricopeptide repeat domain-containing protein 3, mitochondrial OS=Homo sapiens GN=PTCD3 PE=1 SV=3	0	31.313	9.43396	6	9	6	1	689	78.5	6.42	High	High	High	High	High	High	0.93	0.988	1.175	0.781	0.811	1.075	1.062	1.264	0.84	0.872	1.013	0.942	1.19	0.791	0.821	0.851	0.791	0.84	0.665	0.69	1.28	1.191	1.265	1.505	1.038	1.233	1.147	1.218	1.449	0.963
High	IsMasterProtein	Q15185	Prostaglandin E synthase 3 OS=Homo sapiens GN=PTGES3 PE=1 SV=1	0	82.233	40	8	28	8	1	160	18.7	4.54	High	High	High	High	High	High	0.942	0.984	0.835	0.997	0.93	1.062	1.045	0.887	1.058	0.987	1.017	0.957	0.849	1.013	0.945	1.198	1.128	1.178	1.194	1.113	1.003	0.945	0.987	0.838	0.933	1.076	1.013	1.058	0.898	1.072
High	IsMasterProtein	Q99653	Calcineurin B homologous protein 1 OS=Homo sapiens GN=CHP1 PE=1 SV=3	0	19.96	24.6154	3	8	3	1	195	22.4	5.1	High	High	High	High	High	High	1.252	1.295	1.485	1.474	1.501	0.799	1.034	1.186	1.177	1.199	0.772	0.967	1.147	1.138	1.159	0.673	0.843	0.872	0.993	1.011	0.678	0.85	0.878	1.007	1.018	0.666	0.834	0.863	0.989	0.982
High	IsMasterProtein	O76095	Protein JTB OS=Homo sapiens GN=JTB PE=1 SV=1	0.01	2.337	4.79452	1	1	1	1	146	16.3	8.28	High	High	High	High	High	High
High	IsMasterProtein	P63173	60S ribosomal protein L38 OS=Homo sapiens GN=RPL38 PE=1 SV=2	0	33.717	40	4	22	3	1	70	8.2	10.1	High	High	High	High	High	High	1.099	1.009	0.784	1.118	1.273	0.91	0.918	0.714	1.018	1.158	0.991	1.089	0.777	1.109	1.262	1.275	1.401	1.286	1.426	1.623	0.894	0.983	0.902	0.701	1.138	0.786	0.863	0.792	0.616	0.879
High	IsMasterProtein	Q9BWU1	Cyclin-dependent kinase 19 OS=Homo sapiens GN=CDK19 PE=1 SV=1	0.001	5.302	4.98008	2	2	2	1	502	56.8	8.53	High	High	High	High	High	High	0.983	1.027	1.089	1.136	1.092	1.017	1.044	1.107	1.155	1.11	0.974	0.958	1.06	1.107	1.064	0.919	0.903	0.943	1.043	1.003	0.88	0.866	0.904	0.958	0.961	0.916	0.901	0.94	0.997	1.04
High	IsMasterProtein	Q56VL3	OCIA domain-containing protein 2 OS=Homo sapiens GN=OCIAD2 PE=1 SV=1	0.003	3.637	5.84416	1	1	1	1	154	16.9	9.03	High	High	High	High	High	High
High	IsMasterProtein	Q16762	Thiosulfate sulfurtransferase OS=Homo sapiens GN=TST PE=1 SV=4	0	10.394	12.1212	2	3	2	1	297	33.4	7.25	High	High	High	High	High	High	0.909	1.097	1.093	0.8	1	1.1	1.207	1.202	0.88	1.101	0.912	0.829	0.996	0.729	0.912	0.915	0.832	1.004	0.732	0.916	1.25	1.137	1.371	1.366	1.251	1	0.909	1.096	1.092	0.799
High	IsMasterProtein	Q9Y3L5	Ras-related protein Rap-2c OS=Homo sapiens GN=RAP2C PE=1 SV=1	0	23.86	30.6011	5	8	2	1	183	20.7	4.94	High	High	High	High	High	High	0.968	0.964	0.92	0.818	0.964	1.033	0.995	0.95	0.845	0.995	1.037	1.005	0.954	0.849	1	1.087	1.053	1.048	0.889	1.048	1.222	1.184	1.178	1.124	1.178	1.037	1.005	1	0.954	0.849
High	IsMasterProtein	P58107	Epiplakin OS=Homo sapiens GN=EPPK1 PE=1 SV=2	0	562.637	43.6346	88	182	1	1	5090	555.3	5.6	High	High	High	High	High	High	0.734	0.939	0.777	0.638	0.737	1.363	1.28	1.059	0.87	1.005	1.065	0.782	0.828	0.68	0.785	1.287	0.944	1.208	0.821	0.949	1.567	1.15	1.471	1.218	1.156	1.356	0.995	1.273	1.054	0.865
High	IsMasterProtein	P06746	DNA polymerase beta OS=Homo sapiens GN=POLB PE=1 SV=3	0	10.983	5.07463	2	3	2	1	335	38.2	8.95	High	High	High	High	High	High	1.104	1.153	1.374	1.336	1.399	0.906	1.045	1.245	1.211	1.267	0.867	0.957	1.191	1.159	1.213	0.728	0.803	0.839	0.973	1.018	0.748	0.826	0.863	1.028	1.047	0.715	0.789	0.824	0.982	0.955
High	IsMasterProtein	Q99996	A-kinase anchor protein 9 OS=Homo sapiens GN=AKAP9 PE=1 SV=3	0	77.926	5.753	24	25	21	1	3911	453.4	4.98	High	High	High	High	High	High	0.968	1.126	1.103	1.313	1.34	1.033	1.164	1.14	1.357	1.385	0.888	0.859	0.979	1.166	1.19	0.907	0.877	1.021	1.191	1.215	0.762	0.737	0.857	0.84	1.02	0.746	0.722	0.84	0.823	0.98
High	IsMasterProtein	P22626	Heterogeneous nuclear ribonucleoproteins A2/B1 OS=Homo sapiens GN=HNRNPA2B1 PE=1 SV=2	0	243.163	58.9235	21	201	18	1	353	37.4	8.95	High	High	High	High	High	High	1	1.023	0.933	1.079	0.954	1	1.023	0.933	1.079	0.954	0.977	0.977	0.912	1.055	0.933	1.072	1.072	1.096	1.156	1.022	0.927	0.927	0.948	0.865	0.884	1.048	1.048	1.072	0.978	1.131
High	IsMasterProtein	B1ANE3	Methionine synthase (Fragment) OS=Homo sapiens GN=MTR PE=1 SV=1	0	50.798	17.094	13	16	1	1	819	91.7	5.76	High	High	High	High	High	High	0.81	0.831	0.61	0.557	0.723	1.235	1.027	0.754	0.688	0.893	1.203	0.974	0.734	0.67	0.869	1.639	1.327	1.362	0.912	1.184	1.796	1.454	1.493	1.096	1.298	1.384	1.12	1.151	0.844	0.77
High	IsMasterProtein	A0A087WZN1	Isocitrate dehydrogenase [NAD] subunit, mitochondrial OS=Homo sapiens GN=IDH3B PE=1 SV=1	0	32.425	21.1886	8	11	8	1	387	42.4	8.46	High	High	High	High	High	High	0.962	1.034	1.547	1.228	1.199	1.04	1.075	1.609	1.277	1.247	0.968	0.93	1.497	1.188	1.16	0.646	0.622	0.668	0.794	0.775	0.814	0.783	0.842	1.26	0.976	0.834	0.802	0.862	1.29	1.024
High	IsMasterProtein	H3BVI4	Lipase maturation factor OS=Homo sapiens GN=LMF1 PE=1 SV=1	0.009	2.453	4.28571	2	2	2	1	350	40.1	9.33	High	High	High	High	High	High	0.877	0.857	0.525	0.316	0.319	1.14	0.977	0.599	0.361	0.364	1.167	1.024	0.613	0.369	0.372	1.904	1.67	1.631	0.602	0.607	3.161	2.773	2.708	1.66	1.008	3.135	2.75	2.686	1.647	0.992
High	IsMasterProtein	O95229	ZW10 interactor OS=Homo sapiens GN=ZWINT PE=1 SV=2	0	17.576	11.1913	3	6	3	1	277	31.3	5.15	High	High	High	High	High	High	1.071	0.957	0.878	1.044	0.898	0.934	0.893	0.82	0.974	0.839	1.045	1.119	0.918	1.091	0.939	1.139	1.22	1.09	1.188	1.023	0.958	1.026	0.917	0.841	0.861	1.113	1.192	1.065	0.977	1.161
High	IsMasterProtein	Q8TB61	Adenosine 3'-phospho 5'-phosphosulfate transporter 1 OS=Homo sapiens GN=SLC35B2 PE=1 SV=1	0	47.808	16.2037	8	13	8	1	432	47.5	9.16	High	High	High	High	High	High	0.983	1.016	1.182	1.101	1.114	1.017	1.034	1.202	1.12	1.133	0.984	0.968	1.163	1.083	1.096	0.846	0.832	0.86	0.931	0.943	0.908	0.893	0.923	1.074	1.012	0.897	0.882	0.912	1.061	0.988
High	IsMasterProtein	Q96T60	Bifunctional polynucleotide phosphatase/kinase OS=Homo sapiens GN=PNKP PE=1 SV=1	0	6.676	7.67754	2	2	2	1	521	57	8.46	High	High	High	High	High	High			100		100			100		100			100		100	0.01	0.01	0.01	0.01	0.944				100	100	0.01	0.01	0.01	1.059	0.01
High	IsMasterProtein	Q9P0I2	ER membrane protein complex subunit 3 OS=Homo sapiens GN=EMC3 PE=1 SV=3	0	28.094	28.7356	5	7	5	1	261	29.9	6.81	High	High	High	High	High	High	1.031	1.106	1.044	1.128	1.137	0.97	1.072	1.013	1.094	1.103	0.904	0.932	0.944	1.02	1.028	0.958	0.988	1.059	1.08	1.089	0.887	0.914	0.981	0.926	1.008	0.879	0.907	0.972	0.918	0.992
High	IsMasterProtein	Q9BVV7	Mitochondrial import inner membrane translocase subunit Tim21 OS=Homo sapiens GN=TIMM21 PE=1 SV=1	0	11.66	8.46774	2	2	2	1	248	28.2	9.7	High	High	High	High	High	High	1.003	1.134	1.573	0.829	0.856	0.997	1.131	1.568	0.826	0.854	0.882	0.884	1.386	0.731	0.755	0.636	0.638	0.721	0.527	0.544	1.207	1.21	1.369	1.898	1.033	1.168	1.171	1.325	1.837	0.968
High	IsMasterProtein	Q8N0U8	Vitamin K epoxide reductase complex subunit 1-like protein 1 OS=Homo sapiens GN=VKORC1L1 PE=1 SV=2	0	7.304	10.2273	2	3	2	1	176	19.8	9.13	High	High	High	High	High	High	1.015	1.067	1.596	1.331	1.481	0.986	1.051	1.574	1.312	1.46	0.937	0.951	1.496	1.248	1.389	0.626	0.636	0.668	0.834	0.928	0.751	0.762	0.801	1.199	1.113	0.675	0.685	0.72	1.078	0.899
High	IsMasterProtein	P34913	Bifunctional epoxide hydrolase 2 OS=Homo sapiens GN=EPHX2 PE=1 SV=2	0	30.989	13.3333	6	7	6	1	555	62.6	6.28	High	High	High	High	High	High	1.024	1.01	1.058	1.034	1.228	0.976	0.986	1.033	1.009	1.199	0.99	1.015	1.048	1.024	1.217	0.945	0.969	0.955	0.977	1.161	0.967	0.991	0.977	1.023	1.188	0.814	0.834	0.822	0.861	0.841
High	IsMasterProtein	Q5JTD0	Tight junction-associated protein 1 OS=Homo sapiens GN=TJAP1 PE=1 SV=1	0	15.972	8.61759	5	5	5	1	557	61.8	5.97	High	High	High	High	High	High	1.148	0.944	1.029	1.249	1.079	0.871	0.822	0.896	1.088	0.939	1.059	1.216	1.09	1.323	1.142	0.972	1.116	0.918	1.214	1.048	0.801	0.919	0.756	0.824	0.864	0.927	1.064	0.875	0.954	1.158
High	IsMasterProtein	Q9BRF8	Serine/threonine-protein phosphatase CPPED1 OS=Homo sapiens GN=CPPED1 PE=1 SV=3	0	14.476	9.55414	3	4	3	1	314	35.5	6.2	High	High	High	High	High	High	1.148	0.798	1.183	0.921	1.11	0.871	0.696	1.031	0.802	0.967	1.252	1.438	1.482	1.153	1.39	0.845	0.97	0.675	0.778	0.938	1.086	1.246	0.867	1.285	1.205	0.901	1.034	0.719	1.066	0.83
High	IsMasterProtein	Q9H3R2	Mucin-13 OS=Homo sapiens GN=MUC13 PE=1 SV=3	0	49.121	13.4766	5	12	5	1	512	54.6	5.07	High	High	High	High	High	High	1.022	0.805	0.698	0.599	0.582	0.979	0.788	0.683	0.586	0.57	1.242	1.27	0.867	0.744	0.723	1.434	1.465	1.154	0.859	0.834	1.669	1.706	1.344	1.164	0.972	1.718	1.756	1.383	1.198	1.029
High	IsMasterProtein	Q9UHG3	Prenylcysteine oxidase 1 OS=Homo sapiens GN=PCYOX1 PE=1 SV=3	0	51.47	16.4356	7	15	7	1	505	56.6	6.18	High	High	High	High	High	High	1.308	1.303	1.569	1.456	1.601	0.765	0.997	1.2	1.114	1.224	0.767	1.003	1.204	1.117	1.228	0.637	0.833	0.83	0.928	1.02	0.687	0.898	0.895	1.078	1.099	0.625	0.817	0.814	0.981	0.91
High	IsMasterProtein	D6RBT3	NADH dehydrogenase [ubiquinone] iron-sulfur protein 6, mitochondrial OS=Homo sapiens GN=NDUFS6 PE=1 SV=1	0	8.527	8.72093	1	1	1	1	172	18.7	8.72	High	High	High	High	High	High	1.149	1.111	1.055	1.122	1.169	0.871	0.967	0.919	0.977	1.018	0.9	1.034	0.95	1.01	1.052	0.948	1.088	1.053	1.064	1.108	0.891	1.023	0.99	0.94	1.042	0.855	0.982	0.95	0.903	0.96
High	IsMasterProtein	P49247	Ribose-5-phosphate isomerase OS=Homo sapiens GN=RPIA PE=1 SV=3	0	10.332	16.3987	4	4	4	1	311	33.2	8.54	High	High	High	High	High	High	1.072	1.006	1.138	1.095	1.088	0.932	0.938	1.061	1.021	1.015	0.994	1.066	1.131	1.088	1.082	0.879	0.943	0.884	0.962	0.956	0.914	0.98	0.919	1.039	0.994	0.919	0.986	0.924	1.046	1.006
High	IsMasterProtein	Q12841	Follistatin-related protein 1 OS=Homo sapiens GN=FSTL1 PE=1 SV=1	0.001	5.565	3.24675	1	2	1	1	308	35	5.52	High	High	High	High	High	High	1.155	1.038	1.667	1.244	1.115	0.866	0.899	1.444	1.078	0.966	0.964	1.113	1.607	1.199	1.075	0.6	0.693	0.622	0.746	0.669	0.804	0.928	0.834	1.34	0.896	0.897	1.035	0.931	1.495	1.116
High	IsMasterProtein	Q9NWS8	Required for meiotic nuclear division protein 1 homolog OS=Homo sapiens GN=RMND1 PE=1 SV=2	0	7.109	3.34076	1	1	1	1	449	51.6	8.69	High	High	High	High	High	High	0.973	1.059	1.434	1.385	1.542	1.028	1.089	1.474	1.424	1.585	0.944	0.919	1.354	1.308	1.456	0.697	0.678	0.738	0.966	1.075	0.722	0.702	0.765	1.035	1.113	0.648	0.631	0.687	0.93	0.898
High	IsMasterProtein	P12235	ADP/ATP translocase 1 OS=Homo sapiens GN=SLC25A4 PE=1 SV=4	0	56.748	34.8993	12	39	1	1	298	33	9.76	High	High	High	High	High	High	1.018	1.023	1.196	1.018	1.245	0.982	1.005	1.175	1	1.223	0.977	0.995	1.169	0.995	1.217	0.836	0.851	0.856	0.851	1.041	0.982	1	1.005	1.175	1.223	0.803	0.818	0.822	0.961	0.818
High	IsMasterProtein	Q9NVH0	Exonuclease 3'-5' domain-containing protein 2 OS=Homo sapiens GN=EXD2 PE=1 SV=2	0	15.413	6.44122	3	3	3	1	621	70.3	8.32	High	High	High	High	High	High	0.998	1.129	0.97	1.065	1.231	1.002	1.132	0.973	1.068	1.234	0.886	0.884	0.859	0.943	1.09	1.031	1.028	1.164	1.098	1.268	0.939	0.937	1.06	0.911	1.155	0.813	0.811	0.917	0.788	0.866
High	IsMasterProtein	O43633	Charged multivesicular body protein 2a OS=Homo sapiens GN=CHMP2A PE=1 SV=1	0	25.157	22.5225	6	11	6	1	222	25.1	5.97	High	High	High	High	High	High	1.045	0.981	1.04	1.049	0.895	0.957	0.939	0.995	1.004	0.856	1.02	1.065	1.06	1.069	0.912	0.962	1.005	0.943	1.009	0.86	0.954	0.996	0.935	0.991	0.853	1.118	1.168	1.096	1.162	1.172
High	IsMasterProtein	Q5JTV8	Torsin-1A-interacting protein 1 OS=Homo sapiens GN=TOR1AIP1 PE=1 SV=2	0	89.712	26.7581	14	27	14	1	583	66.2	8.18	High	High	High	High	High	High	1.007	0.925	0.941	0.837	0.897	0.993	0.918	0.935	0.831	0.89	1.081	1.089	1.018	0.906	0.97	1.062	1.07	0.982	0.889	0.953	1.194	1.203	1.104	1.124	1.071	1.115	1.123	1.031	1.05	0.934
High	IsMasterProtein	Q13620	Cullin-4B OS=Homo sapiens GN=CUL4B PE=1 SV=4	0	125.949	24.0964	21	48	13	1	913	103.9	7.37	High	High	High	High	High	High	0.989	0.986	1.249	0.998	1.051	1.011	0.996	1.262	1.009	1.062	1.014	1.004	1.267	1.013	1.066	0.801	0.792	0.789	0.8	0.841	1.002	0.991	0.987	1.251	1.052	0.952	0.942	0.938	1.189	0.95
High	IsMasterProtein	O75665	Oral-facial-digital syndrome 1 protein OS=Homo sapiens GN=OFD1 PE=1 SV=1	0	7.252	1.87747	2	3	1	1	1012	116.6	6.1	High	High	High	High	High	High	0.857	0.951	1	1.126	1.187	1.167	1.11	1.167	1.314	1.385	1.052	0.901	1.051	1.184	1.248	1	0.857	0.951	1.126	1.187	0.888	0.761	0.844	0.888	1.054	0.843	0.722	0.801	0.842	0.949
High	IsMasterProtein	Q9UPY3	Endoribonuclease Dicer OS=Homo sapiens GN=DICER1 PE=1 SV=3	0.001	4.925	0.728408	1	1	1	1	1922	218.5	5.68	High	High	High	High	High	High
High	IsMasterProtein	Q96CT7	Coiled-coil domain-containing protein 124 OS=Homo sapiens GN=CCDC124 PE=1 SV=1	0	45.45	34.0807	8	20	8	1	223	25.8	9.54	High	High	High	High	High	High	1.095	0.935	0.918	1.304	1.026	0.913	0.854	0.838	1.191	0.937	1.07	1.172	0.982	1.395	1.097	1.09	1.194	1.019	1.421	1.118	0.767	0.84	0.717	0.704	0.787	0.975	1.068	0.911	0.894	1.271
High	IsMasterProtein	Q12874	Splicing factor 3A subunit 3 OS=Homo sapiens GN=SF3A3 PE=1 SV=1	0	79.712	30.1397	14	29	14	1	501	58.8	5.38	High	High	High	High	High	High	0.988	1.004	1.013	1.162	1.066	1.012	1.016	1.025	1.176	1.078	0.996	0.984	1.009	1.158	1.061	0.987	0.975	0.991	1.147	1.052	0.86	0.85	0.864	0.872	0.917	0.938	0.927	0.942	0.951	1.091
High	IsMasterProtein	Q6PKG0	La-related protein 1 OS=Homo sapiens GN=LARP1 PE=1 SV=2	0	113.181	19.0693	21	41	21	1	1096	123.4	8.82	High	High	High	High	High	High	0.979	1.008	0.916	1.122	1.042	1.021	1.03	0.936	1.146	1.064	0.992	0.971	0.909	1.113	1.033	1.091	1.068	1.1	1.225	1.137	0.891	0.872	0.899	0.817	0.928	0.96	0.94	0.968	0.88	1.077
High	IsMasterProtein	Q96DB5	Regulator of microtubule dynamics protein 1 OS=Homo sapiens GN=RMDN1 PE=1 SV=1	0	38.568	22.9299	8	16	6	1	314	35.8	8.5	High	High	High	High	High	High	0.98	1.012	1.15	0.958	1.02	1.02	1.032	1.173	0.978	1.04	0.988	0.969	1.136	0.947	1.008	0.87	0.852	0.88	0.834	0.887	1.043	1.023	1.056	1.199	1.064	0.981	0.961	0.992	1.127	0.94
High	IsMasterProtein	Q5T3I0	G patch domain-containing protein 4 OS=Homo sapiens GN=GPATCH4 PE=1 SV=2	0	15.446	8.74439	4	4	4	1	446	50.4	9.63	High	High	High	High	High	High	1.033	0.887	0.843	1.213	1.046	0.968	0.859	0.816	1.175	1.013	1.127	1.164	0.95	1.368	1.179	1.186	1.225	1.052	1.439	1.241	0.824	0.851	0.731	0.695	0.862	0.956	0.987	0.848	0.806	1.16
High	IsMasterProtein	P36897	TGF-beta receptor type-1 OS=Homo sapiens GN=TGFBR1 PE=1 SV=1	0	12.184	7.75348	4	4	4	1	503	55.9	7.55	High	High	High	High	High	High	1.074	1.048	0.959	0.982	0.994	0.931	0.976	0.893	0.914	0.926	0.954	1.025	0.915	0.937	0.949	1.043	1.12	1.093	1.024	1.037	1.019	1.094	1.067	0.976	1.013	1.006	1.08	1.054	0.964	0.987
High	IsMasterProtein	Q9UBB4	Ataxin-10 OS=Homo sapiens GN=ATXN10 PE=1 SV=1	0	79.655	26.7368	12	20	11	1	475	53.5	5.25	High	High	High	High	High	High	0.993	1.092	0.971	0.841	0.972	1.007	1.1	0.978	0.847	0.979	0.916	0.909	0.889	0.77	0.89	1.03	1.023	1.124	0.866	1.001	1.189	1.181	1.298	1.154	1.155	1.029	1.022	1.124	0.999	0.866
High	IsMasterProtein	Q92530	Proteasome inhibitor PI31 subunit OS=Homo sapiens GN=PSMF1 PE=1 SV=2	0	23.341	20.6642	6	6	6	1	271	29.8	5.74	High	High	High	High	High	High	1.019	0.994	1.122	1.417	1.383	0.981	0.976	1.101	1.391	1.358	1.006	1.025	1.128	1.425	1.391	0.891	0.908	0.886	1.263	1.233	0.706	0.719	0.702	0.792	0.976	0.723	0.737	0.719	0.811	1.024
High	IsMasterProtein	P49756	RNA-binding protein 25 OS=Homo sapiens GN=RBM25 PE=1 SV=3	0	84.574	19.3357	17	32	17	1	843	100.1	6.32	High	High	High	High	High	High	0.968	1.039	0.95	1.003	0.938	1.033	1.073	0.981	1.036	0.969	0.963	0.932	0.914	0.965	0.903	1.053	1.019	1.094	1.056	0.988	0.997	0.965	1.036	0.947	0.936	1.066	1.032	1.107	1.012	1.069
High	IsMasterProtein	P61966	AP-1 complex subunit sigma-1A OS=Homo sapiens GN=AP1S1 PE=1 SV=1	0	11.1	22.1519	3	6	3	1	158	18.7	5.73	High	High	High	High	High	High	1.175	1.193	1.358	1.438	1.559	0.851	1.016	1.156	1.224	1.327	0.838	0.985	1.138	1.205	1.306	0.736	0.865	0.878	1.059	1.148	0.695	0.817	0.83	0.944	1.084	0.642	0.754	0.765	0.871	0.923
High	IsMasterProtein	Q9NRR5	Ubiquilin-4 OS=Homo sapiens GN=UBQLN4 PE=1 SV=2	0	85.241	25.1248	11	22	8	1	601	63.8	5.22	High	High	High	High	High	High	1.014	1.011	1.125	1.384	1.161	0.986	0.997	1.11	1.365	1.146	0.989	1.003	1.113	1.369	1.149	0.889	0.901	0.898	1.23	1.032	0.722	0.732	0.73	0.813	0.839	0.861	0.873	0.87	0.969	1.192
High	IsMasterProtein	O94906	Pre-mRNA-processing factor 6 OS=Homo sapiens GN=PRPF6 PE=1 SV=1	0	112.385	21.6791	23	38	23	1	941	106.9	8.25	High	High	High	High	High	High	0.923	1.014	1.023	1.003	1.083	1.084	1.099	1.108	1.087	1.174	0.986	0.91	1.009	0.989	1.069	0.978	0.902	0.991	0.981	1.059	0.997	0.92	1.011	1.02	1.08	0.923	0.852	0.936	0.944	0.926
High	IsMasterProtein	Q96RS0	Trimethylguanosine synthase OS=Homo sapiens GN=TGS1 PE=1 SV=3	0	6.198	1.17233	1	2	1	1	853	96.6	4.94	High	High	High	High	High	High	1.003	0.953	0.995	0.85	1.022	0.997	0.95	0.992	0.847	1.019	1.049	1.052	1.044	0.891	1.072	1.005	1.008	0.958	0.854	1.027	1.177	1.181	1.122	1.171	1.203	0.979	0.982	0.933	0.974	0.831
High	IsMasterProtein	J3KP58	CAP-Gly domain-containing linker protein 1 OS=Homo sapiens GN=CLIP1 PE=1 SV=2	0	252.242	32.1429	46	89	1	1	1316	148	5.31	High	High	High	High	High	High	0.919	0.958	0.901	1.223	1.007	1.088	1.043	0.981	1.331	1.096	1.043	0.959	0.94	1.276	1.05	1.11	1.019	1.064	1.357	1.117	0.818	0.751	0.784	0.737	0.823	0.993	0.913	0.952	0.895	1.215
High	IsMasterProtein	Q7L592	Protein arginine methyltransferase NDUFAF7, mitochondrial OS=Homo sapiens GN=NDUFAF7 PE=1 SV=1	0	30.094	14.7392	5	8	5	1	441	49.2	8.34	High	High	High	High	High	High	0.91	0.999	1.075	0.98	1.172	1.099	1.098	1.182	1.077	1.288	1.001	0.911	1.077	0.981	1.173	0.93	0.846	0.929	0.911	1.09	1.02	0.929	1.019	1.098	1.196	0.853	0.776	0.852	0.918	0.836
High	IsMasterProtein	P07355	Annexin A2 OS=Homo sapiens GN=ANXA2 PE=1 SV=2	0	318.442	67.5516	31	258	21	1	339	38.6	7.75	High	High	High	High	High	High	1.006	1.001	1.015	0.79	0.858	0.994	0.996	1.009	0.786	0.853	0.999	1.004	1.013	0.789	0.856	0.986	0.991	0.987	0.779	0.845	1.266	1.273	1.268	1.284	1.086	1.166	1.173	1.168	1.183	0.921
High	IsMasterProtein	B7ZM99	MTHFD1L protein OS=Homo sapiens GN=MTHFD1L PE=1 SV=1	0	128.29	22.5741	23	56	1	1	979	105.8	8.06	High	High	High	High	High	High	1.026	1.04	1.106	1.052	1.136	0.975	1.014	1.078	1.025	1.107	0.962	0.986	1.063	1.012	1.092	0.904	0.928	0.941	0.951	1.027	0.951	0.975	0.989	1.051	1.079	0.881	0.903	0.916	0.974	0.926
High	IsMasterProtein	P56962	Syntaxin-17 OS=Homo sapiens GN=STX17 PE=1 SV=2	0.001	4.447	6.29139	2	2	2	1	302	33.4	6.57	High	High	High	High	High	High	1.066	1.114	1.417	1.571	1.361	0.938	1.045	1.329	1.473	1.277	0.897	0.957	1.271	1.41	1.222	0.706	0.753	0.786	1.109	0.961	0.637	0.679	0.709	0.902	0.867	0.735	0.783	0.818	1.041	1.154
High	IsMasterProtein	Q13242	Serine/arginine-rich splicing factor 9 OS=Homo sapiens GN=SRSF9 PE=1 SV=1	0	73.163	40.2715	10	32	9	1	221	25.5	8.65	High	High	High	High	High	High	1.009	1.058	0.98	1.223	1.048	0.991	1.048	0.971	1.212	1.038	0.945	0.954	0.927	1.156	0.991	1.02	1.03	1.079	1.248	1.069	0.818	0.825	0.865	0.801	0.857	0.954	0.963	1.009	0.935	1.167
High	IsMasterProtein	Q8IU81	Interferon regulatory factor 2-binding protein 1 OS=Homo sapiens GN=IRF2BP1 PE=1 SV=1	0	24.041	9.93151	5	6	5	1	584	61.6	8.18	High	High	High	High	High	High	1.046	1.006	1.309	1.306	1.375	0.956	0.962	1.251	1.248	1.314	0.994	1.04	1.3	1.297	1.366	0.764	0.799	0.769	0.998	1.051	0.766	0.801	0.771	1.002	1.053	0.727	0.761	0.732	0.952	0.95
High	IsMasterProtein	Q13427	Peptidyl-prolyl cis-trans isomerase G OS=Homo sapiens GN=PPIG PE=1 SV=2	0	30.366	9.15119	7	11	7	1	754	88.6	10.29	High	High	High	High	High	High	0.97	1.047	1.301	1.531	1.36	1.031	1.08	1.341	1.579	1.402	0.955	0.926	1.242	1.462	1.298	0.769	0.746	0.805	1.177	1.046	0.653	0.633	0.684	0.85	0.888	0.735	0.713	0.77	0.956	1.126
High	IsMasterProtein	Q9Y316	Protein MEMO1 OS=Homo sapiens GN=MEMO1 PE=1 SV=1	0	18.809	16.1616	4	5	4	1	297	33.7	7.14	High	High	High	High	High	High	1.038	1.02	1.221	0.961	1.056	0.963	0.982	1.176	0.925	1.017	0.981	1.018	1.198	0.942	1.036	0.819	0.85	0.835	0.787	0.865	1.041	1.081	1.061	1.271	1.099	0.947	0.983	0.965	1.156	0.91
High	IsMasterProtein	Q14166	Tubulin--tyrosine ligase-like protein 12 OS=Homo sapiens GN=TTLL12 PE=1 SV=2	0	80.614	25.3106	12	19	12	1	644	74.4	5.53	High	High	High	High	High	High	0.968	1.03	1.09	1.023	1.081	1.033	1.064	1.126	1.057	1.117	0.971	0.94	1.058	0.993	1.049	0.917	0.888	0.945	0.938	0.991	0.978	0.946	1.007	1.066	1.057	0.925	0.896	0.953	1.009	0.946
High	IsMasterProtein	A0A1W2PS05	Phosphatidylinositol 3-kinase catalytic subunit type 3 OS=Homo sapiens GN=PIK3C3 PE=1 SV=1	0	24.22	8.8964	7	9	7	1	888	101.6	6.9	High	High	High	High	High	High	0.974	1.003	1.081	0.961	1.095	1.027	1.029	1.11	0.986	1.125	0.997	0.971	1.078	0.958	1.092	0.925	0.901	0.928	0.889	1.013	1.041	1.014	1.044	1.125	1.14	0.913	0.889	0.915	0.987	0.877
High	IsMasterProtein	Q86YT6	E3 ubiquitin-protein ligase MIB1 OS=Homo sapiens GN=MIB1 PE=1 SV=1	0.003	3.508	0.894632	1	1	1	1	1006	110.1	6.92	High	High	High	High	High	High	1.098	1.021	1.08	0.927	1.127	0.911	0.929	0.984	0.844	1.027	0.98	1.076	1.059	0.908	1.105	0.926	1.017	0.945	0.858	1.044	1.079	1.185	1.101	1.166	1.217	0.887	0.974	0.905	0.958	0.822
High	IsMasterProtein	P31040	Succinate dehydrogenase [ubiquinone] flavoprotein subunit, mitochondrial OS=Homo sapiens GN=SDHA PE=1 SV=2	0	158.269	32.9819	18	58	18	1	664	72.6	7.39	High	High	High	High	High	High	0.998	0.974	0.915	0.529	0.611	1.002	0.975	0.917	0.529	0.612	1.027	1.025	0.94	0.543	0.627	1.093	1.091	1.064	0.577	0.667	1.892	1.889	1.843	1.732	1.156	1.637	1.634	1.594	1.499	0.865
High	IsMasterProtein	P33316	Deoxyuridine 5'-triphosphate nucleotidohydrolase, mitochondrial OS=Homo sapiens GN=DUT PE=1 SV=4	0	82.634	45.2381	9	37	5	1	252	26.5	9.36	High	High	High	High	High	High	1.073	0.981	0.952	1.15	0.933	0.932	0.914	0.887	1.072	0.87	1.02	1.094	0.97	1.173	0.952	1.051	1.128	1.031	1.209	0.981	0.869	0.933	0.853	0.827	0.811	1.071	1.15	1.051	1.019	1.232
High	IsMasterProtein	P49711	Transcriptional repressor CTCF OS=Homo sapiens GN=CTCF PE=1 SV=1	0	10.35	4.12655	3	4	3	1	727	82.7	6.96	High	High	High	High	High	High	1.436	1.64	1.898	2.605	2.252	0.697	1.142	1.322	1.815	1.569	0.61	0.875	1.157	1.588	1.373	0.527	0.756	0.864	1.373	1.187	0.384	0.551	0.63	0.728	0.864	0.444	0.637	0.728	0.843	1.157
High	IsMasterProtein	Q9UQ90	Paraplegin OS=Homo sapiens GN=SPG7 PE=1 SV=2	0	11.87	4.15094	3	3	3	1	795	88.2	8.69	High	High	High	High	High	High	1.065	1.103	1.25	0.777	0.944	0.939	1.036	1.174	0.73	0.887	0.907	0.965	1.133	0.704	0.856	0.8	0.852	0.882	0.622	0.755	1.288	1.371	1.42	1.609	1.216	1.059	1.128	1.168	1.324	0.823
High	IsMasterProtein	Q9NY27	Serine/threonine-protein phosphatase 4 regulatory subunit 2 OS=Homo sapiens GN=PPP4R2 PE=1 SV=3	0	18.477	9.35252	4	5	4	1	417	46.9	4.54	High	High	High	High	High	High	1.033	0.916	0.987	1.011	0.949	0.968	0.887	0.956	0.979	0.919	1.091	1.127	1.077	1.104	1.036	1.013	1.046	0.928	1.025	0.962	0.989	1.021	0.906	0.976	0.938	1.053	1.088	0.965	1.04	1.066
High	IsMasterProtein	Q12894	Interferon-related developmental regulator 2 OS=Homo sapiens GN=IFRD2 PE=1 SV=3	0	10.967	5.13834	3	3	3	1	506	54.8	7.94	High	High	High	High	High	High	0.933	1.124	0.963	1.422	1.653	1.072	1.205	1.033	1.524	1.772	0.89	0.83	0.857	1.265	1.471	1.038	0.968	1.167	1.476	1.716	0.703	0.656	0.79	0.677	1.163	0.605	0.564	0.68	0.583	0.86
High	IsMasterProtein	Q5SY16	Polynucleotide 5'-hydroxyl-kinase NOL9 OS=Homo sapiens GN=NOL9 PE=1 SV=1	0	14.48	4.2735	3	6	3	1	702	79.3	9.13	High	High	High	High	High	High	0.846	1.04	0.754	0.725	0.702	1.183	1.23	0.892	0.857	0.83	0.961	0.813	0.725	0.697	0.675	1.326	1.121	1.38	0.961	0.931	1.38	1.167	1.436	1.041	0.969	1.424	1.204	1.482	1.074	1.032
High	IsMasterProtein	A0A0G2JPR0	Complement C4-A OS=Homo sapiens GN=C4A PE=1 SV=1	0	6.005	0.917431	2	4	2	1	1744	192.8	7.03	High	High	High	High	High	High	1.155	1.036	0.697	0.898	0.814	0.866	0.897	0.604	0.777	0.704	0.965	1.115	0.673	0.867	0.785	1.434	1.657	1.486	1.288	1.167	1.114	1.287	1.154	0.777	0.906	1.229	1.42	1.273	0.857	1.103
High	IsMasterProtein	Q5UIP0	Telomere-associated protein RIF1 OS=Homo sapiens GN=RIF1 PE=1 SV=2	0	67.383	6.14887	12	18	12	1	2472	274.3	5.52	High	High	High	High	High	High	1.002	1.035	1.041	1.231	1.131	0.998	1.033	1.04	1.228	1.129	0.966	0.968	1.006	1.189	1.093	0.96	0.962	0.994	1.182	1.086	0.813	0.814	0.841	0.846	0.919	0.884	0.885	0.915	0.92	1.088
High	IsMasterProtein	Q8IWV7	E3 ubiquitin-protein ligase UBR1 OS=Homo sapiens GN=UBR1 PE=1 SV=1	0	14.958	2.28702	3	3	3	1	1749	200.1	6.01	High	High	High	High	High	High	1.234	1.173	1.813	1.339	1.381	0.81	0.95	1.469	1.084	1.119	0.853	1.052	1.546	1.141	1.177	0.552	0.681	0.647	0.738	0.762	0.747	0.922	0.876	1.354	1.032	0.724	0.894	0.849	1.313	0.969
High	IsMasterProtein	Q9BTA9	WW domain-containing adapter protein with coiled-coil OS=Homo sapiens GN=WAC PE=1 SV=3	0	13.15	4.48223	2	4	2	1	647	70.7	9.45	High	High	High	High	High	High	1.078	0.934	0.821	0.771	0.658	0.927	0.866	0.762	0.716	0.611	1.071	1.155	0.879	0.826	0.705	1.218	1.313	1.137	0.94	0.802	1.296	1.398	1.21	1.064	0.853	1.519	1.638	1.418	1.247	1.172
High	IsMasterProtein	A0A096LPC5	WASH complex subunit 2C OS=Homo sapiens GN=WASHC2C PE=1 SV=1	0	59.524	12.8262	13	17	13	1	1341	147.1	4.81	High	High	High	High	High	High	1.099	0.98	1.153	1.457	1.159	0.91	0.892	1.049	1.326	1.055	1.021	1.122	1.176	1.487	1.183	0.868	0.954	0.85	1.264	1.006	0.686	0.754	0.673	0.791	0.796	0.863	0.948	0.845	0.994	1.257
High	IsMasterProtein	Q13823	Nucleolar GTP-binding protein 2 OS=Homo sapiens GN=GNL2 PE=1 SV=1	0	12.737	4.78796	4	6	4	1	731	83.6	9.25	High	High	High	High	High	High	0.97	1.229	0.802	1.33	1.194	1.031	1.266	0.827	1.37	1.231	0.814	0.79	0.653	1.082	0.972	1.247	1.209	1.532	1.657	1.488	0.752	0.73	0.924	0.603	0.898	0.838	0.813	1.029	0.672	1.114
High	IsMasterProtein	P53007	Tricarboxylate transport protein, mitochondrial OS=Homo sapiens GN=SLC25A1 PE=1 SV=2	0	54.51	24.4373	8	18	8	1	311	34	9.89	High	High	High	High	High	High	0.976	1.072	1.157	1.004	1.153	1.025	1.099	1.186	1.029	1.182	0.933	0.91	1.079	0.937	1.075	0.864	0.843	0.927	0.868	0.996	0.996	0.972	1.068	1.152	1.148	0.868	0.846	0.93	1.004	0.871
High	IsMasterProtein	Q96AB3	Isochorismatase domain-containing protein 2 OS=Homo sapiens GN=ISOC2 PE=1 SV=1	0.001	5.41	7.80488	1	4	1	1	205	22.3	7.77	High	High	High	High	High	High	0.927	1.167	1.214	1.2	1.457	1.078	1.259	1.309	1.294	1.571	0.857	0.794	1.04	1.028	1.248	0.824	0.764	0.962	0.989	1.2	0.833	0.773	0.973	1.011	1.214	0.686	0.636	0.801	0.833	0.824
High	IsMasterProtein	Q68CZ2	Tensin-3 OS=Homo sapiens GN=TNS3 PE=1 SV=2	0	54.812	9.82699	11	16	8	1	1445	155.2	6.81	High	High	High	High	High	High	1.036	0.959	1.046	0.885	0.919	0.965	0.926	1.009	0.854	0.886	1.042	1.08	1.091	0.923	0.958	0.956	0.991	0.917	0.846	0.878	1.13	1.171	1.084	1.182	1.038	1.089	1.128	1.044	1.139	0.964
High	IsMasterProtein	Q86WB0	Nuclear-interacting partner of ALK OS=Homo sapiens GN=ZC3HC1 PE=1 SV=1	0	6.054	3.18725	2	2	2	1	502	55.2	5.62	High	High	High	High	High	High	1.148	0.962	1.326	1.139	1.077	0.871	0.839	1.155	0.993	0.938	1.039	1.193	1.378	1.184	1.119	0.754	0.866	0.726	0.859	0.812	0.878	1.007	0.845	1.164	0.945	0.929	1.066	0.894	1.231	1.058
High	IsMasterProtein	O60645	Exocyst complex component 3 OS=Homo sapiens GN=EXOC3 PE=1 SV=2	0	43.887	14.2857	9	13	9	1	756	86.8	6.11	High	High	High	High	High	High	1.019	1.001	1.109	1.067	1.112	0.982	0.982	1.089	1.047	1.092	0.999	1.018	1.108	1.066	1.112	0.902	0.919	0.902	0.962	1.003	0.937	0.955	0.938	1.04	1.043	0.899	0.916	0.899	0.997	0.959
High	IsMasterProtein	Q8NFH5	Nucleoporin NUP53 OS=Homo sapiens GN=NUP35 PE=1 SV=1	0	28.695	22.0859	5	6	5	1	326	34.8	9.09	High	High	High	High	High	High	1.044	0.866	1.208	1.064	1.177	0.957	0.829	1.157	1.019	1.127	1.155	1.206	1.395	1.229	1.359	0.828	0.865	0.717	0.881	0.974	0.94	0.981	0.814	1.135	1.106	0.85	0.888	0.736	1.027	0.904
High	IsMasterProtein	P78356	Phosphatidylinositol 5-phosphate 4-kinase type-2 beta OS=Homo sapiens GN=PIP4K2B PE=1 SV=1	0	10.277	4.80769	2	3	1	1	416	47.3	7.33	High	High	High	High	High	High	1.07	1.06	1.112	1.098	1.229	0.934	0.99	1.039	1.026	1.148	0.944	1.01	1.05	1.036	1.16	0.899	0.962	0.953	0.987	1.105	0.911	0.975	0.965	1.013	1.119	0.814	0.871	0.862	0.905	0.893
High	IsMasterProtein	Q01804	OTU domain-containing protein 4 OS=Homo sapiens GN=OTUD4 PE=1 SV=4	0.004	3.429	1.6158	2	2	2	1	1114	124	6.71	High	High	High	High	High	High	0.973	0.944	0.973	1.185	1.102	1.028	0.971	1	1.218	1.133	1.059	1.03	1.03	1.254	1.167	1.028	1	0.971	1.218	1.133	0.844	0.821	0.797	0.821	0.93	0.908	0.883	0.857	0.883	1.075
High	IsMasterProtein	Q9UH62	Armadillo repeat-containing X-linked protein 3 OS=Homo sapiens GN=ARMCX3 PE=1 SV=1	0	28.04	13.1926	4	7	4	1	379	42.5	8.37	High	High	High	High	High	High	1.028	1.08	1.153	1.17	1.226	0.973	1.05	1.121	1.139	1.193	0.926	0.952	1.068	1.084	1.136	0.868	0.892	0.937	1.015	1.064	0.855	0.878	0.923	0.985	1.048	0.816	0.838	0.881	0.94	0.954
High	IsMasterProtein	Q63HQ0	AP-1 complex-associated regulatory protein OS=Homo sapiens GN=AP1AR PE=1 SV=1	0.003	3.734	2.64901	1	1	1	1	302	34.3	4.87	High	High	High	High	High	High	1.04	1.026	1.037	1.462	1.303	0.962	0.987	0.997	1.406	1.254	0.975	1.013	1.01	1.425	1.27	0.965	1.003	0.99	1.41	1.257	0.684	0.711	0.702	0.709	0.891	0.767	0.798	0.787	0.795	1.122
High	IsMasterProtein	Q14696	LRP chaperone MESD OS=Homo sapiens GN=MESD PE=1 SV=2	0	19.562	15.3846	4	9	4	1	234	26.1	7.78	High	High	High	High	High	High	1.066	1.027	1.059	1.161	0.974	0.938	0.963	0.994	1.089	0.914	0.974	1.038	1.031	1.131	0.949	0.944	1.006	0.969	1.096	0.92	0.861	0.918	0.884	0.912	0.839	1.026	1.094	1.054	1.087	1.192
High	IsMasterProtein	X6R8A1	Carboxypeptidase OS=Homo sapiens GN=CTSA PE=1 SV=1	0	41.157	14.4578	7	14	7	1	498	56.2	6.61	High	High	High	High	High	High	1.046	1.015	1.077	0.801	0.843	0.956	0.971	1.03	0.767	0.806	0.985	1.03	1.061	0.789	0.83	0.929	0.971	0.943	0.744	0.783	1.248	1.305	1.267	1.344	1.052	1.186	1.24	1.205	1.278	0.951
High	IsMasterProtein	J3KTL2	Serine/arginine-rich-splicing factor 1 OS=Homo sapiens GN=SRSF1 PE=1 SV=1	0	129.702	54.5455	16	112	15	1	253	28.3	10.08	High	High	High	High	High	High	1.021	0.999	0.948	1.336	1.059	0.98	0.978	0.928	1.309	1.037	1.001	1.022	0.949	1.338	1.06	1.055	1.077	1.054	1.41	1.118	0.748	0.764	0.747	0.709	0.792	0.944	0.964	0.943	0.895	1.262
High	IsMasterProtein	Q9H3K2	Growth hormone-inducible transmembrane protein OS=Homo sapiens GN=GHITM PE=1 SV=2	0	45.467	15.3623	6	13	6	1	345	37.2	9.94	High	High	High	High	High	High	1.063	1.098	1.392	1.202	1.257	0.941	1.033	1.309	1.131	1.183	0.911	0.968	1.267	1.094	1.145	0.719	0.764	0.789	0.864	0.903	0.832	0.884	0.914	1.158	1.046	0.795	0.845	0.873	1.107	0.956
High	IsMasterProtein	Q14746	Conserved oligomeric Golgi complex subunit 2 OS=Homo sapiens GN=COG2 PE=1 SV=1	0	32.103	10.0271	6	8	6	1	738	83.2	6.62	High	High	High	High	High	High	1.023	1.034	1.125	1.317	1.276	0.978	1.011	1.1	1.288	1.248	0.967	0.989	1.088	1.273	1.234	0.889	0.909	0.919	1.17	1.134	0.759	0.777	0.785	0.855	0.969	0.784	0.802	0.811	0.882	1.032
High	IsMasterProtein	H7BXF5	Histone deacetylase complex subunit SAP130 OS=Homo sapiens GN=SAP130 PE=1 SV=1	0.001	4.517	1.04167	1	1	1	1	1056	111.2	9.91	High	High	High	High	High	High	0.871	0.781	0.951	1.138	1.181	1.148	0.897	1.092	1.306	1.356	1.28	1.115	1.217	1.457	1.512	1.052	0.916	0.822	1.197	1.242	0.879	0.765	0.687	0.836	1.038	0.847	0.737	0.661	0.805	0.963
High	IsMasterProtein	A7E2V4	Zinc finger SWIM domain-containing protein 8 OS=Homo sapiens GN=ZSWIM8 PE=1 SV=1	0	19.444	3.865	6	6	6	1	1837	197.2	6.8	High	High	High	High	High	High	1.042	1.218	0.987	0.91	1.221	0.96	1.168	0.947	0.873	1.172	0.821	0.856	0.811	0.747	1.003	1.013	1.056	1.233	0.922	1.237	1.099	1.146	1.339	1.085	1.342	0.819	0.854	0.997	0.809	0.745
High	IsMasterProtein	Q05D32	CTD small phosphatase-like protein 2 OS=Homo sapiens GN=CTDSPL2 PE=1 SV=2	0	13.896	6.86695	3	3	3	1	466	53	6.4	High	High	High	High	High	High	1.015	1.025	0.916	0.83	0.941	0.985	1.01	0.903	0.818	0.927	0.975	0.99	0.893	0.81	0.917	1.092	1.108	1.119	0.906	1.027	1.204	1.222	1.235	1.103	1.133	1.063	1.079	1.09	0.974	0.883
High	IsMasterProtein	O94992	Protein HEXIM1 OS=Homo sapiens GN=HEXIM1 PE=1 SV=1	0	29.678	16.7131	6	14	6	1	359	40.6	4.89	High	High	High	High	High	High	1.074	1.01	0.932	1.246	1.036	0.931	0.94	0.868	1.161	0.964	0.99	1.064	0.923	1.235	1.026	1.073	1.152	1.083	1.337	1.111	0.802	0.862	0.81	0.748	0.831	0.966	1.037	0.975	0.9	1.204
High	IsMasterProtein	P23396	40S ribosomal protein S3 OS=Homo sapiens GN=RPS3 PE=1 SV=2	0	140.941	59.6708	15	89	15	1	243	26.7	9.66	High	High	High	High	High	High	0.91	0.986	0.841	1.031	1.139	1.099	1.084	0.925	1.133	1.252	1.014	0.922	0.853	1.045	1.155	1.189	1.081	1.173	1.226	1.354	0.97	0.882	0.957	0.816	1.105	0.878	0.799	0.866	0.739	0.905
High	IsMasterProtein	E5RJD8	Tubulin-specific chaperone A OS=Homo sapiens GN=TBCA PE=1 SV=1	0	69.997	55.4622	12	41	12	1	119	14.3	5.12	High	High	High	High	High	High	1.018	0.978	0.859	1.128	0.87	0.983	0.961	0.844	1.109	0.855	1.022	1.04	0.878	1.153	0.89	1.165	1.185	1.139	1.314	1.013	0.886	0.902	0.867	0.761	0.771	1.149	1.17	1.124	0.987	1.297
High	IsMasterProtein	O75410	Transforming acidic coiled-coil-containing protein 1 OS=Homo sapiens GN=TACC1 PE=1 SV=2	0	52.118	15.6522	12	18	12	1	805	87.7	4.88	High	High	High	High	High	High	1.001	0.977	1.162	1.317	1.13	0.999	0.976	1.161	1.316	1.129	1.023	1.024	1.189	1.348	1.156	0.861	0.862	0.841	1.134	0.973	0.759	0.76	0.742	0.882	0.858	0.885	0.886	0.865	1.028	1.166
High	IsMasterProtein	P52815	39S ribosomal protein L12, mitochondrial OS=Homo sapiens GN=MRPL12 PE=1 SV=2	0	63.673	39.899	6	26	1	1	198	21.3	8.87	High	High	High	High	High	High	0.8	1.066	1.051	1.16	1.135	1.251	1.334	1.314	1.45	1.419	0.938	0.75	0.985	1.088	1.064	0.952	0.761	1.015	1.104	1.08	0.862	0.689	0.92	0.906	0.979	0.881	0.705	0.94	0.926	1.022
High	IsMasterProtein	Q92896	Golgi apparatus protein 1 OS=Homo sapiens GN=GLG1 PE=1 SV=2	0	127.794	23.4945	27	50	27	1	1179	134.5	6.9	High	High	High	High	High	High	1.004	1.013	0.838	0.873	0.912	0.996	1.009	0.835	0.87	0.908	0.987	0.991	0.827	0.862	0.9	1.193	1.197	1.209	1.042	1.088	1.145	1.15	1.16	0.96	1.044	1.097	1.101	1.111	0.92	0.958
High	IsMasterProtein	A0A0C4DG89	Probable ATP-dependent RNA helicase DDX46 OS=Homo sapiens GN=DDX46 PE=1 SV=1	0	298.024	38.0814	43	107	43	1	1032	117.4	9.29	High	High	High	High	High	High	1.028	0.979	0.916	0.946	0.946	0.973	0.952	0.891	0.92	0.921	1.021	1.05	0.935	0.966	0.967	1.092	1.122	1.069	1.032	1.033	1.057	1.087	1.035	0.969	1.001	1.057	1.086	1.035	0.968	0.999
High	IsMasterProtein	Q13188	Serine/threonine-protein kinase 3 OS=Homo sapiens GN=STK3 PE=1 SV=2	0	55.962	25.8656	12	18	6	1	491	56.3	5.24	High	High	High	High	High	High	0.99	1.044	1.146	1.037	1.016	1.01	1.055	1.157	1.048	1.027	0.958	0.948	1.097	0.993	0.973	0.873	0.864	0.912	0.905	0.887	0.964	0.955	1.007	1.105	0.98	0.984	0.974	1.028	1.127	1.02
High	IsMasterProtein	Q99733	Nucleosome assembly protein 1-like 4 OS=Homo sapiens GN=NAP1L4 PE=1 SV=1	0	79.04	27.2	11	37	10	1	375	42.8	4.69	High	High	High	High	High	High	1.042	0.978	0.896	1.017	0.847	0.96	0.939	0.86	0.976	0.813	1.023	1.065	0.916	1.04	0.866	1.116	1.163	1.092	1.135	0.946	0.984	1.025	0.962	0.881	0.833	1.18	1.229	1.154	1.057	1.2
High	IsMasterProtein	Q13029	PR domain zinc finger protein 2 OS=Homo sapiens GN=PRDM2 PE=1 SV=3	0.004	3.228	0.756694	1	1	1	1	1718	188.8	7.31	High	High	High	High	High	High	0.94	0.973	1.132	1.139	1.146	1.064	1.035	1.204	1.212	1.219	1.028	0.966	1.163	1.171	1.178	0.884	0.83	0.86	1.006	1.012	0.878	0.825	0.854	0.994	1.006	0.873	0.82	0.849	0.988	0.994
High	IsMasterProtein	R4GN18	Membrane cofactor protein (Fragment) OS=Homo sapiens GN=CD46 PE=1 SV=1	0	19.719	19.2308	2	5	2	1	78	8.5	9.07	High	High	High	High	High	High	0.992	0.997	0.942	0.908	0.834	1.008	1.005	0.95	0.915	0.841	1.003	0.995	0.945	0.911	0.837	1.061	1.053	1.058	0.963	0.885	1.102	1.093	1.098	1.038	0.919	1.199	1.19	1.195	1.13	1.089
High	IsMasterProtein	Q8NCG7	Sn1-specific diacylglycerol lipase beta OS=Homo sapiens GN=DAGLB PE=1 SV=2	0	41.034	14.4345	8	14	8	1	672	73.7	6.55	High	High	High	High	High	High	0.973	0.984	1.002	1.114	1.182	1.027	1.011	1.029	1.145	1.215	1.016	0.989	1.018	1.132	1.201	0.998	0.971	0.982	1.112	1.18	0.898	0.874	0.883	0.899	1.061	0.846	0.823	0.832	0.848	0.942
High	IsMasterProtein	Q7L2J0	7SK snRNA methylphosphate capping enzyme OS=Homo sapiens GN=MEPCE PE=1 SV=1	0	33.116	16.5457	10	13	10	1	689	74.3	9.57	High	High	High	High	High	High	1.094	1	1.089	1.277	1.165	0.914	0.914	0.995	1.167	1.065	1	1.094	1.088	1.277	1.165	0.919	1.005	0.919	1.173	1.07	0.783	0.857	0.783	0.852	0.912	0.858	0.939	0.859	0.934	1.096
High	IsMasterProtein	Q5VZM2	Ras-related GTP-binding protein B OS=Homo sapiens GN=RRAGB PE=1 SV=1	0	6.321	2.40642	1	2	1	1	374	43.2	6.21	High	High	High	High	High	High	0.885	1	1.151	1.097	1.164	1.131	1.13	1.301	1.24	1.316	1	0.885	1.151	1.097	1.164	0.869	0.769	0.869	0.953	1.011	0.912	0.807	0.912	1.049	1.061	0.859	0.76	0.859	0.989	0.942
High	IsMasterProtein	Q5XPI4	E3 ubiquitin-protein ligase RNF123 OS=Homo sapiens GN=RNF123 PE=1 SV=1	0	8.602	1.75038	3	4	2	1	1314	148.4	6.74	High	High	High	High	High	High	1.023	1.03	0.953	0.875	0.998	0.978	1.007	0.932	0.856	0.976	0.971	0.993	0.925	0.849	0.969	1.05	1.073	1.081	0.918	1.048	1.143	1.169	1.177	1.089	1.141	1.002	1.024	1.032	0.954	0.876
High	IsMasterProtein	Q9Y4P1	Cysteine protease ATG4B OS=Homo sapiens GN=ATG4B PE=1 SV=2	0	18.924	12.2137	3	4	3	1	393	44.3	5.07	High	High	High	High	High	High	0.736	1.087	1.225	0.556	0.788	1.359	1.477	1.664	0.755	1.07	0.92	0.677	1.127	0.511	0.724	0.816	0.601	0.887	0.454	0.643	1.8	1.325	1.957	2.205	1.418	1.27	0.935	1.38	1.555	0.705
High	IsMasterProtein	Q8NFQ8	Torsin-1A-interacting protein 2 OS=Homo sapiens GN=TOR1AIP2 PE=1 SV=1	0	7.972	5.10638	2	4	2	1	470	51.2	4.96	High	High	High	High	High	High	1.026	0.96	1.018	1.075	1.13	0.975	0.935	0.992	1.048	1.101	1.042	1.069	1.06	1.12	1.177	0.983	1.008	0.943	1.057	1.11	0.93	0.954	0.892	0.946	1.05	0.885	0.908	0.85	0.901	0.952
High	IsMasterProtein	Q5T447	E3 ubiquitin-protein ligase HECTD3 OS=Homo sapiens GN=HECTD3 PE=1 SV=1	0	12.659	4.7619	3	5	3	1	861	97.1	5.64	High	High	High	High	High	High	1.012	1.062	1.071	0.999	1.277	0.989	1.049	1.059	0.988	1.263	0.942	0.953	1.009	0.941	1.203	0.934	0.945	0.991	0.933	1.193	1.001	1.012	1.062	1.072	1.278	0.783	0.792	0.831	0.838	0.782
High	IsMasterProtein	O43823	A-kinase anchor protein 8 OS=Homo sapiens GN=AKAP8 PE=1 SV=1	0	39.484	9.39306	8	11	8	1	692	76.1	5.15	High	High	High	High	High	High	0.911	0.967	0.812	0.875	0.833	1.098	1.062	0.891	0.96	0.914	1.034	0.942	0.84	0.905	0.861	1.231	1.122	1.191	1.077	1.025	1.143	1.041	1.106	0.928	0.952	1.201	1.094	1.162	0.975	1.051
High	IsMasterProtein	P26639	Threonine--tRNA ligase, cytoplasmic OS=Homo sapiens GN=TARS PE=1 SV=3	0	265.08	47.4412	33	128	29	1	723	83.4	6.67	High	High	High	High	High	High	0.983	0.983	0.938	0.936	1.036	1.018	1.001	0.954	0.952	1.054	1.017	0.999	0.954	0.952	1.053	1.066	1.048	1.048	0.998	1.104	1.069	1.05	1.051	1.002	1.107	0.966	0.949	0.949	0.906	0.903
High	IsMasterProtein	P80723	Brain acid soluble protein 1 OS=Homo sapiens GN=BASP1 PE=1 SV=2	0	254.954	89.8678	19	101	19	1	227	22.7	4.63	High	High	High	High	High	High	1.012	1.037	0.78	1.029	0.792	0.988	1.024	0.771	1.016	0.782	0.964	0.976	0.752	0.992	0.763	1.282	1.298	1.329	1.319	1.015	0.972	0.984	1.008	0.758	0.77	1.263	1.279	1.31	0.986	1.299
High	IsMasterProtein	P09488	Glutathione S-transferase Mu 1 OS=Homo sapiens GN=GSTM1 PE=1 SV=3	0	80.285	52.2936	13	39	4	1	218	25.7	6.7	High	High	High	High	High	High	0.967	1.005	1.037	0.937	0.969	1.034	1.04	1.072	0.969	1.002	0.995	0.962	1.032	0.932	0.964	0.964	0.932	0.969	0.904	0.934	1.067	1.032	1.072	1.106	1.034	1.032	0.998	1.037	1.07	0.967
High	IsMasterProtein	O00425	Insulin-like growth factor 2 mRNA-binding protein 3 OS=Homo sapiens GN=IGF2BP3 PE=1 SV=2	0	141.524	39.8964	22	50	19	1	579	63.7	8.87	High	High	High	High	High	High	0.958	0.97	1.053	0.917	1.008	1.044	1.012	1.099	0.957	1.052	1.031	0.988	1.085	0.945	1.039	0.95	0.91	0.921	0.871	0.957	1.091	1.045	1.058	1.148	1.099	0.992	0.951	0.962	1.045	0.91
High	IsMasterProtein	P04406	Glyceraldehyde-3-phosphate dehydrogenase OS=Homo sapiens GN=GAPDH PE=1 SV=3	0	332.376	63.2836	23	260	23	1	335	36	8.46	High	High	High	High	High	High	1.024	1.009	1.028	0.804	0.955	0.977	0.986	1.004	0.785	0.933	0.991	1.014	1.019	0.796	0.947	0.973	0.996	0.982	0.782	0.929	1.244	1.274	1.256	1.279	1.189	1.047	1.071	1.056	1.076	0.841
High	IsMasterProtein	P42167	Lamina-associated polypeptide 2, isoforms beta/gamma OS=Homo sapiens GN=TMPO PE=1 SV=2	0	135.095	33.7004	12	50	5	1	454	50.6	9.38	High	High	High	High	High	High	1.023	1.209	1.177	1.335	1.33	0.977	1.182	1.15	1.305	1.299	0.827	0.846	0.973	1.105	1.1	0.85	0.87	1.028	1.135	1.13	0.749	0.766	0.905	0.881	0.996	0.752	0.77	0.909	0.885	1.004
High	IsMasterProtein	Q13596	Sorting nexin-1 OS=Homo sapiens GN=SNX1 PE=1 SV=3	0	127.6	31.8008	17	48	14	1	522	59	5.15	High	High	High	High	High	High	0.978	0.987	1.005	1.05	0.97	1.022	1.009	1.027	1.074	0.992	1.013	0.991	1.018	1.064	0.982	0.995	0.973	0.983	1.045	0.965	0.952	0.931	0.94	0.957	0.924	1.031	1.008	1.018	1.036	1.083
High	IsMasterProtein	O95639	Cleavage and polyadenylation specificity factor subunit 4 OS=Homo sapiens GN=CPSF4 PE=1 SV=1	0	28.5	16.7286	3	6	3	1	269	30.2	8.31	High	High	High	High	High	High	1.017	1.075	1.237	1.069	1.202	0.983	1.057	1.216	1.05	1.181	0.93	0.946	1.15	0.994	1.117	0.809	0.823	0.87	0.864	0.972	0.936	0.952	1.006	1.157	1.125	0.832	0.847	0.895	1.029	0.889
High	IsMasterProtein	Q13573	SNW domain-containing protein 1 OS=Homo sapiens GN=SNW1 PE=1 SV=1	0	71.878	29.1045	14	23	14	1	536	61.5	9.52	High	High	High	High	High	High	0.968	0.967	0.992	1.199	1.032	1.033	1	1.025	1.239	1.066	1.034	1	1.026	1.239	1.066	1.008	0.975	0.975	1.208	1.04	0.834	0.807	0.807	0.828	0.861	0.969	0.938	0.938	0.962	1.162
High	IsMasterProtein	A0A087X1Z3	Proteasome activator complex subunit 2 OS=Homo sapiens GN=PSME2 PE=1 SV=1	0	70.419	38.9764	10	20	10	1	254	29.1	6.71	High	High	High	High	High	High	1.017	1.013	1	1.009	0.946	0.983	0.996	0.983	0.992	0.93	0.987	1.004	0.987	0.996	0.933	1	1.017	1.013	1.009	0.945	0.991	1.008	1.004	0.991	0.937	1.058	1.076	1.072	1.058	1.067
High	IsMasterProtein	Q96AD5	Patatin-like phospholipase domain-containing protein 2 OS=Homo sapiens GN=PNPLA2 PE=1 SV=1	0	11.822	5.95238	3	4	3	1	504	55.3	7.08	High	High	High	High	High	High	1.069	1.089	1.175	1.477	1.54	0.935	1.019	1.099	1.382	1.44	0.918	0.982	1.078	1.356	1.414	0.851	0.91	0.927	1.258	1.311	0.677	0.724	0.737	0.795	1.042	0.649	0.694	0.707	0.763	0.959
High	IsMasterProtein	P63279	SUMO-conjugating enzyme UBC9 OS=Homo sapiens GN=UBE2I PE=1 SV=1	0	81.631	54.4304	9	32	9	1	158	18	8.66	High	High	High	High	High	High	1.044	0.969	1.099	0.852	1.044	0.958	0.927	1.053	0.816	1	1.032	1.078	1.135	0.88	1.078	0.91	0.95	0.881	0.775	0.95	1.173	1.225	1.136	1.29	1.225	0.958	1	0.928	1.053	0.817
High	IsMasterProtein	P05187	Alkaline phosphatase, placental type OS=Homo sapiens GN=ALPP PE=1 SV=2	0	190.543	41.1215	19	66	16	1	535	57.9	6.29	High	High	High	High	High	High	1.01	0.962	0.858	0.683	0.733	0.99	0.953	0.849	0.676	0.726	1.039	1.049	0.891	0.71	0.762	1.166	1.177	1.122	0.796	0.855	1.464	1.478	1.409	1.256	1.073	1.364	1.378	1.313	1.17	0.932
High	IsMasterProtein	Q99805	Transmembrane 9 superfamily member 2 OS=Homo sapiens GN=TM9SF2 PE=1 SV=1	0	23.405	7.99397	4	8	4	1	663	75.7	7.44	High	High	High	High	High	High	1.069	0.988	0.979	0.874	0.897	0.935	0.924	0.916	0.818	0.839	1.013	1.083	0.992	0.885	0.909	1.021	1.092	1.008	0.893	0.916	1.144	1.223	1.13	1.12	1.026	1.114	1.191	1.1	1.091	0.974
High	IsMasterProtein	P22695	Cytochrome b-c1 complex subunit 2, mitochondrial OS=Homo sapiens GN=UQCRC2 PE=1 SV=3	0	126.783	32.0088	14	43	14	1	453	48.4	8.63	High	High	High	High	High	High	0.99	0.986	1.262	0.844	0.901	1.01	0.996	1.274	0.852	0.91	1.014	1.004	1.279	0.856	0.914	0.793	0.785	0.782	0.669	0.714	1.185	1.173	1.168	1.494	1.068	1.109	1.099	1.094	1.4	0.937
High	IsMasterProtein	X6RAY8	39S ribosomal protein L4, mitochondrial OS=Homo sapiens GN=MRPL4 PE=1 SV=1	0	20.038	13.1653	3	5	3	1	357	39.6	10.59	High	High	High	High	High	High	0.888	1.069	1.162	0.759	0.942	1.127	1.204	1.309	0.855	1.062	0.935	0.83	1.087	0.71	0.882	0.861	0.764	0.92	0.653	0.811	1.317	1.169	1.408	1.53	1.242	1.061	0.942	1.134	1.233	0.805
High	IsMasterProtein	Q16643	Drebrin OS=Homo sapiens GN=DBN1 PE=1 SV=4	0	122.979	33.8983	15	41	15	1	649	71.4	4.45	High	High	High	High	High	High	0.999	0.947	0.931	0.977	0.846	1.001	0.948	0.932	0.978	0.847	1.056	1.055	0.984	1.032	0.893	1.074	1.073	1.017	1.049	0.908	1.023	1.023	0.969	0.953	0.866	1.182	1.181	1.119	1.101	1.155
High	IsMasterProtein	A0A0U1RRM6	Protein enabled homolog OS=Homo sapiens GN=ENAH PE=1 SV=1	0	56.614	10.3491	8	14	8	1	802	87.3	7.77	High	High	High	High	High	High	0.997	0.934	0.882	0.911	0.789	1.003	0.937	0.885	0.914	0.791	1.07	1.067	0.944	0.975	0.844	1.133	1.13	1.059	1.032	0.894	1.098	1.095	1.026	0.969	0.866	1.268	1.264	1.184	1.119	1.155
High	IsMasterProtein	Q9BXB5	Oxysterol-binding protein-related protein 10 OS=Homo sapiens GN=OSBPL10 PE=1 SV=2	0	20.383	6.93717	5	6	3	1	764	83.9	8.31	High	High	High	High	High	High	0.918	1.035	1.133	0.905	1.061	1.09	1.128	1.235	0.987	1.157	0.966	0.886	1.095	0.875	1.025	0.883	0.81	0.914	0.799	0.937	1.105	1.014	1.143	1.251	1.172	0.942	0.865	0.975	1.068	0.853
High	IsMasterProtein	Q12905	Interleukin enhancer-binding factor 2 OS=Homo sapiens GN=ILF2 PE=1 SV=2	0	128.79	49.2308	15	56	15	1	390	43	5.26	High	High	High	High	High	High	0.964	1.032	0.835	0.741	0.833	1.038	1.071	0.867	0.769	0.865	0.969	0.933	0.809	0.718	0.807	1.197	1.153	1.236	0.887	0.998	1.349	1.3	1.393	1.127	1.125	1.2	1.156	1.239	1.002	0.889
High	IsMasterProtein	O75683	Surfeit locus protein 6 OS=Homo sapiens GN=SURF6 PE=1 SV=3	0	60.388	23.2687	10	18	10	1	361	41.4	10.64	High	High	High	High	High	High	1.098	1.009	0.706	1.405	1.289	0.91	0.919	0.643	1.279	1.173	0.991	1.089	0.7	1.393	1.277	1.416	1.555	1.429	1.99	1.824	0.712	0.782	0.718	0.503	0.917	0.776	0.852	0.783	0.548	1.091
High	IsMasterProtein	Q70J99	Protein unc-13 homolog D OS=Homo sapiens GN=UNC13D PE=1 SV=1	0	50.092	11.0092	10	12	10	1	1090	123.2	6.65	High	High	High	High	High	High	1.089	1.055	1.107	1.013	1.039	0.919	0.969	1.017	0.931	0.954	0.948	1.032	1.049	0.961	0.984	0.903	0.983	0.953	0.915	0.938	0.987	1.074	1.041	1.093	1.025	0.963	1.048	1.016	1.066	0.976
High	IsMasterProtein	Q9H993	Protein-glutamate O-methyltransferase OS=Homo sapiens GN=ARMT1 PE=1 SV=1	0.001	4.68	5.21542	3	4	3	1	441	51.1	5.76	High	High	High	High	High	High	1.06	0.942	1.135	0.999	1.103	0.943	0.888	1.07	0.942	1.04	1.062	1.126	1.205	1.06	1.171	0.881	0.934	0.83	0.88	0.972	1.001	1.062	0.943	1.136	1.105	0.906	0.961	0.854	1.029	0.905
High	IsMasterProtein	P54725	UV excision repair protein RAD23 homolog A OS=Homo sapiens GN=RAD23A PE=1 SV=1	0	38.746	13.2231	7	21	5	1	363	39.6	4.58	High	High	High	High	High	High	1.138	1.038	1.059	1.371	1.08	0.879	0.912	0.931	1.205	0.949	0.963	1.096	1.021	1.32	1.04	0.944	1.074	0.98	1.294	1.019	0.73	0.83	0.757	0.773	0.788	0.926	1.054	0.961	0.981	1.269
High	IsMasterProtein	Q6YP21	Kynurenine--oxoglutarate transaminase 3 OS=Homo sapiens GN=KYAT3 PE=1 SV=1	0	33.264	14.5374	6	10	6	1	454	51.4	8.19	High	High	High	High	High	High	1.168	1.063	1.294	1.009	1.212	0.856	0.91	1.109	0.864	1.038	0.941	1.099	1.218	0.95	1.14	0.773	0.902	0.821	0.78	0.936	0.991	1.157	1.053	1.283	1.201	0.825	0.964	0.877	1.068	0.833
High	IsMasterProtein	Q9BYI3	Hyccin OS=Homo sapiens GN=FAM126A PE=1 SV=2	0.004	3.281	2.87908	1	1	1	1	521	57.6	8.16	High	High	High	High	High	High
High	IsMasterProtein	P61981	14-3-3 protein gamma OS=Homo sapiens GN=YWHAG PE=1 SV=2	0	122.809	56.6802	16	111	11	1	247	28.3	4.89	High	High	High	High	High	High	1.028	1.02	0.992	1.019	0.93	0.972	0.992	0.964	0.991	0.905	0.98	1.008	0.972	0.999	0.912	1.008	1.037	1.028	1.027	0.938	0.981	1.009	1.001	0.973	0.913	1.075	1.105	1.096	1.066	1.095
High	IsMasterProtein	Q9Y3E7	Charged multivesicular body protein 3 OS=Homo sapiens GN=CHMP3 PE=1 SV=3	0	14.28	14.8649	4	5	4	1	222	25.1	5.12	High	High	High	High	High	High	1.037	0.931	0.807	0.776	0.719	0.964	0.898	0.778	0.748	0.693	1.074	1.114	0.867	0.833	0.772	1.238	1.285	1.153	0.961	0.89	1.288	1.337	1.2	1.04	0.926	1.391	1.443	1.296	1.123	1.08
High	IsMasterProtein	Q9BV79	Enoyl-[acyl-carrier-protein] reductase, mitochondrial OS=Homo sapiens GN=MECR PE=1 SV=2	0	12.505	9.38338	4	5	4	1	373	40.4	8.76	High	High	High	High	High	High	0.946	0.978	1.324	1.026	1.189	1.058	1.034	1.401	1.085	1.257	1.023	0.967	1.354	1.05	1.216	0.755	0.714	0.738	0.775	0.898	0.974	0.921	0.953	1.29	1.158	0.841	0.795	0.823	1.114	0.863
High	IsMasterProtein	C9JEH3	Angio-associated migratory cell protein OS=Homo sapiens GN=AAMP PE=1 SV=1	0	15.366	7.58621	3	3	3	1	435	46.8	4.42	High	High	High	High	High	High	1.049	1.047	0.973	1.172	1.046	0.953	0.998	0.927	1.117	0.997	0.955	1.002	0.929	1.119	0.999	1.028	1.079	1.077	1.205	1.076	0.853	0.895	0.893	0.83	0.893	0.956	1.003	1.001	0.93	1.12
High	IsMasterProtein	C9JIF9	Acylamino-acid-releasing enzyme OS=Homo sapiens GN=APEH PE=1 SV=1	0	103.679	17.7748	14	33	14	1	737	81.6	5.54	High	High	High	High	High	High	0.965	0.954	0.911	0.867	0.988	1.036	0.988	0.943	0.898	1.023	1.048	1.012	0.955	0.909	1.035	1.098	1.06	1.047	0.952	1.084	1.153	1.113	1.1	1.05	1.139	1.013	0.978	0.966	0.922	0.878
High	IsMasterProtein	A0A087WSV8	Nucleobindin 2, isoform CRA_b OS=Homo sapiens GN=NUCB2 PE=1 SV=1	0	37.095	18.3333	8	15	7	1	420	50.2	5.12	High	High	High	High	High	High	1.044	1.021	0.932	1.356	1.052	0.958	0.978	0.893	1.299	1.008	0.98	1.022	0.913	1.328	1.031	1.073	1.119	1.095	1.454	1.129	0.738	0.77	0.753	0.688	0.776	0.95	0.992	0.97	0.886	1.288
High	IsMasterProtein	P11274	Breakpoint cluster region protein OS=Homo sapiens GN=BCR PE=1 SV=2	0	22.027	4.16994	4	5	3	1	1271	142.7	7.03	High	High	High	High	High	High	1.077	1.15	1.209	0.956	1.023	0.929	1.068	1.123	0.888	0.95	0.869	0.936	1.051	0.831	0.889	0.827	0.89	0.951	0.791	0.846	1.046	1.126	1.203	1.265	1.07	0.978	1.053	1.125	1.182	0.935
High	IsMasterProtein	H0YHG0	Uncharacterized protein (Fragment) OS=Homo sapiens PE=1 SV=1	0	70.742	16.6348	8	28	8	1	523	59.1	8.59	High	High	High	High	High	High	1.13	0.822	0.878	1.181	0.888	0.885	0.728	0.777	1.045	0.786	1.216	1.374	1.068	1.436	1.08	1.139	1.287	0.936	1.345	1.011	0.847	0.957	0.696	0.744	0.752	1.126	1.272	0.926	0.989	1.33
High	IsMasterProtein	P08962	CD63 antigen OS=Homo sapiens GN=CD63 PE=1 SV=2	0	16.666	7.56303	2	8	2	1	238	25.6	7.81	High	High	High	High	High	High	1.13	0.971	1.092	0.878	0.713	0.885	0.86	0.967	0.777	0.631	1.029	1.163	1.124	0.904	0.734	0.916	1.035	0.889	0.804	0.653	1.139	1.287	1.107	1.244	0.812	1.402	1.585	1.362	1.531	1.231
High	IsMasterProtein	P61221	ATP-binding cassette sub-family E member 1 OS=Homo sapiens GN=ABCE1 PE=1 SV=1	0	176.137	38.3973	23	64	18	1	599	67.3	8.34	High	High	High	High	High	High	0.932	0.962	0.906	0.844	1.002	1.073	1.032	0.972	0.905	1.075	1.039	0.969	0.941	0.877	1.041	1.104	1.029	1.062	0.931	1.106	1.185	1.105	1.141	1.074	1.187	0.998	0.931	0.961	0.904	0.842
High	IsMasterProtein	Q15365	Poly(rC)-binding protein 1 OS=Homo sapiens GN=PCBP1 PE=1 SV=2	0	162.237	48.3146	14	79	8	1	356	37.5	7.09	High	High	High	High	High	High	1.016	0.947	0.905	0.863	0.875	0.984	0.932	0.89	0.849	0.861	1.056	1.073	0.955	0.911	0.924	1.105	1.123	1.047	0.954	0.968	1.159	1.178	1.098	1.048	1.014	1.142	1.161	1.082	1.033	0.986
High	IsMasterProtein	Q9BV81	ER membrane protein complex subunit 6 OS=Homo sapiens GN=EMC6 PE=1 SV=1	0	13.43	20	2	4	2	1	110	12	10.07	High	High	High	High	High	High	1.107	1.041	1.496	1.422	1.34	0.904	0.941	1.352	1.285	1.211	0.96	1.063	1.437	1.366	1.287	0.668	0.74	0.696	0.95	0.895	0.703	0.778	0.732	1.052	0.942	0.746	0.826	0.777	1.117	1.061
High	IsMasterProtein	Q8NEJ9	Neuroguidin OS=Homo sapiens GN=NGDN PE=1 SV=1	0	18.404	14.6032	4	4	4	1	315	35.9	9.57	High	High	High	High	High	High	1.076	0.994	0.954	1.189	1.199	0.93	0.924	0.887	1.106	1.115	1.006	1.082	0.959	1.196	1.206	1.048	1.128	1.043	1.247	1.258	0.841	0.904	0.836	0.802	1.008	0.834	0.897	0.829	0.795	0.992
High	IsMasterProtein	Q92793	CREB-binding protein OS=Homo sapiens GN=CREBBP PE=1 SV=3	0	28.703	3.276	7	8	7	1	2442	265.2	8.53	High	High	High	High	High	High	1.04	0.998	1.108	0.863	0.93	0.961	0.959	1.066	0.83	0.894	1.002	1.043	1.111	0.865	0.932	0.902	0.938	0.9	0.779	0.839	1.159	1.205	1.156	1.284	1.078	1.075	1.118	1.073	1.192	0.928
High	IsMasterProtein	Q05513	Protein kinase C zeta type OS=Homo sapiens GN=PRKCZ PE=1 SV=4	0.001	4.767	3.71622	2	3	1	1	592	67.6	5.77	High	High	High	High	High	High	0.734	0.805	0.92	1.128	1.152	1.362	1.096	1.252	1.537	1.569	1.242	0.912	1.143	1.402	1.432	1.087	0.798	0.875	1.227	1.253	0.886	0.651	0.713	0.815	1.021	0.868	0.637	0.699	0.798	0.979
High	IsMasterProtein	Q643R3	Lysophospholipid acyltransferase LPCAT4 OS=Homo sapiens GN=LPCAT4 PE=1 SV=1	0	18.189	4.77099	2	5	2	1	524	57.2	8.97	High	High	High	High	High	High	1.014	0.983	1.117	0.712	0.9	0.987	0.97	1.102	0.702	0.888	1.017	1.031	1.136	0.724	0.915	0.895	0.908	0.881	0.637	0.806	1.405	1.424	1.381	1.569	1.264	1.112	1.127	1.093	1.241	0.791
High	IsMasterProtein	H3BS72	Very-long-chain (3R)-3-hydroxyacyl-CoA dehydratase OS=Homo sapiens GN=HACD3 PE=1 SV=1	0	29.811	10.5	5	10	5	1	400	47.1	8.85	High	High	High	High	High	High	1.012	1.083	1.23	1.248	1.233	0.988	1.07	1.215	1.233	1.218	0.923	0.934	1.136	1.152	1.138	0.813	0.823	0.881	1.014	1.002	0.801	0.811	0.868	0.986	0.988	0.811	0.821	0.879	0.998	1.012
High	IsMasterProtein	Q8TB36	Ganglioside-induced differentiation-associated protein 1 OS=Homo sapiens GN=GDAP1 PE=1 SV=3	0	24.042	16.7598	7	8	7	1	358	41.3	8.34	High	High	High	High	High	High	1.022	1.01	1.238	1.182	1.246	0.978	0.988	1.211	1.156	1.219	0.99	1.013	1.226	1.171	1.234	0.808	0.826	0.816	0.955	1.007	0.846	0.865	0.854	1.047	1.054	0.802	0.82	0.81	0.993	0.949
High	IsMasterProtein	Q9UJY5	ADP-ribosylation factor-binding protein GGA1 OS=Homo sapiens GN=GGA1 PE=1 SV=1	0	15.504	5.16432	4	6	3	1	639	70.3	5.29	High	High	High	High	High	High	1.01	0.984	1.007	1.277	1.264	0.99	0.974	0.997	1.264	1.251	1.017	1.027	1.024	1.298	1.285	0.993	1.003	0.976	1.268	1.255	0.783	0.791	0.77	0.789	0.99	0.791	0.799	0.778	0.797	1.01
High	IsMasterProtein	Q9NVV4	Poly(A) RNA polymerase, mitochondrial OS=Homo sapiens GN=MTPAP PE=1 SV=1	0	5.737	1.54639	1	1	1	1	582	66.1	9.04	High	High	High	High	High	High
High	IsMasterProtein	A0A0A0MRJ7	Coagulation factor V OS=Homo sapiens GN=F5 PE=1 SV=1	0	12.879	2.15343	4	7	4	1	2229	252.1	6.05	High	High	High	High	High	High	1.045	1.066	1.603	1.343	1.497	0.957	1.02	1.533	1.285	1.432	0.938	0.981	1.504	1.26	1.404	0.624	0.652	0.665	0.838	0.934	0.745	0.778	0.794	1.193	1.115	0.668	0.698	0.712	1.071	0.897
High	IsMasterProtein	Q9UI10	Translation initiation factor eIF-2B subunit delta OS=Homo sapiens GN=EIF2B4 PE=1 SV=2	0	33.89	16.6348	8	10	1	1	523	57.5	9.38	High	High	High	High	High	High	0.983	0.902	0.914	1.166	1.141	1.018	0.918	0.93	1.186	1.161	1.108	1.089	1.013	1.292	1.264	1.094	1.075	0.987	1.275	1.248	0.858	0.843	0.774	0.784	0.978	0.877	0.861	0.791	0.802	1.022
High	IsMasterProtein	P17676	CCAAT/enhancer-binding protein beta OS=Homo sapiens GN=CEBPB PE=1 SV=2	0	14.901	13.6232	5	6	4	1	345	36.1	8.31	High	High	High	High	High	High	1.141	1.06	1.249	1.523	1.368	0.877	0.929	1.095	1.335	1.199	0.944	1.076	1.178	1.437	1.291	0.801	0.913	0.849	1.219	1.095	0.657	0.749	0.696	0.82	0.898	0.731	0.834	0.775	0.913	1.113
High	IsMasterProtein	Q8NB46	Serine/threonine-protein phosphatase 6 regulatory ankyrin repeat subunit C OS=Homo sapiens GN=ANKRD52 PE=1 SV=3	0.005	2.954	0.836431	1	1	1	1	1076	115	6.48	High	High	High	High	High	High	0.953	0.975	1.005	0.766	0.972	1.049	1.023	1.054	0.804	1.02	1.025	0.977	1.03	0.785	0.997	0.995	0.948	0.971	0.762	0.967	1.305	1.244	1.273	1.312	1.269	1.029	0.981	1.003	1.034	0.788
High	IsMasterProtein	Q9NWA0	Mediator of RNA polymerase II transcription subunit 9 OS=Homo sapiens GN=MED9 PE=1 SV=1	0.003	3.717	6.84932	1	1	1	1	146	16.4	7.39	High	High	High	High	High	High	1.169	1.297	1.748	1.956	1.722	0.856	1.11	1.495	1.674	1.474	0.771	0.901	1.347	1.508	1.327	0.572	0.669	0.742	1.119	0.985	0.511	0.597	0.663	0.893	0.881	0.581	0.679	0.753	1.015	1.136
High	IsMasterProtein	Q9NXR1	Nuclear distribution protein nudE homolog 1 OS=Homo sapiens GN=NDE1 PE=1 SV=2	0	15.379	13.5838	4	5	4	1	346	38.8	5.27	High	High	High	High	High	High	0.997	1.084	1.313	1.352	1.364	1.003	1.087	1.317	1.356	1.367	0.922	0.92	1.211	1.247	1.258	0.762	0.76	0.826	1.03	1.039	0.74	0.737	0.802	0.971	1.008	0.733	0.731	0.795	0.963	0.992
High	IsMasterProtein	Q9UBK8	Methionine synthase reductase OS=Homo sapiens GN=MTRR PE=1 SV=3	0	68.959	18.6207	11	16	11	1	725	80.4	6.49	High	High	High	High	High	High	0.954	0.995	1.012	0.862	0.975	1.048	1.042	1.06	0.904	1.021	1.005	0.959	1.017	0.867	0.98	0.988	0.943	0.983	0.852	0.963	1.16	1.107	1.154	1.174	1.13	1.026	0.979	1.021	1.038	0.885
High	IsMasterProtein	P40939	Trifunctional enzyme subunit alpha, mitochondrial OS=Homo sapiens GN=HADHA PE=1 SV=2	0	231.539	39.3185	30	88	30	1	763	82.9	9.04	High	High	High	High	High	High	0.956	0.976	1.085	0.838	0.956	1.046	1.02	1.135	0.876	1	1.025	0.98	1.112	0.859	0.98	0.921	0.881	0.899	0.772	0.881	1.194	1.141	1.165	1.295	1.141	1.046	1	1.021	1.136	0.877
High	IsMasterProtein	Q10713	Mitochondrial-processing peptidase subunit alpha OS=Homo sapiens GN=PMPCA PE=1 SV=2	0	71.201	19.619	10	18	10	1	525	58.2	6.92	High	High	High	High	High	High	0.983	1.028	1.442	1.042	1.13	1.018	1.046	1.468	1.061	1.15	0.973	0.956	1.403	1.014	1.099	0.693	0.681	0.713	0.722	0.784	0.96	0.943	0.987	1.384	1.085	0.885	0.869	0.91	1.276	0.922
High	IsMasterProtein	P02686	Myelin basic protein OS=Homo sapiens GN=MBP PE=1 SV=3	0.001	5.694	4.60526	1	2	1	1	304	33.1	9.79	High	High	High	High	High	High	1.213	0.899	2.347	1.724	1.242	0.824	0.741	1.935	1.421	1.024	1.112	1.349	2.61	1.918	1.381	0.426	0.517	0.383	0.735	0.529	0.58	0.704	0.521	1.361	0.72	0.805	0.977	0.724	1.89	1.388
High	IsMasterProtein	Q9H8Y8	Golgi reassembly-stacking protein 2 OS=Homo sapiens GN=GORASP2 PE=1 SV=3	0	45.926	27.6549	9	13	8	1	452	47.1	4.82	High	High	High	High	High	High	0.954	0.946	0.854	0.965	0.96	1.049	0.992	0.896	1.012	1.007	1.057	1.008	0.903	1.02	1.015	1.171	1.116	1.108	1.13	1.124	1.036	0.988	0.981	0.885	0.995	1.041	0.993	0.986	0.89	1.005
High	IsMasterProtein	Q9P013	Spliceosome-associated protein CWC15 homolog OS=Homo sapiens GN=CWC15 PE=1 SV=2	0	32.323	25.3275	6	11	6	1	229	26.6	5.71	High	High	High	High	High	High	1.069	0.822	0.784	0.963	0.821	0.935	0.769	0.733	0.9	0.768	1.216	1.3	0.953	1.171	0.999	1.276	1.364	1.049	1.228	1.048	1.039	1.111	0.854	0.814	0.853	1.217	1.301	1.001	0.954	1.172
High	IsMasterProtein	Q9H3M7	Thioredoxin-interacting protein OS=Homo sapiens GN=TXNIP PE=1 SV=1	0	12.693	9.20716	3	3	3	1	391	43.6	7.5	High	High	High	High	High	High	1.101	1.047	0.766	1.299	1.303	0.908	0.951	0.696	1.18	1.184	0.955	1.052	0.732	1.241	1.245	1.305	1.437	1.366	1.696	1.701	0.77	0.847	0.806	0.59	1.003	0.767	0.845	0.803	0.588	0.997
High	IsMasterProtein	P49815	Tuberin OS=Homo sapiens GN=TSC2 PE=1 SV=2	0	13.258	2.98838	4	4	4	1	1807	200.5	7.31	High	High	High	High	High	High	0.97	0.932	1.075	1.039	1.087	1.03	0.96	1.107	1.07	1.12	1.073	1.042	1.154	1.115	1.166	0.93	0.903	0.867	0.966	1.011	0.963	0.934	0.897	1.035	1.046	0.92	0.893	0.857	0.989	0.956
High	IsMasterProtein	O95674	Phosphatidate cytidylyltransferase 2 OS=Homo sapiens GN=CDS2 PE=1 SV=1	0	8.452	4.26966	1	1	1	1	445	51.4	7.09	High	High	High	High	High	High	1.076	1.323	1.357	1.235	1.241	0.929	1.229	1.261	1.147	1.153	0.756	0.814	1.026	0.933	0.938	0.737	0.793	0.974	0.91	0.914	0.81	0.872	1.071	1.099	1.005	0.806	0.867	1.066	1.094	0.995
High	IsMasterProtein	Q9UBG0	C-type mannose receptor 2 OS=Homo sapiens GN=MRC2 PE=1 SV=2	0	31.949	4.25963	5	8	5	1	1479	166.6	5.83	High	High	High	High	High	High	1	1.041	1.172	1.069	1.172	1	1.041	1.172	1.069	1.171	0.96	0.96	1.125	1.027	1.125	0.853	0.853	0.889	0.912	1	0.935	0.935	0.974	1.096	1.096	0.853	0.854	0.889	1	0.913
High	IsMasterProtein	Q16222	UDP-N-acetylhexosamine pyrophosphorylase OS=Homo sapiens GN=UAP1 PE=1 SV=3	0	108.215	32.9502	16	34	15	1	522	58.7	6.33	High	High	High	High	High	High	0.995	0.972	1.116	0.758	0.793	1.005	0.976	1.121	0.762	0.797	1.029	1.024	1.148	0.78	0.816	0.896	0.892	0.871	0.679	0.711	1.319	1.313	1.282	1.472	1.047	1.261	1.255	1.225	1.406	0.955
High	IsMasterProtein	Q5T1V6	Probable ATP-dependent RNA helicase DDX59 OS=Homo sapiens GN=DDX59 PE=1 SV=1	0	7.283	3.87722	3	4	2	1	619	68.8	7.44	High	High	High	High	High	High	1.092	1.057	1.334	1.279	1.205	0.915	0.968	1.221	1.17	1.103	0.946	1.033	1.261	1.21	1.14	0.75	0.819	0.793	0.959	0.904	0.782	0.854	0.827	1.043	0.942	0.83	0.907	0.877	1.107	1.061
High	IsMasterProtein	Q8WUX2	Glutathione-specific gamma-glutamylcyclotransferase 2 OS=Homo sapiens GN=CHAC2 PE=1 SV=1	0.001	5.218	7.06522	1	1	1	1	184	20.9	5.43	High	High	High	High	High	High	0.959	0.901	0.884	1.336	1.176	1.042	0.94	0.921	1.392	1.225	1.109	1.064	0.981	1.482	1.304	1.131	1.085	1.02	1.511	1.33	0.748	0.718	0.675	0.662	0.88	0.851	0.816	0.767	0.752	1.137
High	IsMasterProtein	Q96Q45	Transmembrane protein 237 OS=Homo sapiens GN=TMEM237 PE=1 SV=2	0	7.242	4.90196	2	3	2	1	408	45.5	6.47	High	High	High	High	High	High	1.031	1.013	0.938	1.226	1.163	0.97	0.983	0.91	1.189	1.128	0.987	1.017	0.926	1.21	1.148	1.066	1.098	1.08	1.306	1.239	0.816	0.841	0.826	0.765	0.949	0.86	0.886	0.871	0.807	1.054
High	IsMasterProtein	P11717	Cation-independent mannose-6-phosphate receptor OS=Homo sapiens GN=IGF2R PE=1 SV=3	0	146.148	13.047	32	45	32	1	2491	274.2	5.94	High	High	High	High	High	High	1.029	0.994	1.041	1.156	1.173	0.972	0.966	1.011	1.123	1.14	1.006	1.035	1.047	1.163	1.181	0.961	0.989	0.955	1.111	1.128	0.865	0.891	0.86	0.9	1.015	0.852	0.877	0.847	0.887	0.985
High	IsMasterProtein	F5GX99	Caseinolytic peptidase B protein homolog OS=Homo sapiens GN=CLPB PE=1 SV=1	0	47.778	15.5689	8	16	1	1	501	54.8	8.79	High	High	High	High	High	High	0.915	0.872	1.155	0.921	1.084	1.093	0.953	1.262	1.007	1.184	1.147	1.05	1.325	1.056	1.243	0.865	0.792	0.755	0.797	0.938	1.086	0.994	0.947	1.254	1.176	0.923	0.845	0.805	1.066	0.85
High	IsMasterProtein	O00193	Small acidic protein OS=Homo sapiens GN=SMAP PE=1 SV=1	0	25.002	25.1366	3	9	3	1	183	20.3	4.72	High	High	High	High	High	High	1.232	0.818	0.852	1.331	0.883	0.812	0.664	0.691	1.08	0.717	1.222	1.506	1.041	1.627	1.079	1.174	1.446	0.96	1.562	1.037	0.752	0.926	0.615	0.64	0.664	1.132	1.395	0.926	0.965	1.507
High	IsMasterProtein	H0Y368	Dolichol-phosphate mannosyltransferase subunit 1 (Fragment) OS=Homo sapiens GN=DPM1 PE=1 SV=1	0	28.532	19.322	6	10	6	1	295	33.3	9.14	High	High	High	High	High	High	0.997	0.993	1.28	0.937	1.078	1.003	0.995	1.284	0.939	1.081	1.007	1.005	1.29	0.943	1.086	0.781	0.779	0.775	0.731	0.842	1.068	1.065	1.06	1.367	1.151	0.928	0.925	0.921	1.188	0.869
High	IsMasterProtein	A0A0A6YYK5	Uncharacterized protein OS=Homo sapiens PE=4 SV=1	0.006	2.809	1.59091	1	1	1	1	440	48.5	7.47	High	High	High	High	High	High	0.99	1.1	1.315	1.608	1.33	1.01	1.11	1.328	1.624	1.343	0.909	0.901	1.196	1.463	1.21	0.76	0.753	0.836	1.223	1.011	0.622	0.616	0.684	0.818	0.827	0.752	0.745	0.827	0.989	1.209
High	IsMasterProtein	P42229	Signal transducer and activator of transcription 5A OS=Homo sapiens GN=STAT5A PE=1 SV=1	0	127.654	26.9521	21	40	4	1	794	90.6	6.39	High	High	High	High	High	High	1.018	0.992	0.907	0.813	0.918	0.982	0.974	0.891	0.798	0.901	1.008	1.027	0.915	0.82	0.925	1.102	1.122	1.093	0.896	1.011	1.23	1.252	1.22	1.116	1.129	1.09	1.11	1.081	0.989	0.886
High	IsMasterProtein	O14867	Transcription regulator protein BACH1 OS=Homo sapiens GN=BACH1 PE=1 SV=2	0	25.595	11.2772	8	8	8	1	736	81.9	5.05	High	High	High	High	High	High	1.057	0.978	1.15	1.202	1.144	0.946	0.925	1.088	1.137	1.082	1.023	1.081	1.176	1.229	1.17	0.87	0.919	0.85	1.045	0.995	0.832	0.879	0.813	0.957	0.952	0.874	0.924	0.855	1.005	1.051
High	IsMasterProtein	Q96GS4	BLOC-1-related complex subunit 6 OS=Homo sapiens GN=BORCS6 PE=1 SV=2	0	16.893	10.9244	3	4	3	1	357	37.2	5.76	High	High	High	High	High	High	1.121	1.165	1.232	1.309	1.193	0.892	1.039	1.099	1.168	1.064	0.858	0.962	1.057	1.124	1.024	0.812	0.91	0.946	1.063	0.969	0.764	0.856	0.89	0.941	0.911	0.838	0.94	0.976	1.032	1.097
High	IsMasterProtein	P02545	Prelamin-A/C OS=Homo sapiens GN=LMNA PE=1 SV=1	0	574.405	65.2108	51	339	49	1	664	74.1	7.02	High	High	High	High	High	High	1.014	1.013	0.979	1.268	1.027	0.987	1	0.966	1.251	1.014	0.987	1	0.966	1.251	1.014	1.022	1.036	1.035	1.296	1.05	0.789	0.799	0.799	0.772	0.81	0.973	0.986	0.986	0.953	1.234
High	IsMasterProtein	Q9NUQ3	Gamma-taxilin OS=Homo sapiens GN=TXLNG PE=1 SV=2	0	73.774	28.4091	15	25	13	1	528	60.5	7.52	High	High	High	High	High	High	1.033	1.016	1.201	1.269	1.079	0.968	0.983	1.162	1.228	1.045	0.984	1.017	1.182	1.249	1.062	0.833	0.86	0.846	1.057	0.899	0.788	0.814	0.801	0.946	0.851	0.927	0.957	0.941	1.113	1.176
High	IsMasterProtein	A6NDG6	Glycerol-3-phosphate phosphatase OS=Homo sapiens GN=PGP PE=1 SV=1	0	81.553	42.6791	12	31	12	1	321	34	6.14	High	High	High	High	High	High	1.029	0.978	0.999	0.876	0.953	0.972	0.95	0.97	0.852	0.926	1.023	1.053	1.022	0.897	0.975	1.001	1.03	0.979	0.878	0.954	1.141	1.174	1.115	1.139	1.087	1.05	1.08	1.026	1.048	0.92
High	IsMasterProtein	P07099	Epoxide hydrolase 1 OS=Homo sapiens GN=EPHX1 PE=1 SV=1	0	50.187	21.3187	12	20	12	1	455	52.9	7.25	High	High	High	High	High	High	1.035	1.048	1.458	1.148	1.203	0.966	1.012	1.408	1.109	1.162	0.954	0.988	1.391	1.095	1.148	0.686	0.71	0.719	0.787	0.825	0.871	0.902	0.913	1.27	1.048	0.831	0.861	0.871	1.212	0.954
High	IsMasterProtein	Q9UGP8	Translocation protein SEC63 homolog OS=Homo sapiens GN=SEC63 PE=1 SV=2	0	76.936	23.0263	14	20	14	1	760	87.9	5.31	High	High	High	High	High	High	0.915	1.045	1.062	1.362	1.312	1.093	1.142	1.16	1.489	1.433	0.957	0.876	1.016	1.304	1.255	0.942	0.862	0.984	1.283	1.236	0.734	0.672	0.767	0.779	0.963	0.762	0.698	0.797	0.809	1.039
High	IsMasterProtein	Q9UJA5	tRNA (adenine(58)-N(1))-methyltransferase non-catalytic subunit TRM6 OS=Homo sapiens GN=TRMT6 PE=1 SV=1	0	22.773	11.8712	6	6	6	1	497	55.8	7.55	High	High	High	High	High	High	1.021	1.096	1.241	1.235	1.398	0.979	1.073	1.215	1.209	1.369	0.913	0.932	1.133	1.127	1.276	0.806	0.823	0.883	0.995	1.126	0.81	0.827	0.888	1.005	1.133	0.715	0.73	0.784	0.888	0.883
High	IsMasterProtein	P08243	Asparagine synthetase [glutamine-hydrolyzing] OS=Homo sapiens GN=ASNS PE=1 SV=4	0	97.383	27.6292	15	49	15	1	561	64.3	6.86	High	High	High	High	High	High	0.985	0.996	1.026	1.604	2.126	1.015	1.012	1.042	1.629	2.159	1.004	0.988	1.029	1.61	2.134	0.975	0.96	0.971	1.564	2.073	0.623	0.614	0.621	0.64	1.326	0.47	0.463	0.469	0.482	0.754
High	IsMasterProtein	Q8N6S5	ADP-ribosylation factor-like protein 6-interacting protein 6 OS=Homo sapiens GN=ARL6IP6 PE=1 SV=1	0	5.787	5.30973	1	1	1	1	226	24.7	6.33	High	High	High	High	High	High
High	IsMasterProtein	Q9Y6I9	Testis-expressed protein 264 OS=Homo sapiens GN=TEX264 PE=1 SV=1	0	24.904	14.377	4	6	4	1	313	34.2	4.86	High	High	High	High	High	High	1.05	1.142	1.292	1.229	1.275	0.953	1.088	1.231	1.17	1.215	0.876	0.919	1.131	1.076	1.117	0.774	0.812	0.884	0.951	0.987	0.814	0.854	0.929	1.052	1.038	0.784	0.823	0.895	1.013	0.963
High	IsMasterProtein	Q9Y2Z0	Protein SGT1 homolog OS=Homo sapiens GN=SUGT1 PE=1 SV=3	0	69.291	31.2329	13	21	13	1	365	41	5.16	High	High	High	High	High	High	1.082	1.002	1.089	1.277	1.077	0.924	0.926	1.006	1.18	0.996	0.998	1.08	1.087	1.275	1.075	0.919	0.994	0.92	1.173	0.99	0.783	0.847	0.785	0.853	0.844	0.928	1.004	0.93	1.01	1.185
High	IsMasterProtein	P04150	Glucocorticoid receptor OS=Homo sapiens GN=NR3C1 PE=1 SV=1	0	27.309	8.36551	5	5	5	1	777	85.6	6.38	High	High	High	High	High	High	1.104	1.054	1.027	1.166	1.109	0.906	0.955	0.931	1.056	1.005	0.949	1.047	0.975	1.107	1.052	0.973	1.075	1.026	1.135	1.079	0.858	0.947	0.904	0.881	0.951	0.902	0.995	0.95	0.926	1.052
High	IsMasterProtein	P36871	Phosphoglucomutase-1 OS=Homo sapiens GN=PGM1 PE=1 SV=3	0	121.424	38.0783	20	39	20	1	562	61.4	6.76	High	High	High	High	High	High	0.979	0.965	0.854	0.714	0.814	1.022	0.987	0.872	0.729	0.831	1.036	1.014	0.884	0.739	0.843	1.171	1.146	1.131	0.836	0.953	1.401	1.371	1.352	1.196	1.14	1.229	1.203	1.186	1.049	0.877
High	IsMasterProtein	O95218	Zinc finger Ran-binding domain-containing protein 2 OS=Homo sapiens GN=ZRANB2 PE=1 SV=2	0	41.526	21.2121	8	12	8	1	330	37.4	10.01	High	High	High	High	High	High	1.101	0.793	0.959	1.125	0.862	0.909	0.72	0.871	1.022	0.783	1.262	1.389	1.21	1.42	1.088	1.043	1.148	0.827	1.173	0.899	0.889	0.978	0.704	0.852	0.766	1.16	1.277	0.92	1.113	1.306
High	IsMasterProtein	Q9P0K7	Ankycorbin OS=Homo sapiens GN=RAI14 PE=1 SV=2	0	83.614	16.0204	17	32	15	1	980	110	6.21	High	High	High	High	High	High	0.987	0.957	0.936	1.063	0.935	1.013	0.97	0.949	1.077	0.947	1.045	1.031	0.979	1.111	0.977	1.068	1.054	1.022	1.135	0.998	0.941	0.929	0.9	0.881	0.88	1.07	1.056	1.024	1.002	1.137
High	IsMasterProtein	Q9NYU1	UDP-glucose:glycoprotein glucosyltransferase 2 OS=Homo sapiens GN=UGGT2 PE=1 SV=4	0	6.05	1.12137	2	2	1	1	1516	174.6	6.89	High	High	High	High	High	High	1.139	0.93	1.015	1.026	1.392	0.878	0.817	0.891	0.901	1.222	1.075	1.225	1.092	1.103	1.497	0.985	1.122	0.916	1.011	1.371	0.974	1.11	0.906	0.989	1.356	0.718	0.818	0.668	0.729	0.737
High	IsMasterProtein	Q9UBL6	Copine-7 OS=Homo sapiens GN=CPNE7 PE=1 SV=1	0	12.021	2.8436	2	3	1	1	633	70.2	6.38	High	High	High	High	High	High	0.883	1.002	1.116	0.998	1.175	1.133	1.134	1.264	1.131	1.331	0.998	0.882	1.114	0.997	1.174	0.896	0.791	0.898	0.895	1.053	1.002	0.884	1.003	1.118	1.177	0.851	0.751	0.852	0.949	0.849
High	IsMasterProtein	O95999	B-cell lymphoma/leukemia 10 OS=Homo sapiens GN=BCL10 PE=1 SV=1	0	9.608	8.58369	2	3	2	1	233	26.2	5.74	High	High	High	High	High	High	0.984	1.03	1.127	1.304	1.079	1.017	1.048	1.145	1.326	1.097	0.97	0.955	1.093	1.265	1.047	0.888	0.873	0.915	1.157	0.958	0.767	0.754	0.79	0.864	0.827	0.927	0.912	0.955	1.044	1.209
High	IsMasterProtein	O95487	Protein transport protein Sec24B OS=Homo sapiens GN=SEC24B PE=1 SV=2	0	17.359	4.653	4	5	3	1	1268	137.3	6.67	High	High	High	High	High	High	1.132	1.322	1.621	1.334	1.375	0.884	1.168	1.432	1.179	1.215	0.756	0.856	1.226	1.009	1.04	0.617	0.698	0.816	0.823	0.848	0.749	0.848	0.991	1.215	1.03	0.727	0.823	0.962	1.179	0.971
High	IsMasterProtein	Q15418	Ribosomal protein S6 kinase alpha-1 OS=Homo sapiens GN=RPS6KA1 PE=1 SV=2	0	72.621	22.8571	15	23	10	1	735	82.7	7.83	High	High	High	High	High	High	0.916	0.975	0.932	0.77	0.834	1.092	1.065	1.018	0.842	0.911	1.026	0.939	0.956	0.791	0.855	1.073	0.983	1.046	0.827	0.895	1.298	1.188	1.265	1.209	1.082	1.199	1.098	1.169	1.117	0.924
High	IsMasterProtein	Q9BTM9	Ubiquitin-related modifier 1 OS=Homo sapiens GN=URM1 PE=1 SV=1	0	7.676	12.8713	1	3	1	1	101	11.4	4.67	High	High	High	High	High	High	1.086	1.162	1.427	1.488	1.263	0.921	1.07	1.314	1.371	1.163	0.861	0.934	1.228	1.281	1.087	0.701	0.761	0.814	1.043	0.885	0.672	0.729	0.781	0.959	0.848	0.792	0.86	0.92	1.13	1.179
High	IsMasterProtein	Q13501	Sequestosome-1 OS=Homo sapiens GN=SQSTM1 PE=1 SV=1	0	17.703	14.3182	3	4	3	1	440	47.7	5.22	High	High	High	High	High	High	0.98	0.957	1.384	1.368	1.265	1.02	0.976	1.412	1.396	1.291	1.045	1.025	1.447	1.43	1.323	0.722	0.708	0.691	0.988	0.914	0.731	0.716	0.699	1.012	0.925	0.79	0.775	0.756	1.094	1.081
High	IsMasterProtein	A6NGJ0	Dynein light chain Tctex-type 3 OS=Homo sapiens GN=DYNLT3 PE=1 SV=1	0	7.317	11.1842	1	2	1	1	152	17	5.92	High	High	High	High	High	High	0.998	1.192	1.333	1.183	1.376	1.002	1.195	1.336	1.185	1.379	0.839	0.837	1.118	0.992	1.154	0.75	0.748	0.894	0.887	1.032	0.846	0.844	1.008	1.127	1.164	0.727	0.725	0.866	0.969	0.859
High	IsMasterProtein	Q9NPA0	ER membrane protein complex subunit 7 OS=Homo sapiens GN=EMC7 PE=1 SV=1	0	23.459	18.595	4	6	4	1	242	26.5	9.25	High	High	High	High	High	High	1.018	1.043	1.246	1.113	1.188	0.982	1.024	1.223	1.093	1.167	0.958	0.976	1.194	1.066	1.139	0.803	0.817	0.837	0.893	0.954	0.899	0.915	0.938	1.12	1.068	0.842	0.857	0.878	1.049	0.936
High	IsMasterProtein	Q567V2	Mpv17-like protein 2 OS=Homo sapiens GN=MPV17L2 PE=1 SV=2	0.004	3.283	7.76699	1	1	1	1	206	23.2	9.25	High	High	High	High	High	High	0.97	1.175	1.334	0.816	1.248	1.031	1.211	1.375	0.842	1.287	0.851	0.826	1.135	0.695	1.063	0.75	0.727	0.881	0.612	0.936	1.225	1.188	1.439	1.633	1.529	0.801	0.777	0.941	1.068	0.654
High	IsMasterProtein	C9JJ19	28S ribosomal protein S34, mitochondrial OS=Homo sapiens GN=MRPS34 PE=1 SV=2	0.002	4.127	6.22222	2	2	2	1	225	26.3	9.89	High	High	High	High	High	High	1.311	1.138	1.668	1.104	1.071	0.763	0.868	1.272	0.842	0.817	0.879	1.153	1.466	0.97	0.941	0.6	0.786	0.682	0.662	0.642	0.906	1.188	1.031	1.512	0.97	0.934	1.224	1.062	1.558	1.03
High	IsMasterProtein	Q14534	Squalene monooxygenase OS=Homo sapiens GN=SQLE PE=1 SV=3	0	9.253	5.4007	2	2	2	1	574	63.9	8.63	High	High	High	High	High	High	0.729	1.296	0.732	1.1	1.312	1.372	1.778	1.004	1.51	1.8	0.772	0.562	0.565	0.849	1.012	1.366	0.996	1.77	1.503	1.792	0.909	0.662	1.178	0.665	1.193	0.762	0.555	0.988	0.558	0.839
High	IsMasterProtein	Q9UMY1	Nucleolar protein 7 OS=Homo sapiens GN=NOL7 PE=1 SV=2	0	15.759	13.6187	4	8	4	1	257	29.4	9.67	High	High	High	High	High	High	1.153	1.142	0.816	1.924	1.619	0.868	0.99	0.708	1.669	1.404	0.876	1.01	0.715	1.685	1.418	1.225	1.412	1.398	2.357	1.983	0.52	0.599	0.593	0.424	0.841	0.618	0.712	0.705	0.504	1.188
High	IsMasterProtein	F8W1P7	Natural resistance-associated macrophage protein 2 OS=Homo sapiens GN=SLC11A2 PE=1 SV=1	0.001	4.64	1.86722	1	1	1	1	482	52.7	8.05	High	High	High	High	High	High	0.932	0.984	1.058	1.158	1.056	1.073	1.055	1.135	1.242	1.133	1.017	0.948	1.076	1.177	1.074	0.945	0.881	0.929	1.094	0.998	0.864	0.805	0.85	0.914	0.912	0.947	0.883	0.931	1.002	1.096
High	IsMasterProtein	Q8IYB8	ATP-dependent RNA helicase SUPV3L1, mitochondrial OS=Homo sapiens GN=SUPV3L1 PE=1 SV=1	0	89.637	23.2824	15	27	15	1	786	87.9	7.99	High	High	High	High	High	High	0.95	1.039	1.276	1.162	1.19	1.052	1.094	1.343	1.223	1.252	0.962	0.914	1.228	1.118	1.145	0.784	0.745	0.814	0.91	0.932	0.861	0.818	0.894	1.098	1.024	0.84	0.799	0.873	1.073	0.977
High	IsMasterProtein	E9PSI1	Transmembrane 9 superfamily member OS=Homo sapiens PE=3 SV=1	0	60.711	10.7975	8	16	3	1	815	92.3	6.23	High	High	High	High	High	High	1.04	0.993	1.059	1.354	1.114	0.962	0.955	1.019	1.303	1.072	1.007	1.047	1.067	1.364	1.122	0.944	0.982	0.937	1.279	1.052	0.738	0.768	0.733	0.782	0.823	0.897	0.933	0.891	0.951	1.216
High	IsMasterProtein	Q02241	Kinesin-like protein KIF23 OS=Homo sapiens GN=KIF23 PE=1 SV=3	0	75.397	17.2917	16	31	15	1	960	110	8.51	High	High	High	High	High	High	0.904	0.99	1.254	1.054	1.095	1.107	1.096	1.388	1.166	1.212	1.01	0.912	1.266	1.064	1.106	0.797	0.721	0.79	0.84	0.873	0.949	0.857	0.94	1.19	1.039	0.913	0.825	0.905	1.145	0.963
High	IsMasterProtein	Q2KHR3	Glutamine and serine-rich protein 1 OS=Homo sapiens GN=QSER1 PE=1 SV=3	0	10.275	1.84438	3	3	3	1	1735	189.9	7.08	High	High	High	High	High	High	1.001	1.06	0.757	0.863	0.943	0.999	1.06	0.757	0.863	0.942	0.943	0.943	0.714	0.814	0.889	1.321	1.322	1.401	1.14	1.246	1.159	1.159	1.229	0.877	1.092	1.061	1.061	1.125	0.803	0.916
High	IsMasterProtein	Q16352	Alpha-internexin OS=Homo sapiens GN=INA PE=1 SV=2	0	39.047	13.8277	7	20	6	1	499	55.4	5.4	High	High	High	High	High	High	0.979	0.972	1.261	1.256	1.164	1.022	0.993	1.288	1.283	1.189	1.029	1.007	1.297	1.291	1.197	0.793	0.777	0.771	0.996	0.924	0.796	0.78	0.774	1.004	0.927	0.859	0.841	0.835	1.083	1.079
High	IsMasterProtein	O75396	Vesicle-trafficking protein SEC22b OS=Homo sapiens GN=SEC22B PE=1 SV=4	0	105.973	39.0698	9	44	9	1	215	24.6	6.92	High	High	High	High	High	High	0.984	1.018	0.991	1.069	1.147	1.016	1.034	1.007	1.086	1.165	0.982	0.967	0.973	1.05	1.127	1.009	0.993	1.027	1.079	1.158	0.935	0.921	0.952	0.927	1.073	0.872	0.858	0.888	0.864	0.932
High	IsMasterProtein	E7ETB3	Aspartyl aminopeptidase OS=Homo sapiens GN=DNPEP PE=1 SV=2	0	6.043	3.24544	1	1	1	1	493	54.5	7.74	High	High	High	High	High	High
High	IsMasterProtein	J3KNL6	Protein transport protein sec16 OS=Homo sapiens GN=SEC16A PE=1 SV=1	0	163.623	13.0675	25	45	25	1	2357	251.7	5.8	High	High	High	High	High	High	1.03	0.943	0.972	1.158	1.151	0.971	0.916	0.944	1.124	1.117	1.06	1.092	1.031	1.227	1.22	1.028	1.059	0.97	1.191	1.183	0.864	0.89	0.815	0.84	0.994	0.869	0.895	0.82	0.845	1.006
High	IsMasterProtein	Q5VV89	Microsomal glutathione S-transferase 3 OS=Homo sapiens GN=MGST3 PE=1 SV=1	0	6.466	4.81928	1	3	1	1	166	18.4	9.96	High	High	High	High	High	High	0.776	0.907	0.928	0.805	0.909	1.288	1.168	1.196	1.037	1.171	1.103	0.856	1.024	0.888	1.002	1.077	0.836	0.977	0.867	0.979	1.242	0.964	1.126	1.153	1.129	1.101	0.854	0.998	1.021	0.886
High	IsMasterProtein	Q5VV42	Threonylcarbamoyladenosine tRNA methylthiotransferase OS=Homo sapiens GN=CDKAL1 PE=1 SV=1	0	13.854	8.63558	4	4	4	1	579	65.1	7.46	High	High	High	High	High	High	1.023	0.904	0.981	1.091	1.052	0.977	0.883	0.959	1.066	1.028	1.107	1.132	1.086	1.208	1.164	1.019	1.043	0.921	1.112	1.072	0.916	0.938	0.828	0.899	0.964	0.951	0.973	0.859	0.933	1.038
High	IsMasterProtein	P49427	Ubiquitin-conjugating enzyme E2 R1 OS=Homo sapiens GN=CDC34 PE=1 SV=2	0	7.55	11.0169	3	3	2	1	236	26.7	4.54	High	High	High	High	High	High	1.178	0.992	1.083	1.95	1.728	0.849	0.842	0.919	1.656	1.468	1.008	1.187	1.091	1.966	1.742	0.924	1.088	0.916	1.801	1.596	0.513	0.604	0.509	0.555	0.886	0.579	0.681	0.574	0.626	1.128
High	IsMasterProtein	P15559	NAD(P)H dehydrogenase [quinone] 1 OS=Homo sapiens GN=NQO1 PE=1 SV=1	0	83.579	43.7956	12	41	12	1	274	30.8	8.88	High	High	High	High	High	High	1.014	0.962	1.437	0.899	0.994	0.986	0.949	1.417	0.887	0.981	1.039	1.054	1.493	0.934	1.033	0.696	0.706	0.67	0.626	0.692	1.112	1.128	1.07	1.598	1.106	1.006	1.02	0.968	1.445	0.904
High	IsMasterProtein	Q01664	Transcription factor AP-4 OS=Homo sapiens GN=TFAP4 PE=1 SV=2	0	10.427	7.10059	2	2	2	1	338	38.7	5.87	High	High	High	High	High	High	1.158	0.846	0.862	1.295	1.238	0.864	0.731	0.744	1.118	1.069	1.182	1.369	1.019	1.531	1.463	1.16	1.344	0.982	1.503	1.436	0.772	0.894	0.653	0.665	0.956	0.808	0.935	0.683	0.696	1.046
High	IsMasterProtein	Q8NI77	Kinesin-like protein KIF18A OS=Homo sapiens GN=KIF18A PE=1 SV=2	0	8.094	3.67483	3	3	1	1	898	102.2	8.91	High	High	High	High	High	High	0.887	1.111	1.178	1.083	1.317	1.128	1.253	1.328	1.222	1.485	0.9	0.798	1.06	0.975	1.185	0.849	0.753	0.943	0.92	1.118	0.923	0.818	1.026	1.087	1.215	0.76	0.674	0.844	0.895	0.823
High	IsMasterProtein	H0YJ75	Serine/threonine-protein phosphatase 2A 56 kDa regulatory subunit gamma isoform (Fragment) OS=Homo sapiens GN=PPP2R5C PE=1 SV=1	0	26.958	10.4882	6	16	3	1	553	64	6.74	High	High	High	High	High	High	0.988	0.987	1.187	0.99	0.92	1.012	0.999	1.201	1.002	0.931	1.013	1.001	1.202	1.003	0.932	0.843	0.832	0.832	0.834	0.775	1.01	0.998	0.997	1.199	0.929	1.088	1.074	1.073	1.29	1.076
High	IsMasterProtein	P49795	Regulator of G-protein signaling 19 OS=Homo sapiens GN=RGS19 PE=1 SV=1	0	5.757	11.5207	2	2	2	1	217	24.6	5.62	High	High	High	High	High	High	1.053	1.021	1.172	1.071	1.141	0.95	0.97	1.113	1.017	1.084	0.979	1.031	1.147	1.049	1.117	0.853	0.898	0.872	0.914	0.974	0.934	0.983	0.954	1.094	1.065	0.876	0.923	0.895	1.027	0.939
High	IsMasterProtein	Q13162	Peroxiredoxin-4 OS=Homo sapiens GN=PRDX4 PE=1 SV=1	0	55.542	29.5203	6	47	4	1	271	30.5	6.29	High	High	High	High	High	High	1.07	1.074	1.225	1.29	1.208	0.935	1.004	1.145	1.206	1.129	0.931	0.996	1.141	1.201	1.124	0.816	0.873	0.877	1.053	0.986	0.775	0.829	0.832	0.95	0.936	0.828	0.886	0.889	1.014	1.068
High	IsMasterProtein	Q9NRY4	Rho GTPase-activating protein 35 OS=Homo sapiens GN=ARHGAP35 PE=1 SV=3	0	10.088	2.20147	3	4	3	1	1499	170.4	6.64	High	High	High	High	High	High	1.032	1.033	1.009	1.153	1.161	0.969	1.001	0.978	1.117	1.125	0.968	0.999	0.977	1.116	1.124	0.991	1.023	1.024	1.143	1.151	0.867	0.895	0.896	0.875	1.007	0.861	0.889	0.89	0.869	0.993
High	IsMasterProtein	O00151	PDZ and LIM domain protein 1 OS=Homo sapiens GN=PDLIM1 PE=1 SV=4	0	115.186	39.8176	13	50	13	1	329	36	7.02	High	High	High	High	High	High	1.035	0.937	0.955	1.084	0.901	0.966	0.905	0.922	1.048	0.871	1.068	1.105	1.019	1.158	0.962	1.047	1.084	0.981	1.136	0.944	0.922	0.955	0.864	0.881	0.831	1.11	1.148	1.039	1.059	1.203
High	IsMasterProtein	Q96F86	Enhancer of mRNA-decapping protein 3 OS=Homo sapiens GN=EDC3 PE=1 SV=1	0	24.285	7.28346	4	7	4	1	508	56	7.11	High	High	High	High	High	High	0.941	0.939	1.005	1.074	1.121	1.063	0.997	1.068	1.141	1.192	1.065	1.003	1.071	1.144	1.195	0.995	0.936	0.934	1.068	1.115	0.931	0.876	0.874	0.936	1.044	0.892	0.839	0.837	0.897	0.958
High	IsMasterProtein	Q14669	E3 ubiquitin-protein ligase TRIP12 OS=Homo sapiens GN=TRIP12 PE=1 SV=1	0	66.964	7.98193	13	21	13	1	1992	220.3	8.48	High	High	High	High	High	High	0.92	1.097	1.187	1.161	1.175	1.087	1.192	1.29	1.262	1.277	0.912	0.839	1.082	1.059	1.071	0.843	0.775	0.925	0.979	0.99	0.861	0.792	0.945	1.022	1.012	0.851	0.783	0.934	1.01	0.989
High	IsMasterProtein	Q9NYK5	39S ribosomal protein L39, mitochondrial OS=Homo sapiens GN=MRPL39 PE=1 SV=3	0	30.605	22.1893	7	11	7	1	338	38.7	7.65	High	High	High	High	High	High	0.973	1.038	1.336	0.78	0.812	1.027	1.066	1.372	0.801	0.834	0.964	0.938	1.287	0.752	0.782	0.749	0.729	0.777	0.584	0.608	1.282	1.248	1.33	1.712	1.04	1.232	1.199	1.278	1.646	0.961
High	IsMasterProtein	Q01518	Adenylyl cyclase-associated protein 1 OS=Homo sapiens GN=CAP1 PE=1 SV=5	0	167.887	43.3684	21	87	19	1	475	51.9	8.06	High	High	High	High	High	High	0.989	0.988	0.976	0.876	0.89	1.011	0.999	0.987	0.886	0.9	1.012	1.001	0.989	0.887	0.901	1.024	1.013	1.012	0.897	0.911	1.141	1.129	1.127	1.114	1.016	1.124	1.112	1.11	1.097	0.985
High	IsMasterProtein	Q6RW13	Type-1 angiotensin II receptor-associated protein OS=Homo sapiens GN=AGTRAP PE=1 SV=1	0	8.495	13.8365	1	3	1	1	159	17.4	6.14	High	High	High	High	High	High	1	0.886	0.855	0.966	1.024	1	0.886	0.855	0.965	1.024	1.128	1.129	0.965	1.09	1.156	1.17	1.17	1.037	1.13	1.198	1.035	1.036	0.918	0.885	1.061	0.976	0.977	0.865	0.835	0.943
High	IsMasterProtein	P23246	Splicing factor, proline- and glutamine-rich OS=Homo sapiens GN=SFPQ PE=1 SV=2	0	199.276	36.9165	26	107	25	1	707	76.1	9.44	High	High	High	High	High	High	0.986	0.945	0.831	0.994	0.888	1.015	0.959	0.843	1.009	0.901	1.059	1.043	0.879	1.053	0.94	1.204	1.186	1.137	1.197	1.069	1.006	0.991	0.95	0.836	0.893	1.127	1.11	1.064	0.936	1.12
High	IsMasterProtein	Q9H479	Fructosamine-3-kinase OS=Homo sapiens GN=FN3K PE=1 SV=1	0	27.704	18.4466	4	6	4	1	309	35.1	7.55	High	High	High	High	High	High	0.975	1.05	0.918	1.035	1.151	1.026	1.078	0.941	1.062	1.181	0.952	0.928	0.873	0.985	1.096	1.09	1.062	1.145	1.128	1.254	0.966	0.942	1.015	0.887	1.112	0.869	0.847	0.913	0.797	0.899
High	IsMasterProtein	Q9BZ29	Dedicator of cytokinesis protein 9 OS=Homo sapiens GN=DOCK9 PE=1 SV=2	0	11.854	2.12663	4	4	4	1	2069	236.3	7.49	High	High	High	High	High	High	0.88	1.104	1.334	1.083	1.228	1.136	1.254	1.516	1.231	1.395	0.906	0.797	1.209	0.981	1.112	0.75	0.66	0.827	0.812	0.92	0.923	0.812	1.019	1.231	1.133	0.814	0.717	0.899	1.086	0.882
High	IsMasterProtein	O43776	Asparagine--tRNA ligase, cytoplasmic OS=Homo sapiens GN=NARS PE=1 SV=1	0	111.057	31.2044	18	45	18	1	548	62.9	6.25	High	High	High	High	High	High	0.925	0.962	0.989	1.054	1.224	1.082	1.04	1.069	1.14	1.324	1.04	0.961	1.028	1.096	1.272	1.012	0.935	0.973	1.066	1.238	0.949	0.877	0.913	0.938	1.161	0.817	0.755	0.786	0.808	0.861
High	IsMasterProtein	Q9BRA2	Thioredoxin domain-containing protein 17 OS=Homo sapiens GN=TXNDC17 PE=1 SV=1	0	29.276	43.9024	5	14	5	1	123	13.9	5.52	High	High	High	High	High	High	1	0.936	0.885	0.825	0.761	1	0.936	0.885	0.825	0.76	1.068	1.069	0.946	0.881	0.813	1.129	1.13	1.057	0.932	0.859	1.212	1.213	1.135	1.073	0.922	1.315	1.315	1.231	1.164	1.084
High	IsMasterProtein	Q96I99	Succinate--CoA ligase [GDP-forming] subunit beta, mitochondrial OS=Homo sapiens GN=SUCLG2 PE=1 SV=2	0	120.035	36.1111	16	45	15	1	432	46.5	6.39	High	High	High	High	High	High	1.004	1.012	1.087	1.028	1.093	0.996	1.008	1.083	1.025	1.089	0.988	0.992	1.074	1.016	1.08	0.92	0.924	0.931	0.946	1.006	0.972	0.976	0.984	1.057	1.063	0.915	0.919	0.926	0.994	0.941
High	IsMasterProtein	P13073	Cytochrome c oxidase subunit 4 isoform 1, mitochondrial OS=Homo sapiens GN=COX4I1 PE=1 SV=1	0	57.243	32.5444	7	30	7	1	169	19.6	9.51	High	High	High	High	High	High	0.969	0.985	1.13	0.78	0.783	1.032	1.017	1.167	0.805	0.808	1.016	0.984	1.148	0.792	0.795	0.885	0.857	0.871	0.69	0.693	1.282	1.242	1.262	1.449	1.004	1.277	1.237	1.257	1.443	0.996
High	IsMasterProtein	E7EUU4	Eukaryotic translation initiation factor 4 gamma 1 OS=Homo sapiens GN=EIF4G1 PE=1 SV=1	0	306.895	26.4744	41	112	1	1	1560	171.5	5.31	High	High	High	High	High	High	1.143	0.659	0.644	0.732	0.648	0.875	0.576	0.564	0.64	0.567	1.519	1.735	0.978	1.111	0.984	1.553	1.774	1.023	1.136	1.007	1.367	1.562	0.9	0.88	0.886	1.543	1.763	1.016	0.993	1.128
High	IsMasterProtein	Q9NZZ3	Charged multivesicular body protein 5 OS=Homo sapiens GN=CHMP5 PE=1 SV=1	0	33.296	31.5068	6	15	6	1	219	24.6	4.83	High	High	High	High	High	High	1.036	0.904	0.923	1.183	0.958	0.965	0.873	0.891	1.142	0.925	1.106	1.146	1.021	1.308	1.06	1.083	1.122	0.979	1.282	1.038	0.845	0.875	0.764	0.78	0.81	1.044	1.081	0.944	0.964	1.235
High	IsMasterProtein	Q2TAL8	Glutamine-rich protein 1 OS=Homo sapiens GN=QRICH1 PE=1 SV=1	0	27.343	7.34536	6	9	6	1	776	86.4	5.87	High	High	High	High	High	High	0.996	0.973	0.917	0.938	1	1.004	0.977	0.92	0.942	1.004	1.028	1.024	0.942	0.964	1.028	1.091	1.087	1.061	1.023	1.091	1.066	1.062	1.037	0.977	1.066	1	0.996	0.973	0.917	0.938
High	IsMasterProtein	Q9BQL6	Fermitin family homolog 1 OS=Homo sapiens GN=FERMT1 PE=1 SV=1	0	20.168	8.71492	5	5	3	1	677	77.4	6.28	High	High	High	High	High	High	1.091	1.106	1.136	1.152	1.274	0.916	1.013	1.041	1.056	1.167	0.904	0.987	1.027	1.042	1.151	0.88	0.961	0.974	1.015	1.121	0.868	0.947	0.96	0.986	1.105	0.785	0.857	0.869	0.892	0.905
High	IsMasterProtein	P52594	Arf-GAP domain and FG repeat-containing protein 1 OS=Homo sapiens GN=AGFG1 PE=1 SV=2	0	62.824	21.1744	9	12	8	1	562	58.2	8.63	High	High	High	High	High	High	1.001	0.935	0.972	0.812	0.828	0.999	0.934	0.971	0.811	0.827	1.07	1.07	1.04	0.868	0.885	1.029	1.03	0.962	0.835	0.852	1.232	1.233	1.152	1.197	1.02	1.208	1.209	1.129	1.174	0.981
High	IsMasterProtein	Q9H7B4	Histone-lysine N-methyltransferase SMYD3 OS=Homo sapiens GN=SMYD3 PE=1 SV=4	0	10.035	7.94393	4	6	3	1	428	49.1	7.25	High	High	High	High	High	High	1.101	0.891	0.776	0.924	0.748	0.909	0.81	0.705	0.839	0.68	1.122	1.235	0.871	1.036	0.84	1.288	1.417	1.147	1.189	0.963	1.083	1.192	0.965	0.841	0.81	1.337	1.471	1.191	1.038	1.235
High	IsMasterProtein	A0A087WZM2	Ribonuclease T2 OS=Homo sapiens GN=RNASET2 PE=1 SV=1	0	8.922	3.26797	1	2	1	1	306	34.9	7.11	High	High	High	High	High	High	1.038	1.064	1.289	0.918	0.857	0.963	1.025	1.242	0.884	0.826	0.94	0.975	1.211	0.862	0.806	0.776	0.805	0.826	0.712	0.665	1.089	1.131	1.159	1.404	0.934	1.166	1.211	1.241	1.503	1.071
High	IsMasterProtein	Q9NVM4	Protein arginine N-methyltransferase 7 OS=Homo sapiens GN=PRMT7 PE=1 SV=1	0	7.237	1.87861	1	2	1	1	692	78.4	5.57	High	High	High	High	High	High	1.17	1.156	1.249	0.796	0.993	0.855	0.988	1.067	0.681	0.849	0.865	1.012	1.08	0.689	0.859	0.801	0.937	0.926	0.638	0.795	1.256	1.469	1.452	1.568	1.247	1.007	1.178	1.164	1.257	0.802
High	IsMasterProtein	O95433	Activator of 90 kDa heat shock protein ATPase homolog 1 OS=Homo sapiens GN=AHSA1 PE=1 SV=1	0	77.489	36.6864	12	30	12	1	338	38.3	5.53	High	High	High	High	High	High	1.002	1.018	0.966	0.889	0.901	0.998	1.016	0.965	0.887	0.9	0.983	0.984	0.949	0.873	0.886	1.035	1.037	1.053	0.92	0.933	1.125	1.127	1.145	1.087	1.014	1.11	1.111	1.129	1.072	0.986
High	IsMasterProtein	A0A087WWS1	THO complex subunit 1 OS=Homo sapiens GN=THOC1 PE=1 SV=1	0	83.419	30.137	19	35	18	1	657	75.6	4.98	High	High	High	High	High	High	1.086	1.077	1.166	1.203	1.234	0.921	0.992	1.073	1.108	1.137	0.929	1.008	1.082	1.118	1.146	0.858	0.932	0.924	1.032	1.059	0.831	0.902	0.895	0.969	1.025	0.81	0.88	0.873	0.945	0.975
High	IsMasterProtein	A6NMH8	Tetraspanin OS=Homo sapiens GN=CD81 PE=1 SV=1	0	11.045	13.1387	2	2	2	1	274	29.8	6.92	High	High	High	High	High	High	0.923	0.886	1.047	0.797	1.047	1.083	0.959	1.134	0.863	1.134	1.129	1.042	1.182	0.899	1.182	0.955	0.882	0.846	0.761	1.001	1.255	1.159	1.112	1.314	1.315	0.955	0.882	0.846	0.999	0.76
High	IsMasterProtein	B7ZC38	Endophilin-B2 OS=Homo sapiens GN=SH3GLB2 PE=1 SV=1	0	36.849	22.75	10	16	9	1	400	44.3	5.82	High	High	High	High	High	High	1.02	0.955	0.988	0.984	0.992	0.981	0.937	0.969	0.965	0.973	1.047	1.067	1.034	1.03	1.039	1.012	1.032	0.967	0.996	1.005	1.017	1.036	0.971	1.004	1.009	1.008	1.027	0.962	0.995	0.991
High	IsMasterProtein	Q9Y5L4	Mitochondrial import inner membrane translocase subunit Tim13 OS=Homo sapiens GN=TIMM13 PE=1 SV=1	0	28.366	36.8421	3	13	3	1	95	10.5	8.18	High	High	High	High	High	High	1.005	0.978	1.46	1.385	1.254	0.995	0.973	1.452	1.378	1.247	1.022	1.028	1.492	1.416	1.282	0.685	0.689	0.67	0.949	0.859	0.722	0.726	0.706	1.054	0.906	0.797	0.802	0.78	1.164	1.104
High	IsMasterProtein	Q8NBN7	Retinol dehydrogenase 13 OS=Homo sapiens GN=RDH13 PE=1 SV=2	0.002	4.34	6.34441	2	2	2	1	331	35.9	8.1	High	High	High	High	High	High	1.286	0.968	1.351	1.185	1.193	0.777	0.752	1.051	0.921	0.927	1.033	1.329	1.396	1.224	1.232	0.74	0.952	0.716	0.877	0.883	0.844	1.086	0.817	1.141	1.007	0.838	1.078	0.811	1.133	0.993
High	IsMasterProtein	Q13643	Four and a half LIM domains protein 3 OS=Homo sapiens GN=FHL3 PE=1 SV=4	0	9.124	12.1429	3	3	3	1	280	31.2	6.2	High	High	High	High	High	High	1.003	1.028	1.191	1.293	1.184	0.997	1.025	1.188	1.289	1.18	0.973	0.976	1.159	1.258	1.152	0.839	0.842	0.863	1.085	0.994	0.773	0.776	0.795	0.921	0.916	0.845	0.847	0.868	1.006	1.092
High	IsMasterProtein	P07741	Adenine phosphoribosyltransferase OS=Homo sapiens GN=APRT PE=1 SV=2	0	55.447	41.1111	10	31	10	1	180	19.6	6.02	High	High	High	High	High	High	0.993	0.955	1.008	0.766	0.812	1.007	0.962	1.015	0.771	0.818	1.047	1.039	1.055	0.802	0.85	0.993	0.986	0.948	0.76	0.806	1.306	1.297	1.248	1.316	1.061	1.231	1.223	1.176	1.24	0.943
High	IsMasterProtein	Q6N069	N-alpha-acetyltransferase 16, NatA auxiliary subunit OS=Homo sapiens GN=NAA16 PE=1 SV=2	0	32.508	6.25	6	9	1	1	864	101.4	7.87	High	High	High	High	High	High	0.981	1.182	1.158	1.287	1.354	1.019	1.205	1.18	1.312	1.38	0.846	0.83	0.979	1.089	1.145	0.864	0.847	1.021	1.112	1.169	0.777	0.762	0.919	0.9	1.052	0.738	0.725	0.873	0.855	0.95
High	IsMasterProtein	O14966	Ras-related protein Rab-7L1 OS=Homo sapiens GN=RAB29 PE=1 SV=1	0	13.109	10.8374	2	2	2	1	203	23.1	7.18	High	High	High	High	High	High	1.58	1.555	2.25	1.713	1.926	0.633	0.984	1.424	1.085	1.219	0.643	1.016	1.447	1.102	1.238	0.445	0.702	0.691	0.762	0.856	0.584	0.922	0.908	1.313	1.124	0.519	0.82	0.807	1.168	0.89
High	IsMasterProtein	P24752	Acetyl-CoA acetyltransferase, mitochondrial OS=Homo sapiens GN=ACAT1 PE=1 SV=1	0	156.054	47.541	18	68	18	1	427	45.2	8.85	High	High	High	High	High	High	0.989	0.994	0.931	0.737	0.871	1.011	1.005	0.941	0.745	0.881	1.007	0.995	0.937	0.741	0.877	1.074	1.062	1.067	0.791	0.936	1.358	1.343	1.349	1.264	1.182	1.148	1.135	1.141	1.069	0.846
High	IsMasterProtein	Q13247	Serine/arginine-rich splicing factor 6 OS=Homo sapiens GN=SRSF6 PE=1 SV=2	0	41.971	20.9302	9	36	4	1	344	39.6	11.43	High	High	High	High	High	High	0.998	0.944	0.841	1.179	0.921	1.002	0.946	0.843	1.181	0.923	1.06	1.057	0.891	1.249	0.976	1.189	1.187	1.122	1.401	1.095	0.848	0.847	0.801	0.714	0.781	1.086	1.084	1.025	0.913	1.28
High	IsMasterProtein	P53396	ATP-citrate synthase OS=Homo sapiens GN=ACLY PE=1 SV=3	0	383.407	41.9619	44	174	44	1	1101	120.8	7.33	High	High	High	High	High	High	0.984	0.974	1.032	0.788	0.921	1.016	0.99	1.049	0.801	0.936	1.027	1.01	1.06	0.81	0.946	0.969	0.954	0.944	0.764	0.893	1.268	1.248	1.235	1.309	1.169	1.085	1.068	1.057	1.12	0.856
High	IsMasterProtein	Q9NQW6	Anillin OS=Homo sapiens GN=ANLN PE=1 SV=2	0	179.925	27.758	33	64	33	1	1124	124.1	8.07	High	High	High	High	High	High	1.012	0.951	1.204	1.035	0.931	0.988	0.94	1.19	1.023	0.92	1.052	1.064	1.266	1.088	0.979	0.831	0.84	0.79	0.859	0.773	0.966	0.978	0.919	1.164	0.899	1.074	1.087	1.021	1.294	1.112
High	IsMasterProtein	Q9BTY2	Plasma alpha-L-fucosidase OS=Homo sapiens GN=FUCA2 PE=1 SV=2	0	7.736	4.28266	2	3	2	1	467	54	6.25	High	High	High	High	High	High	1.045	0.943	1.046	2.237	2.001	0.957	0.903	1.001	2.141	1.915	1.06	1.108	1.109	2.371	2.121	0.956	0.999	0.902	2.139	1.914	0.447	0.467	0.422	0.468	0.895	0.5	0.522	0.471	0.523	1.118
High	IsMasterProtein	Q9P032	NADH dehydrogenase [ubiquinone] 1 alpha subcomplex assembly factor 4 OS=Homo sapiens GN=NDUFAF4 PE=1 SV=1	0	11.78	11.4286	2	4	2	1	175	20.3	8.82	High	High	High	High	High	High	1.022	1.031	0.957	1.057	1.106	0.978	1.008	0.936	1.034	1.082	0.97	0.992	0.929	1.026	1.073	1.045	1.068	1.077	1.105	1.156	0.946	0.967	0.975	0.905	1.046	0.904	0.924	0.932	0.865	0.956
High	IsMasterProtein	A0A087WX97	Bcl-2-like protein 13 OS=Homo sapiens GN=BCL2L13 PE=1 SV=1	0	9.868	6.67976	3	3	3	1	509	54.4	4.54	High	High	High	High	High	High
High	IsMasterProtein	Q9H267	Vacuolar protein sorting-associated protein 33B OS=Homo sapiens GN=VPS33B PE=1 SV=2	0	52.036	17.5041	10	15	10	1	617	70.5	6.71	High	High	High	High	High	High	0.976	0.95	1	0.924	1.038	1.025	0.973	1.025	0.947	1.064	1.053	1.027	1.053	0.972	1.093	1	0.976	0.95	0.924	1.038	1.082	1.056	1.028	1.082	1.124	0.963	0.94	0.915	0.963	0.89
High	IsMasterProtein	Q15907	Ras-related protein Rab-11B OS=Homo sapiens GN=RAB11B PE=1 SV=4	0	81.613	45.4128	11	39	11	1	218	24.5	5.94	High	High	High	High	High	High	0.974	0.936	0.934	0.879	0.924	1.026	0.961	0.958	0.902	0.949	1.068	1.041	0.997	0.939	0.987	1.071	1.043	1.003	0.941	0.99	1.138	1.109	1.065	1.062	1.052	1.082	1.054	1.013	1.01	0.951
High	IsMasterProtein	Q8WVZ9	Kelch repeat and BTB domain-containing protein 7 OS=Homo sapiens GN=KBTBD7 PE=1 SV=1	0.01	2.351	1.31579	1	1	1	1	684	77.1	5.57	High	High	High	High	High	High	1.181	1.07	1.011	1.401	1.479	0.847	0.906	0.856	1.186	1.252	0.935	1.104	0.945	1.31	1.382	0.989	1.169	1.058	1.386	1.463	0.714	0.843	0.764	0.722	1.056	0.676	0.799	0.723	0.684	0.947
High	IsMasterProtein	Q8WUA4	General transcription factor 3C polypeptide 2 OS=Homo sapiens GN=GTF3C2 PE=1 SV=2	0	20.058	5.15917	4	5	4	1	911	100.6	7.31	High	High	High	High	High	High	1.003	0.994	1.025	0.974	1.129	0.997	0.991	1.022	0.972	1.126	1.006	1.009	1.031	0.98	1.136	0.976	0.979	0.97	0.951	1.102	1.026	1.029	1.02	1.052	1.159	0.885	0.888	0.88	0.907	0.863
High	IsMasterProtein	Q9P015	39S ribosomal protein L15, mitochondrial OS=Homo sapiens GN=MRPL15 PE=1 SV=1	0	21.953	25	6	7	6	1	296	33.4	10.01	High	High	High	High	High	High	0.998	1.043	1.262	0.891	0.907	1.002	1.044	1.265	0.892	0.908	0.959	0.957	1.211	0.854	0.869	0.792	0.791	0.826	0.706	0.718	1.122	1.121	1.17	1.417	1.018	1.103	1.101	1.15	1.393	0.983
High	IsMasterProtein	Q86WJ1	Chromodomain-helicase-DNA-binding protein 1-like OS=Homo sapiens GN=CHD1L PE=1 SV=2	0	12.189	3.9019	3	3	3	1	897	100.9	6.9	High	High	High	High	High	High	1.02	0.994	1.013	0.916	1.073	0.98	0.974	0.993	0.898	1.052	1.006	1.027	1.019	0.922	1.079	0.988	1.008	0.981	0.905	1.059	1.091	1.114	1.085	1.105	1.171	0.932	0.951	0.926	0.944	0.854
High	IsMasterProtein	Q9BQC3	2-(3-amino-3-carboxypropyl)histidine synthase subunit 2 OS=Homo sapiens GN=DPH2 PE=1 SV=1	0.001	5.316	3.88548	1	1	1	1	489	52.1	5.53	High	Not Found	High	High	Not Found	Not Found	0.01	1.961	1.881	0.01	0.01	100	100	100			0.51	0.01	0.959	0.01	0.01	0.532	0.01	1.042	0.01	0.01	100		100	100		100		100	100
High	IsMasterProtein	Q9BZK3	Putative nascent polypeptide-associated complex subunit alpha-like protein OS=Homo sapiens GN=NACAP1 PE=5 SV=1	0	18.591	13.1455	2	4	1	1	213	23.3	4.59	High	High	High	High	High	High	0.885	1.105	1.151	1.217	1.431	1.13	1.249	1.301	1.376	1.617	0.905	0.801	1.042	1.102	1.295	0.868	0.769	0.96	1.057	1.243	0.821	0.727	0.908	0.946	1.175	0.699	0.618	0.772	0.805	0.851
High	IsMasterProtein	P13693	Translationally-controlled tumor protein OS=Homo sapiens GN=TPT1 PE=1 SV=1	0	55.954	44.7674	9	27	9	1	172	19.6	4.93	High	High	High	High	High	High	0.964	1.006	1.185	1.142	0.947	1.037	1.044	1.229	1.185	0.982	0.994	0.958	1.178	1.135	0.941	0.844	0.813	0.849	0.964	0.799	0.875	0.844	0.881	1.037	0.829	1.056	1.018	1.063	1.252	1.207
High	IsMasterProtein	E9PI68	Signal peptidase complex subunit 2 OS=Homo sapiens GN=SPCS2 PE=1 SV=1	0	6.501	7.393	3	4	3	1	257	28.5	8.79	High	High	High	High	High	High	0.963	1.013	0.944	0.866	0.943	1.039	1.052	0.981	0.9	0.98	0.987	0.95	0.932	0.855	0.931	1.059	1.02	1.073	0.918	0.999	1.154	1.111	1.169	1.09	1.088	1.061	1.021	1.074	1.001	0.919
High	IsMasterProtein	P01100	Proto-oncogene c-Fos OS=Homo sapiens GN=FOS PE=1 SV=1	0.002	3.991	3.15789	1	1	1	1	380	40.7	4.87	High	High	High	High	High	High	0.739	1.22	1.342	1.174	1.327	1.353	1.65	1.815	1.588	1.795	0.819	0.606	1.1	0.962	1.087	0.745	0.551	0.909	0.875	0.989	0.852	0.63	1.039	1.143	1.13	0.754	0.557	0.92	1.011	0.885
High	IsMasterProtein	Q16134	Electron transfer flavoprotein-ubiquinone oxidoreductase, mitochondrial OS=Homo sapiens GN=ETFDH PE=1 SV=2	0	53.093	18.8006	11	16	11	1	617	68.5	7.55	High	High	High	High	High	High	1.017	1.046	1.058	0.964	1.053	0.983	1.028	1.04	0.948	1.035	0.956	0.973	1.012	0.922	1.007	0.945	0.961	0.988	0.912	0.995	1.037	1.055	1.084	1.097	1.092	0.95	0.966	0.993	1.005	0.916
High	IsMasterProtein	P06576	ATP synthase subunit beta, mitochondrial OS=Homo sapiens GN=ATP5B PE=1 SV=3	0	296.727	50.8507	21	136	21	1	529	56.5	5.4	High	High	High	High	High	High	0.957	0.976	1.048	0.869	0.959	1.045	1.02	1.095	0.908	1.003	1.025	0.981	1.074	0.89	0.983	0.954	0.913	0.931	0.829	0.915	1.151	1.102	1.123	1.207	1.105	1.042	0.997	1.017	1.092	0.905
High	IsMasterProtein	P25705	ATP synthase subunit alpha, mitochondrial OS=Homo sapiens GN=ATP5A1 PE=1 SV=1	0	242.658	43.7613	28	134	28	1	553	59.7	9.13	High	High	High	High	High	High	0.967	0.987	1.099	0.896	0.961	1.035	1.021	1.137	0.927	0.995	1.014	0.98	1.114	0.908	0.975	0.91	0.88	0.898	0.815	0.875	1.116	1.079	1.101	1.227	1.073	1.04	1.005	1.026	1.143	0.932
High	IsMasterProtein	A6NDU8	UPF0600 protein C5orf51 OS=Homo sapiens GN=C5orf51 PE=1 SV=1	0	7.347	8.5034	2	3	2	1	294	33.6	5.26	High	High	High	High	High	High	0.844	0.813	1.136	1.297	1.238	1.185	0.963	1.347	1.537	1.467	1.23	1.038	1.398	1.595	1.523	0.88	0.743	0.715	1.141	1.089	0.771	0.651	0.627	0.876	0.955	0.808	0.682	0.657	0.918	1.048
High	IsMasterProtein	Q9UHB6	LIM domain and actin-binding protein 1 OS=Homo sapiens GN=LIMA1 PE=1 SV=1	0	160.186	37.4177	25	53	25	1	759	85.2	6.84	High	High	High	High	High	High	0.941	0.856	0.842	0.72	0.635	1.063	0.91	0.895	0.765	0.675	1.168	1.099	0.984	0.841	0.742	1.187	1.117	1.016	0.855	0.754	1.389	1.307	1.189	1.17	0.882	1.575	1.482	1.349	1.327	1.134
High	IsMasterProtein	A0A1W2PRS1	Lysosome membrane protein 2 (Fragment) OS=Homo sapiens GN=SCARB2 PE=1 SV=1	0	46.234	14.6435	8	20	8	1	519	58.1	5.15	High	High	High	High	High	High	1.01	1.051	1.305	1.213	1.157	0.99	1.041	1.292	1.201	1.145	0.951	0.961	1.242	1.154	1.101	0.766	0.774	0.805	0.929	0.887	0.824	0.833	0.867	1.076	0.954	0.864	0.873	0.908	1.128	1.048
High	IsMasterProtein	Q93052	Lipoma-preferred partner OS=Homo sapiens GN=LPP PE=1 SV=1	0	32.98	13.7255	7	12	6	1	612	65.7	7.37	High	High	High	High	High	High	0.998	0.916	0.78	1.097	0.922	1.002	0.918	0.782	1.099	0.924	1.091	1.089	0.852	1.197	1.006	1.282	1.279	1.174	1.405	1.182	0.912	0.91	0.836	0.712	0.841	1.084	1.082	0.994	0.846	1.189
High	IsMasterProtein	P51572	B-cell receptor-associated protein 31 OS=Homo sapiens GN=BCAP31 PE=1 SV=3	0	109.079	42.6829	16	42	16	1	246	28	8.44	High	High	High	High	High	High	0.912	0.923	0.896	0.788	0.749	1.097	1.012	0.983	0.864	0.821	1.084	0.988	0.971	0.854	0.812	1.116	1.017	1.029	0.879	0.836	1.269	1.157	1.171	1.137	0.95	1.335	1.218	1.232	1.197	1.052
High	IsMasterProtein	A0A1W2PPJ5	Protein cereblon OS=Homo sapiens GN=CRBN PE=1 SV=1	0.001	5.67	2.44898	1	3	1	1	490	55.7	5.85	High	High	High	High	High	High	0.896	1.074	1.32	0.997	1.03	1.116	1.199	1.474	1.113	1.149	0.931	0.834	1.229	0.928	0.959	0.757	0.679	0.814	0.755	0.78	1.003	0.898	1.077	1.324	1.033	0.971	0.87	1.043	1.282	0.968
High	IsMasterProtein	Q13488	V-type proton ATPase 116 kDa subunit a isoform 3 OS=Homo sapiens GN=TCIRG1 PE=1 SV=3	0	17.686	3.73494	3	7	3	1	830	92.9	7.12	High	High	High	High	High	High	0.889	0.923	1.105	1.15	1.278	1.125	1.038	1.243	1.294	1.438	1.084	0.963	1.198	1.246	1.385	0.905	0.804	0.835	1.04	1.156	0.87	0.773	0.803	0.961	1.111	0.783	0.696	0.722	0.865	0.9
High	IsMasterProtein	P08134	Rho-related GTP-binding protein RhoC OS=Homo sapiens GN=RHOC PE=1 SV=1	0	59.919	39.3782	8	23	1	1	193	22	6.58	High	High	High	High	High	High	0.883	0.85	0.564	0.408	0.421	1.133	0.963	0.639	0.463	0.477	1.177	1.039	0.664	0.48	0.495	1.774	1.565	1.507	0.724	0.747	2.45	2.162	2.082	1.381	1.031	2.375	2.096	2.019	1.339	0.97
High	IsMasterProtein	Q96AP7	Endothelial cell-selective adhesion molecule OS=Homo sapiens GN=ESAM PE=1 SV=1	0	11.942	10	3	4	3	1	390	41.2	9.32	High	High	High	High	High	High	1.002	0.99	0.904	0.949	1.04	0.998	0.988	0.903	0.947	1.038	1.01	1.012	0.913	0.958	1.051	1.106	1.108	1.095	1.049	1.15	1.054	1.056	1.044	0.953	1.096	0.962	0.963	0.952	0.869	0.912
High	IsMasterProtein	P35269	General transcription factor IIF subunit 1 OS=Homo sapiens GN=GTF2F1 PE=1 SV=2	0	52.957	22.824	11	12	11	1	517	58.2	7.49	High	High	High	High	High	High	1.022	0.968	1.085	1.317	1.054	0.979	0.947	1.062	1.289	1.032	1.034	1.056	1.122	1.361	1.09	0.922	0.942	0.892	1.213	0.972	0.759	0.776	0.735	0.824	0.801	0.948	0.969	0.918	1.029	1.249
High	IsMasterProtein	Q7Z5K2	Wings apart-like protein homolog OS=Homo sapiens GN=WAPL PE=1 SV=1	0	32.323	6.80672	6	6	6	1	1190	132.9	5.44	High	High	High	High	High	High	1.113	0.979	1.054	1.15	1.037	0.899	0.88	0.947	1.033	0.932	1.021	1.137	1.076	1.174	1.06	0.949	1.056	0.929	1.091	0.984	0.87	0.968	0.852	0.917	0.902	0.964	1.073	0.944	1.016	1.108
High	IsMasterProtein	Q0VG06	Fanconi anemia core complex-associated protein 100 OS=Homo sapiens GN=FAAP100 PE=1 SV=3	0.001	4.716	1.36209	1	1	1	1	881	93.4	5.29	High	High	High	High	High	High
High	IsMasterProtein	Q96SQ9	Cytochrome P450 2S1 OS=Homo sapiens GN=CYP2S1 PE=1 SV=2	0	18.104	6.94444	3	6	3	1	504	55.8	8.62	High	High	High	High	High	High	0.971	1.103	1.3	1.224	1.342	1.03	1.136	1.339	1.261	1.382	0.907	0.88	1.179	1.11	1.217	0.769	0.747	0.848	0.942	1.032	0.817	0.793	0.901	1.062	1.096	0.745	0.724	0.822	0.969	0.912
High	IsMasterProtein	P30622	CAP-Gly domain-containing linker protein 1 OS=Homo sapiens GN=CLIP1 PE=1 SV=2	0	272.485	31.363	50	101	5	1	1438	162.1	5.36	High	High	High	High	High	High	1.001	0.981	1.009	1.235	0.972	0.999	0.98	1.008	1.235	0.971	1.02	1.02	1.029	1.26	0.991	0.991	0.992	0.972	1.225	0.963	0.809	0.81	0.794	0.817	0.786	1.029	1.03	1.009	1.038	1.272
High	IsMasterProtein	A6NEM2	Host cell factor 1 OS=Homo sapiens GN=HCFC1 PE=1 SV=2	0	158.65	14.2788	24	46	1	1	2080	213.3	7.33	High	High	High	High	High	High	1.057	0.998	1.051	1.129	1.034	0.946	0.945	0.994	1.069	0.979	1.002	1.059	1.053	1.131	1.036	0.952	1.006	0.95	1.075	0.984	0.885	0.936	0.884	0.93	0.916	0.967	1.022	0.965	1.016	1.092
High	IsMasterProtein	Q32P41	tRNA (guanine(37)-N1)-methyltransferase OS=Homo sapiens GN=TRMT5 PE=1 SV=2	0	18.85	7.85855	3	5	3	1	509	58.2	8.62	High	High	High	High	High	High	1.01	0.993	1.364	1.227	1.283	0.99	0.984	1.351	1.215	1.27	1.007	1.017	1.374	1.236	1.292	0.733	0.74	0.728	0.9	0.94	0.815	0.823	0.809	1.112	1.045	0.779	0.787	0.774	1.063	0.957
High	IsMasterProtein	Q13206	Probable ATP-dependent RNA helicase DDX10 OS=Homo sapiens GN=DDX10 PE=1 SV=2	0	22.595	7.77143	6	6	6	1	875	100.8	8.63	High	High	High	High	High	High	1.038	1.024	0.797	1.144	1.169	0.963	0.987	0.768	1.102	1.126	0.976	1.014	0.778	1.117	1.142	1.254	1.302	1.285	1.435	1.467	0.874	0.907	0.895	0.697	1.022	0.855	0.888	0.876	0.682	0.979
High	IsMasterProtein	O75093	Slit homolog 1 protein OS=Homo sapiens GN=SLIT1 PE=2 SV=4	0.002	4.194	0.586701	1	2	1	1	1534	167.8	6.57	High	High	High	High	High	High	1.052	1.054	1.155	1.294	1.317	0.95	1.002	1.098	1.23	1.252	0.949	0.998	1.095	1.228	1.25	0.866	0.911	0.913	1.121	1.141	0.773	0.813	0.815	0.892	1.018	0.759	0.799	0.8	0.877	0.982
High	IsMasterProtein	P16402	Histone H1.3 OS=Homo sapiens GN=HIST1H1D PE=1 SV=2	0	135.293	38.4615	13	99	2	1	221	22.3	11.02	High	High	High	High	High	High	0.678	1.283	0.598	2.311	2.087	1.474	1.892	0.881	3.407	3.076	0.779	0.529	0.466	1.801	1.626	1.672	1.134	2.146	3.865	3.49	0.433	0.293	0.555	0.259	0.903	0.479	0.325	0.615	0.287	1.108
High	IsMasterProtein	Q9GZY8	Mitochondrial fission factor OS=Homo sapiens GN=MFF PE=1 SV=1	0	6.854	5.26316	1	1	1	1	342	38.4	8.95	High	High	High	High	High	High
High	IsMasterProtein	Q99447	Ethanolamine-phosphate cytidylyltransferase OS=Homo sapiens GN=PCYT2 PE=1 SV=1	0	41.408	20.5656	8	13	8	1	389	43.8	6.92	High	High	High	High	High	High	1.017	0.99	1.008	1.022	1.15	0.983	0.973	0.991	1.005	1.131	1.011	1.028	1.019	1.033	1.162	0.992	1.009	0.981	1.013	1.14	0.979	0.995	0.968	0.987	1.125	0.87	0.884	0.861	0.877	0.889
High	IsMasterProtein	H7BYY1	Tropomyosin 1 (Alpha), isoform CRA_m OS=Homo sapiens GN=TPM1 PE=1 SV=1	0	105.706	45.9677	16	79	5	1	248	28.7	4.82	High	High	High	High	High	High	0.944	0.973	1.066	1.336	1.023	1.059	1.03	1.129	1.415	1.084	1.028	0.971	1.096	1.373	1.052	0.938	0.886	0.913	1.253	0.96	0.749	0.707	0.728	0.798	0.766	0.977	0.923	0.95	1.041	1.305
[truncated: 4,417 more rows]
[truncated: 10 more columns]
