# Supplementary material for: Inhibition of Mitochondrial Complex Function—The Hepatotoxicity Mechanism of Emodin Based on Quantitative Proteomic Analyses
Source: Cells. 2019 Mar 20;8(3):263. doi: 10.3390/cells8030263 (PMC6468815; doi:10.3390/cells8030263)
Supplement: Supplementary file 1 [file cells-08-00263-s001.zip › Supplementary data/TMT_ResultStatistics.xlsx]

## Sheet: B001-TMT_ResultStatistics
Name	Arithmetic Mean	Median	SD	IQR	CV	Sum	Minimum	Maximum	Count
Proteins - # AAs	415.262	240	628.421	357	1.51331	9327610	10	35991	22462
Proteins - # Decoy Proteins	81.7972	0	240.6	14	2.94142	1837328	0	1499	22462
Proteins - # Peptides	4.9419	3	7.41475	5	1.50038	111005	1	262	22462
Proteins - # Peptides Mascot	4.9419	3	7.41475	5	1.50038	111005	1	262	22462
Proteins - # Protein Groups	1.07497	1	0.647047	0	0.601921	24146	0	12	22462
Proteins - # Protein Unique Peptides	0.763957	0	4.08312	0	5.3447	17160	0	235	22462
Proteins - # PSMs	13.1138	5	27.5671	11	2.10214	294563	1	761	22462
Proteins - # PSMs Mascot	13.1138	5	27.5671	11	2.10214	294563	1	761	22462
Proteins - # Unique Peptides	4.21169	2	6.67059	4	1.58383	94603	0	253	22462
Proteins - Abundance Ratio (log2): (F1, 126) / (F1, 127C)	-0.0206065	-0.00729933	0.378342	0.136312	-18.3603	-429.769	-6.64386	6.64386	20856
Proteins - Abundance Ratio (log2): (F1, 126) / (F1, 127N)	0.0129481	-0.00285189	0.452621	0.145509	34.9564	270.046	-6.64386	6.64386	20856
Proteins - Abundance Ratio (log2): (F1, 126) / (F1, 129C)	-0.0339162	-0.0536306	0.522487	0.325241	-15.4052	-707.357	-6.64386	6.64386	20856
Proteins - Abundance Ratio (log2): (F1, 126) / (F1, 130C)	-0.0529008	-0.101817	0.650528	0.37068	-12.2971	-1103.3	-6.64386	6.64386	20856
Proteins - Abundance Ratio (log2): (F1, 126) / (F1, 130N)	0.0112862	-0.0578125	0.763145	0.450687	67.6173	235.386	-6.64386	6.64386	20856
Proteins - Abundance Ratio (log2): (F1, 127C) / (F1, 126)	0.0206065	0.00729933	0.378342	0.136312	18.3603	429.769	-6.64386	6.64386	20856
Proteins - Abundance Ratio (log2): (F1, 127C) / (F1, 127N)	0.032761	0.00472239	0.467335	0.163756	14.265	683.262	-6.64386	6.64386	20856
Proteins - Abundance Ratio (log2): (F1, 127C) / (F1, 129C)	-0.0125188	-0.0391064	0.467878	0.271296	-37.3741	-261.092	-6.64386	6.64386	20856
Proteins - Abundance Ratio (log2): (F1, 127C) / (F1, 130C)	-0.0306968	-0.0843499	0.600661	0.320207	-19.5675	-640.213	-6.64386	6.64386	20856
Proteins - Abundance Ratio (log2): (F1, 127C) / (F1, 130N)	0.0328192	-0.0395637	0.730968	0.414105	22.2725	684.478	-6.64386	6.64386	20856
Proteins - Abundance Ratio (log2): (F1, 127N) / (F1, 126)	-0.0129481	0.00285189	0.452621	0.145509	-34.9564	-270.046	-6.64386	6.64386	20856
Proteins - Abundance Ratio (log2): (F1, 127N) / (F1, 127C)	-0.032761	-0.00472239	0.467335	0.163756	-14.265	-683.262	-6.64386	6.64386	20856
Proteins - Abundance Ratio (log2): (F1, 127N) / (F1, 129C)	-0.0456768	-0.0544239	0.568207	0.315999	-12.4397	-952.635	-6.64386	6.64386	20856
Proteins - Abundance Ratio (log2): (F1, 127N) / (F1, 130C)	-0.0635072	-0.0939462	0.690763	0.377335	-10.8769	-1324.51	-6.64386	6.64386	20856
Proteins - Abundance Ratio (log2): (F1, 127N) / (F1, 130N)	6.8e-05	-0.0537128	0.734025	0.422139	10792.8	1.41843	-6.64386	6.64386	20856
Proteins - Abundance Ratio (log2): (F1, 129C) / (F1, 126)	0.0339162	0.0536306	0.522487	0.325241	15.4052	707.357	-6.64386	6.64386	20856
Proteins - Abundance Ratio (log2): (F1, 129C) / (F1, 127C)	0.0125188	0.0391064	0.467878	0.271296	37.3741	261.092	-6.64386	6.64386	20856
Proteins - Abundance Ratio (log2): (F1, 129C) / (F1, 127N)	0.0456768	0.0544239	0.568207	0.315999	12.4397	952.635	-6.64386	6.64386	20856
Proteins - Abundance Ratio (log2): (F1, 129C) / (F1, 130C)	-0.015492	-0.0317707	0.421456	0.140773	-27.2047	-323.102	-6.64386	6.64386	20856
Proteins - Abundance Ratio (log2): (F1, 129C) / (F1, 130N)	0.050231	0.0184943	0.61301	0.312363	12.2038	1047.62	-6.64386	6.64386	20856
Proteins - Abundance Ratio (log2): (F1, 130C) / (F1, 126)	0.0529008	0.101817	0.650528	0.37068	12.2971	1103.3	-6.64386	6.64386	20856
Proteins - Abundance Ratio (log2): (F1, 130C) / (F1, 127C)	0.0306968	0.0843499	0.600661	0.320207	19.5675	640.213	-6.64386	6.64386	20856
Proteins - Abundance Ratio (log2): (F1, 130C) / (F1, 127N)	0.0635072	0.0939462	0.690763	0.377335	10.8769	1324.51	-6.64386	6.64386	20856
Proteins - Abundance Ratio (log2): (F1, 130C) / (F1, 129C)	0.015492	0.0317707	0.421456	0.140773	27.2047	323.102	-6.64386	6.64386	20856
Proteins - Abundance Ratio (log2): (F1, 130C) / (F1, 130N)	0.0673258	0.0552972	0.569273	0.277234	8.4555	1404.15	-6.64386	6.64386	20856
Proteins - Abundance Ratio (log2): (F1, 130N) / (F1, 126)	-0.0112862	0.0578125	0.763145	0.450687	-67.6173	-235.386	-6.64386	6.64386	20856
Proteins - Abundance Ratio (log2): (F1, 130N) / (F1, 127C)	-0.0328192	0.0395637	0.730968	0.414105	-22.2725	-684.478	-6.64386	6.64386	20856
Proteins - Abundance Ratio (log2): (F1, 130N) / (F1, 127N)	-6.8e-05	0.0537128	0.734025	0.422139	-10792.8	-1.41843	-6.64386	6.64386	20856
Proteins - Abundance Ratio (log2): (F1, 130N) / (F1, 129C)	-0.050231	-0.0184943	0.61301	0.312363	-12.2038	-1047.62	-6.64386	6.64386	20856
Proteins - Abundance Ratio (log2): (F1, 130N) / (F1, 130C)	-0.0673258	-0.0552972	0.569273	0.277234	-8.4555	-1404.15	-6.64386	6.64386	20856
Proteins - Abundance Ratio: (F1, 126) / (F1, 127C)	1.11937	0.994698	3.5634	0.0940033	3.18339	23345.6	0	100	20856
Proteins - Abundance Ratio: (F1, 126) / (F1, 127N)	1.30375	0.997536	5.43497	0.101038	4.16874	27190.9	0	100	20856
Proteins - Abundance Ratio: (F1, 126) / (F1, 129C)	1.17706	0.962967	3.83709	0.218494	3.2599	24548.7	0	100	20856
Proteins - Abundance Ratio: (F1, 126) / (F1, 130C)	1.35662	0.931342	5.39409	0.242102	3.97613	28293.6	0	100	20856
Proteins - Abundance Ratio: (F1, 126) / (F1, 130N)	1.78299	0.959342	8.31569	0.303892	4.66392	37185.9	0	100	20856
Proteins - Abundance Ratio: (F1, 127C) / (F1, 126)	1.12292	1.00507	3.08977	0.0960542	2.75156	23419.6	0	100	20856
Proteins - Abundance Ratio: (F1, 127C) / (F1, 127N)	1.31	1.00328	5.28583	0.115126	4.035	27321.3	0	100	20856
Proteins - Abundance Ratio: (F1, 127C) / (F1, 129C)	1.15708	0.972707	3.65746	0.183943	3.16093	24132.2	0	100	20856
Proteins - Abundance Ratio: (F1, 127C) / (F1, 130C)	1.31719	0.942732	5.14435	0.211818	3.90555	27471.4	0	100	20856
Proteins - Abundance Ratio: (F1, 127C) / (F1, 130N)	1.75661	0.972064	8.21299	0.283169	4.67549	36635.8	0	100	20856
Proteins - Abundance Ratio: (F1, 127N) / (F1, 126)	1.09359	1.00198	2.99014	0.101672	2.73425	22807.8	0	100	20856
Proteins - Abundance Ratio: (F1, 127N) / (F1, 127C)	1.09543	0.996481	3.21806	0.113386	2.93771	22846.3	0	100	20856
Proteins - Abundance Ratio: (F1, 127N) / (F1, 129C)	1.1457	0.962397	3.65745	0.213466	3.19233	23894.7	0	100	20856
Proteins - Abundance Ratio: (F1, 127N) / (F1, 130C)	1.30872	0.936281	5.15405	0.248184	3.93822	27294.8	0	100	20856
Proteins - Abundance Ratio: (F1, 127N) / (F1, 130N)	1.64253	0.962264	7.59984	0.286489	4.6269	34256.7	0	100	20856
Proteins - Abundance Ratio: (F1, 129C) / (F1, 126)	1.15382	1.03787	3.07591	0.235675	2.66586	24064	0	100	20856
Proteins - Abundance Ratio: (F1, 129C) / (F1, 127C)	1.14723	1.02748	3.43141	0.194567	2.99103	23926.7	0	100	20856
Proteins - Abundance Ratio: (F1, 129C) / (F1, 127N)	1.34573	1.03844	5.39354	0.22804	4.00789	28066.6	0	100	20856
Proteins - Abundance Ratio: (F1, 129C) / (F1, 130C)	1.18932	0.978219	4.39107	0.096043	3.69208	24804.5	0	100	20856
Proteins - Abundance Ratio: (F1, 129C) / (F1, 130N)	1.65691	1.0129	7.883	0.219333	4.75765	34556.6	0	100	20856
Proteins - Abundance Ratio: (F1, 130C) / (F1, 126)	1.20437	1.07312	3.37041	0.27531	2.79847	25118.4	0	100	20856
Proteins - Abundance Ratio: (F1, 130C) / (F1, 127C)	1.19891	1.06021	3.75855	0.235279	3.13497	25004.4	0	100	20856
Proteins - Abundance Ratio: (F1, 130C) / (F1, 127N)	1.40903	1.06729	5.68857	0.279593	4.03723	29386.7	0	100	20856
Proteins - Abundance Ratio: (F1, 130C) / (F1, 129C)	1.12898	1.02227	3.28835	0.100138	2.91267	23546	0	100	20856
Proteins - Abundance Ratio: (F1, 130C) / (F1, 130N)	1.58959	1.03907	7.39476	0.197267	4.65199	33152.5	0	100	20856
Proteins - Abundance Ratio: (F1, 130N) / (F1, 126)	1.1048	1.04089	1.9712	0.327217	1.78422	23041.7	0	100	20856
Proteins - Abundance Ratio: (F1, 130N) / (F1, 127C)	1.10678	1.0278	2.66821	0.29568	2.41079	23083	0	100	20856
Proteins - Abundance Ratio: (F1, 130N) / (F1, 127N)	1.20273	1.03793	3.82542	0.304887	3.18062	25084.1	0	100	20856
Proteins - Abundance Ratio: (F1, 130N) / (F1, 129C)	1.04381	0.986019	2.0667	0.217517	1.97995	21769.8	0	100	20856
Proteins - Abundance Ratio: (F1, 130N) / (F1, 130C)	1.03348	0.9613	2.28175	0.188801	2.20782	21554.4	0	100	20856
Proteins - Abundance: F1: 126, Sample	2236.34	686.7	4898.88	1937.82	2.19058	4.66411e+07	0	158780	20856
Proteins - Abundance: F1: 127C, Sample	1997.72	619.95	4344.38	1735.15	2.17467	4.16644e+07	0	139805	20856
Proteins - Abundance: F1: 127N, Sample	1720.73	529.7	3766.85	1499.62	2.1891	3.58875e+07	0	121680	20856
Proteins - Abundance: F1: 129C, Sample	1964.46	629.2	4188.57	1714.2	2.13217	4.09708e+07	0	139575	20856
Proteins - Abundance: F1: 130C, Sample	1758.86	581	3704.65	1543.2	2.10628	36682868	0	122858	20856
Proteins - Abundance: F1: 130N, Sample	1107.79	363.9	2410.32	960.975	2.17579	2.3104e+07	0	86111	20856
Proteins - Abundances (Normalized): F1: 126, Sample	2263.11	694.92	4957.53	1961.02	2.19058	4.71995e+07	0	160681	20856
Proteins - Abundances (Normalized): F1: 127C, Sample	2264.96	702.883	4925.54	1967.27	2.17467	4.7238e+07	0	158508	20856
Proteins - Abundances (Normalized): F1: 127N, Sample	2271.14	699.136	4971.76	1979.31	2.1891	4.73669e+07	0	160602	20856
Proteins - Abundances (Normalized): F1: 129C, Sample	2254.52	722.104	4807.04	1967.31	2.13217	4.70204e+07	0	160184	20856
Proteins - Abundances (Normalized): F1: 130C, Sample	2247.37	742.367	4733.58	1971.81	2.10628	4.68712e+07	0	156981	20856
Proteins - Abundances (Normalized): F1: 130N, Sample	2246.62	737.998	4888.18	1948.88	2.17579	4.68555e+07	0	174635	20856
Proteins - Abundances (Scaled): F1: 126, Sample	99.5639	96.7661	27.4407	16.9596	0.275609	2.07651e+06	0	761.22	20856
Proteins - Abundances (Scaled): F1: 127C, Sample	100.293	97.955	25.2869	14.114	0.25213	2.09171e+06	0	1000	20856
Proteins - Abundances (Scaled): F1: 127N, Sample	99.0596	97.2269	29.9751	15.9606	0.302597	2.06599e+06	0	1000	20856
Proteins - Abundances (Scaled): F1: 129C, Sample	100.793	99.9584	17.0409	12.126	0.169068	2.10215e+06	0	1000	20856
Proteins - Abundances (Scaled): F1: 130C, Sample	103.33	102.372	22.81	15.3508	0.22075	2.15504e+06	0	1000	20856
Proteins - Abundances (Scaled): F1: 130N, Sample	100.529	99.9051	22.1095	20.6051	0.219931	2.09664e+06	0	1000	20856
Proteins - Abundances Count: F1: 126, Sample	4.63938	2	7.18811	4	1.54937	96759	0	254	20856
Proteins - Abundances Count: F1: 127C, Sample	4.63133	2	7.17255	4	1.5487	96591	0	252	20856
Proteins - Abundances Count: F1: 127N, Sample	4.62011	2	7.15574	4	1.54882	96357	0	249	20856
Proteins - Abundances Count: F1: 129C, Sample	4.61522	2	7.13036	4	1.54497	96255	0	247	20856
Proteins - Abundances Count: F1: 130C, Sample	4.59302	2	7.08644	4	1.54287	95792	0	247	20856
Proteins - Abundances Count: F1: 130N, Sample	4.55432	2	7.03908	4	1.54558	94985	0	240	20856
Proteins - calc. pI	7.20332	7.02	1.7389	2.92	0.241403	161801	3.54	12.7	22462
Proteins - Coverage	17.6605	13.2075	15.3401	19.7431	0.868612	396690	0.0221255	96.2567	22462
Proteins - Coverage Mascot	17.6605	13.2075	15.3401	19.7431	0.868612	396690	0.0221255	96.2567	22462
Proteins - emPAI	69.0243	0.808	6702.9	2.436	97.1092	1.55029e+06	0	999999	22460
Proteins - Exp. q-value	0.00384988	0	0.0109698	0.000829335	2.84938	86.476	0	0.0667349	22462
Proteins - MW [kDa]	46.3825	26.7365	70.1319	39.7575	1.51203	1.04184e+06	1.146	3992.16	22462
Proteins - Score Mascot	82.947	37.78	184.778	79.7357	2.22767	1.86315e+06	0	6117.67	22462
Proteins - Sum PEP Score	31.2774	13.6953	55.6475	30.7649	1.77916	702553	0.918293	1835.83	22462
Protein Groups - # Peptides	7.82149	5	10.886	8	1.39181	46444	1	262	5938
Protein Groups - # Proteins	4.06635	3	4.81743	3	1.18471	24146	1	151	5938
Protein Groups - # PSMs	19.8922	8	38.9712	18	1.95912	118120	1	761	5938
Protein Groups - # Unique Peptides	6.88127	4	9.94815	7	1.44568	40861	0	253	5938
Peptide Groups - # Missed Cleavages	0.133325	0	0.339929	0	2.54964	6038	0	1	45288
Peptide Groups - # Protein Groups	1.07344	1	0.346388	0	0.322689	48614	0	12	45288
Peptide Groups - # Proteins	2.58137	2	2.71333	2	1.05112	116905	1	179	45288
Peptide Groups - # PSMs	2.32265	2	2.37065	2	1.02067	105188	1	88	45288
Peptide Groups - Abundance Ratio (log2): (F1, 126) / (F1, 127C)	-0.00592467	-0.0198598	0.56221	0.201901	-94.8931	-239.985	-6.64386	6.64386	40506
Peptide Groups - Abundance Ratio (log2): (F1, 126) / (F1, 127N)	0.0606038	0.0130195	0.6079	0.236372	10.0307	2454.82	-6.64386	6.64386	40506
Peptide Groups - Abundance Ratio (log2): (F1, 126) / (F1, 129C)	0.033084	-0.0718961	0.87653	0.39643	26.4941	1340.1	-6.64386	6.64386	40506
Peptide Groups - Abundance Ratio (log2): (F1, 126) / (F1, 130C)	0.0500055	-0.127561	1.04807	0.415759	20.9591	2025.52	-6.64386	6.64386	40506
Peptide Groups - Abundance Ratio (log2): (F1, 126) / (F1, 130N)	0.151336	-0.0589731	1.17086	0.552145	7.73678	6130.03	-6.64386	6.64386	40506
Peptide Groups - Abundance Ratio (log2): (F1, 127C) / (F1, 126)	0.00592467	0.0198598	0.56221	0.201901	94.8931	239.985	-6.64386	6.64386	40506
Peptide Groups - Abundance Ratio (log2): (F1, 127C) / (F1, 127N)	0.0666886	0.0258481	0.568675	0.250043	8.52732	2701.29	-6.64386	6.64386	40506
Peptide Groups - Abundance Ratio (log2): (F1, 127C) / (F1, 129C)	0.0443374	-0.0394395	0.743157	0.333432	16.7614	1795.93	-6.64386	6.64386	40506
Peptide Groups - Abundance Ratio (log2): (F1, 127C) / (F1, 130C)	0.0661358	-0.0876293	0.935792	0.370102	14.1495	2678.9	-6.64386	6.64386	40506
Peptide Groups - Abundance Ratio (log2): (F1, 127C) / (F1, 130N)	0.167769	-0.0185104	1.07138	0.495118	6.38604	6795.64	-6.64386	6.64386	40506
Peptide Groups - Abundance Ratio (log2): (F1, 127N) / (F1, 126)	-0.0606038	-0.0130195	0.6079	0.236372	-10.0307	-2454.82	-6.64386	6.64386	40506
Peptide Groups - Abundance Ratio (log2): (F1, 127N) / (F1, 127C)	-0.0666886	-0.0258481	0.568675	0.250043	-8.52732	-2701.29	-6.64386	6.64386	40506
Peptide Groups - Abundance Ratio (log2): (F1, 127N) / (F1, 129C)	-0.0222347	-0.0802465	0.797391	0.382124	-35.8625	-900.638	-6.64386	6.64386	40506
Peptide Groups - Abundance Ratio (log2): (F1, 127N) / (F1, 130C)	-0.000564559	-0.12942	0.998198	0.44633	-1768.1	-22.868	-6.64386	6.64386	40506
Peptide Groups - Abundance Ratio (log2): (F1, 127N) / (F1, 130N)	0.102188	-0.0634644	1.06922	0.496528	10.4633	4139.24	-6.64386	6.64386	40506
Peptide Groups - Abundance Ratio (log2): (F1, 129C) / (F1, 126)	-0.033084	0.0718961	0.87653	0.39643	-26.4941	-1340.1	-6.64386	6.64386	40506
Peptide Groups - Abundance Ratio (log2): (F1, 129C) / (F1, 127C)	-0.0443374	0.0394395	0.743157	0.333432	-16.7614	-1795.93	-6.64386	6.64386	40506
Peptide Groups - Abundance Ratio (log2): (F1, 129C) / (F1, 127N)	0.0222347	0.0802465	0.797391	0.382124	35.8625	900.638	-6.64386	6.64386	40506
Peptide Groups - Abundance Ratio (log2): (F1, 129C) / (F1, 130C)	0.033539	-0.0336897	0.665913	0.205628	19.8549	1358.53	-6.64386	6.64386	40506
Peptide Groups - Abundance Ratio (log2): (F1, 129C) / (F1, 130N)	0.140059	0.0345594	0.877165	0.374663	6.26282	5673.24	-6.64386	6.64386	40506
Peptide Groups - Abundance Ratio (log2): (F1, 130C) / (F1, 126)	-0.0500055	0.127561	1.04807	0.415759	-20.9591	-2025.52	-6.64386	6.64386	40506
Peptide Groups - Abundance Ratio (log2): (F1, 130C) / (F1, 127C)	-0.0661358	0.0876293	0.935792	0.370102	-14.1495	-2678.9	-6.64386	6.64386	40506
Peptide Groups - Abundance Ratio (log2): (F1, 130C) / (F1, 127N)	0.000564559	0.12942	0.998198	0.44633	1768.1	22.868	-6.64386	6.64386	40506
Peptide Groups - Abundance Ratio (log2): (F1, 130C) / (F1, 129C)	-0.033539	0.0336897	0.665913	0.205628	-19.8549	-1358.53	-6.64386	6.64386	40506
Peptide Groups - Abundance Ratio (log2): (F1, 130C) / (F1, 130N)	0.108732	0.0568685	0.752881	0.3373	6.92421	4404.29	-6.64386	6.64386	40506
Peptide Groups - Abundance Ratio (log2): (F1, 130N) / (F1, 126)	-0.151336	0.0589731	1.17086	0.552145	-7.73678	-6130.03	-6.64386	6.64386	40506
Peptide Groups - Abundance Ratio (log2): (F1, 130N) / (F1, 127C)	-0.167769	0.0185104	1.07138	0.495118	-6.38604	-6795.64	-6.64386	6.64386	40506
Peptide Groups - Abundance Ratio (log2): (F1, 130N) / (F1, 127N)	-0.102188	0.0634644	1.06922	0.496528	-10.4633	-4139.24	-6.64386	6.64386	40506
Peptide Groups - Abundance Ratio (log2): (F1, 130N) / (F1, 129C)	-0.140059	-0.0345594	0.877165	0.374663	-6.26282	-5673.24	-6.64386	6.64386	40506
Peptide Groups - Abundance Ratio (log2): (F1, 130N) / (F1, 130C)	-0.108732	-0.0568685	0.752881	0.3373	-6.92421	-4404.29	-6.64386	6.64386	40506
Peptide Groups - Abundance Ratio: (F1, 126) / (F1, 127C)	1.36293	0.98573	5.95938	0.138862	4.37247	55207	0	100	40506
Peptide Groups - Abundance Ratio: (F1, 126) / (F1, 127N)	1.59966	1.00907	7.44141	0.167678	4.65186	64796	0	100	40506
Peptide Groups - Abundance Ratio: (F1, 126) / (F1, 129C)	1.90865	0.950447	8.66397	0.26537	4.53931	77311.9	0	100	40506
Peptide Groups - Abundance Ratio: (F1, 126) / (F1, 130C)	2.49649	0.914101	11.2039	0.270014	4.48785	101123	0	100	40506
Peptide Groups - Abundance Ratio: (F1, 126) / (F1, 130N)	3.25185	0.957715	14.0077	0.376685	4.30762	131719	0	100	40506
Peptide Groups - Abundance Ratio: (F1, 127C) / (F1, 126)	1.20485	1.01386	4.23409	0.143147	3.51421	48803.6	0	100	40506
Peptide Groups - Abundance Ratio: (F1, 127C) / (F1, 127N)	1.47582	1.01808	6.51552	0.180103	4.41484	59779.7	0	100	40506
Peptide Groups - Abundance Ratio: (F1, 127C) / (F1, 129C)	1.64973	0.971398	7.43933	0.229328	4.50942	66824	0	100	40506
Peptide Groups - Abundance Ratio: (F1, 127C) / (F1, 130C)	2.19354	0.939002	10.0132	0.247401	4.56484	88851.6	0	100	40506
Peptide Groups - Abundance Ratio: (F1, 127C) / (F1, 130N)	2.96374	0.983616	13.1236	0.348194	4.42807	120049	0	100	40506
Peptide Groups - Abundance Ratio: (F1, 127N) / (F1, 126)	1.09203	0.990037	3.23105	0.163643	2.95875	44233.8	0	100	40506
Peptide Groups - Abundance Ratio: (F1, 127N) / (F1, 127C)	1.12465	0.980534	3.87657	0.170875	3.44691	45555.1	0	100	40506
Peptide Groups - Abundance Ratio: (F1, 127N) / (F1, 129C)	1.52731	0.943528	6.77351	0.255564	4.43493	61865.2	0	100	40506
Peptide Groups - Abundance Ratio: (F1, 127N) / (F1, 130C)	2.09533	0.911447	9.6316	0.290494	4.5967	84873.3	0	100	40506
Peptide Groups - Abundance Ratio: (F1, 127N) / (F1, 130N)	2.74439	0.952503	12.4182	0.339516	4.52495	111164	0	100	40506
Peptide Groups - Abundance Ratio: (F1, 129C) / (F1, 126)	1.26884	1.0511	4.60537	0.289759	3.6296	51395.5	0	100	40506
Peptide Groups - Abundance Ratio: (F1, 129C) / (F1, 127C)	1.23635	1.02771	4.69533	0.238801	3.79774	50079.6	0	100	40506
Peptide Groups - Abundance Ratio: (F1, 129C) / (F1, 127N)	1.46323	1.0572	6.31206	0.283189	4.31378	59269.7	0	100	40506
Peptide Groups - Abundance Ratio: (F1, 129C) / (F1, 130C)	1.64581	0.974781	7.85186	0.142319	4.77082	66665.1	0	100	40506
Peptide Groups - Abundance Ratio: (F1, 129C) / (F1, 130N)	2.46815	1.02424	11.7002	0.271551	4.74049	99974.7	0	100	40506
Peptide Groups - Abundance Ratio: (F1, 130C) / (F1, 126)	1.2735	1.09245	4.40364	0.313632	3.45791	51584.3	0	100	40506
Peptide Groups - Abundance Ratio: (F1, 130C) / (F1, 127C)	1.2244	1.06262	4.30732	0.273625	3.51789	49595.7	0	100	40506
Peptide Groups - Abundance Ratio: (F1, 130C) / (F1, 127N)	1.47215	1.09385	6.1535	0.340645	4.17995	59630.8	0	100	40506
Peptide Groups - Abundance Ratio: (F1, 130C) / (F1, 129C)	1.17123	1.02363	4.08864	0.148513	3.4909	47441.8	0	100	40506
Peptide Groups - Abundance Ratio: (F1, 130C) / (F1, 130N)	2.03354	1.04021	9.8494	0.250887	4.84348	82370.5	0	100	40506
Peptide Groups - Abundance Ratio: (F1, 130N) / (F1, 126)	1.14193	1.04172	3.14396	0.399475	2.7532	46255	0	100	40506
Peptide Groups - Abundance Ratio: (F1, 130N) / (F1, 127C)	1.07264	1.01291	2.60869	0.350076	2.43204	43448.2	0	100	40506
Peptide Groups - Abundance Ratio: (F1, 130N) / (F1, 127N)	1.19978	1.04497	3.91471	0.365308	3.26285	48598.5	0	100	40506
Peptide Groups - Abundance Ratio: (F1, 130N) / (F1, 129C)	1.02862	0.972553	2.37639	0.259966	2.31028	41665.1	0	100	40506
Peptide Groups - Abundance Ratio: (F1, 130N) / (F1, 130C)	1.06492	0.956181	3.16105	0.232513	2.96833	43135.8	0	100	40506
Peptide Groups - Abundance: F1: 126, Sample	445.174	275.2	553.135	468.7	1.24251	1.80322e+07	0	13461.8	40506
Peptide Groups - Abundance: F1: 127C, Sample	397.349	248.6	491.952	413.2	1.23809	1.6095e+07	0	11836.5	40506
Peptide Groups - Abundance: F1: 127N, Sample	341.324	210.7	429.216	360.575	1.2575	1.38257e+07	0	10184.4	40506
Peptide Groups - Abundance: F1: 129C, Sample	392.543	245.45	485.374	410.3	1.23649	1.59003e+07	0	12677.8	40506
Peptide Groups - Abundance: F1: 130C, Sample	352.578	222.1	431.821	370.075	1.22475	1.42815e+07	0	10898	40506
Peptide Groups - Abundance: F1: 130N, Sample	222.139	136.7	284.082	232.875	1.27885	8.99797e+06	0	6375.8	40506
Peptide Groups - Abundances (Normalized): F1: 126, Sample	450.504	278.494	559.756	474.311	1.24251	1.82481e+07	0	13623	40506
Peptide Groups - Abundances (Normalized): F1: 127C, Sample	450.504	281.856	557.762	468.475	1.23809	1.82481e+07	0	13419.9	40506
Peptide Groups - Abundances (Normalized): F1: 127N, Sample	450.504	278.097	566.51	475.913	1.2575	1.82481e+07	0	13442.1	40506
Peptide Groups - Abundances (Normalized): F1: 129C, Sample	450.504	281.692	557.042	470.883	1.23649	1.82481e+07	0	14549.7	40506
Peptide Groups - Abundances (Normalized): F1: 130C, Sample	450.504	283.786	551.755	472.86	1.22475	1.82481e+07	0	13924.8	40506
Peptide Groups - Abundances (Normalized): F1: 130N, Sample	450.504	277.231	576.125	472.276	1.27885	1.82481e+07	0	12930.3	40506
Peptide Groups - Abundances (Scaled): F1: 126, Sample	106.775	97.1631	59.5222	21.7301	0.557455	4.32503e+06	0	1000	40506
Peptide Groups - Abundances (Scaled): F1: 127C, Sample	103.299	99.2455	27.4545	19.2218	0.265778	4.18422e+06	0	1000	40506
Peptide Groups - Abundances (Scaled): F1: 127N, Sample	99.9544	96.4534	29.261	19.8961	0.292744	4.04875e+06	0	1000	40506
Peptide Groups - Abundances (Scaled): F1: 129C, Sample	101.225	100.926	25.0494	16.7449	0.247462	4.10022e+06	0	1000	40506
Peptide Groups - Abundances (Scaled): F1: 130C, Sample	102.716	103.825	29.2905	20.5844	0.285161	4.1606e+06	0	1000	40506
Peptide Groups - Abundances (Scaled): F1: 130N, Sample	98.3876	99.8236	28.9367	24.9747	0.294109	3.98529e+06	0	1000	40506
Peptide Groups - Abundances Count: F1: 126, Sample	2.18659	1	2.11013	2	0.96503	88570	0	54	40506
Peptide Groups - Abundances Count: F1: 127C, Sample	2.17849	1	2.10313	2	0.965405	88242	0	54	40506
Peptide Groups - Abundances Count: F1: 127N, Sample	2.16928	1	2.09875	2	0.967485	87869	0	54	40506
Peptide Groups - Abundances Count: F1: 129C, Sample	2.16324	1	2.08941	2	0.965875	87624	0	53	40506
Peptide Groups - Abundances Count: F1: 130C, Sample	2.14655	1	2.07924	2	0.968643	86948	0	53	40506
Peptide Groups - Abundances Count: F1: 130N, Sample	2.11825	1	2.0614	1	0.973162	85802	0	52	40506
Peptide Groups - Charge Mascot	2.51142	2	0.584127	1	0.232589	113737	2	6	45288
Peptide Groups - Concatenated Rank Mascot	1.02193	1	0.215299	0	0.21068	46281	1	14	45288
Peptide Groups - Ions Score Mascot	26.6026	25.02	14.8958	20.2925	0.559938	1.20478e+06	0	120.23	45288
Peptide Groups - m/z [Da] Mascot	671.348	667.391	125.949	168.175	0.187606	3.0404e+07	349.95	1286.24	45288
Peptide Groups - Percolator PEP Mascot	0.00773007	5.67e-05	0.0221539	0.00210537	2.86594	350.079	9.4e-16	0.1524	45288
Peptide Groups - Percolator q-Value Mascot	0.000481536	6.55e-06	0.00126353	0.0001747	2.62396	21.8078	0	0.00999	45288
Peptide Groups - Qvality PEP	0.00970175	8.62e-05	0.0263481	0.00287348	2.7158	439.373	5.02e-15	0.142921	45288
Peptide Groups - Qvality q-value	0.000637124	0	0.00165744	0.000213417	2.60144	28.8541	0	0.00999964	45288
Peptide Groups - Rank Mascot	1.00291	1	0.0643646	0	0.0641776	45420	1	5	45288
Peptide Groups - RT [min] Mascot	47.5526	45.7471	21.6202	32.5035	0.454658	2.15356e+06	8.67223	115.46	45288
Peptide Groups - Search Engine Rank Mascot	1.00296	1	0.0653838	0	0.0651909	45422	1	5	45288
Peptide Groups - Sequence Length	11.3154	10	3.90474	5	0.345082	512451	6	45	45288
Peptide Groups - SVM_Score	1.23595	1.1715	0.722468	1.079	0.584543	55973.9	0.053	4.59136	45288
Peptide Groups - Theo. MH+ [Da]	1662.19	1572.86	428.606	558.397	0.257857	7.52772e+07	764.43	4577.36	45288
Peptide Groups - ΔCn Mascot	4.07e-06	0	0.000393285	0	96.5371	0.1845	0	0.0455	45288
Peptide Groups - ΔM [ppm] Mascot	2.0073	1.95082	1.11742	1.0734	0.556679	90906.6	-13.8529	14.9581	45288
Peptide Groups - Δm/z [Da] Mascot	0.00138297	0.00129875	0.000870454	0.000914752	0.629411	62.6317	-0.0110311	0.0137783	45288
Peptide Groups - ΔScore Mascot	0.924073	1	0.163196	0.0615	0.176605	41591.6	0	1	45009
PSMs - # Missed Cleavages	0.10948	0	0.312242	0	2.85204	11516	0	1	105188
PSMs - # Protein Groups	1.12294	1	0.551769	0	0.491361	118120	0	12	105188
PSMs - # Proteins	2.80035	2	3.02033	2	1.07855	294563	1	179	105188
PSMs - 126	206.623	151.1	189.973	246.95	0.919416	2.13531e+07	1.1	1637	103343
PSMs - 127C	185.185	139.5	165.51	220.6	0.893757	1.90728e+07	1.1	2370.9	102993
PSMs - 127N	159.821	115.9	148.524	192.8	0.929311	1.63932e+07	1.2	1203.8	102572
PSMs - 129C	184.81	137.6	166.936	221.4	0.903283	1.89061e+07	1.1	1391.6	102300
PSMs - 130C	167.337	125.1	150.599	199.7	0.899973	1.69874e+07	1.1	1446.2	101516
PSMs - 130N	106.869	77.8	99.6777	126.6	0.932707	1.07148e+07	1.2	1138.2	100261
PSMs - Average Reporter S/N	157.977	117.79	143.625	194.095	0.90915	1.66173e+07	0	1045.75	105188
PSMs - Charge	2.63275	3	0.614001	1	0.233216	276934	2	6	105188
PSMs - Concatenated Rank	1.04008	1	0.295951	0	0.284546	109404	1	14	105188
PSMs - Expectation Value	3.07349	0.309079	7.56424	1.99131	2.46112	323294	5.71e-11	88.0872	105188
PSMs - First Scan	18571.7	18410	8054.09	12151.2	0.433675	1953522845	1947	44120	105188
PSMs - Homology Threshold	20.7492	20	4.88782	8	0.235567	1334006	13	34	64292
PSMs - Identity Relaxed	29.6094	30	2.03376	2	0.0686863	3114553	13	35	105188
PSMs - Identity Strict	36.5977	37	2.03646	2	0.0556447	3849634	13	42	105188
PSMs - Intensity	9.07194e+06	2.50163e+06	4.89535e+07	4.84354e+06	5.39614	954000000000	0	4421415936	105188
PSMs - Ion Inject Time [ms]	105.326	116	25.1623	0	0.238901	1.1079e+07	0.416952	240.554	105188
PSMs - Ions Score	24.0048	22.26	13.8012	18.22	0.574934	2.52502e+06	0	120.23	105188
PSMs - Isolation Interference [%]	26.3658	23.6805	18.9105	28.3218	0.717237	2.77318e+06	0	100	105181
PSMs - Last Scan	18571.7	18410	8054.09	12151.2	0.433675	1953522845	1947	44120	105188
PSMs - m/z [Da]	652.322	644.364	138.98	196.396	0.213054	6.86165e+07	349.95	1406.25	105188
PSMs - Matched Ions	9.04595	8	3.3637	5	0.371846	951525	2	33	105188
PSMs - MH+ [Da]	1678.19	1599.03	408.743	521.378	0.243562	176525731	764.43	4577.37	105188
PSMs - Original Precursor Charge	2.63275	3	0.614001	1	0.233216	276934	2	6	105188
PSMs - Peptides Matched	1113.49	1150	385.416	491	0.346132	117126176	4	3176	105188
PSMs - Percolator PEP	0.00811088	8.24e-05	0.0231958	0.00225807	2.85984	853.167	9.08e-16	0.1525	105188
PSMs - Percolator q-Value	0.000508488	1.24e-05	0.00134683	0.0001747	2.64871	53.4868	0	0.009999	105188
PSMs - Percolator SVMScore	1.14574	1.079	0.675692	0.978	0.589745	120518	0.001	4.59136	105188
PSMs - Rank	1.00297	1	0.075215	0	0.0749926	105500	1	8	105188
PSMs - Reporter Quan Result ID	570593	574048	109612	192281	0.192101	59443236955	377164	752074	104178
PSMs - RT [min]	50.4608	49.9194	20.8789	31.6449	0.413765	5307871	8.67223	119.806	105188
PSMs - Search Engine Rank	1.02085	1	0.173141	0	0.169605	107381	1	8	105188
PSMs - Theo. MH+ [Da]	1678.19	1599.02	408.742	521.374	0.243561	1.76525e+08	764.43	4577.36	105188
PSMs - Total Ions	103.905	96	45.0988	56	0.434038	10929582	40	504	105188
PSMs - ΔCn	5.8e-06	0	0.000477015	0	82.2966	0.6097	0	0.05	105188
PSMs - ΔM [ppm]	1.95969	1.91002	1.12142	1.09192	0.572242	206136	-13.8801	14.9581	105188
PSMs - Δm/z [Da]	0.00131991	0.00122975	0.000867065	0.000942356	0.656912	138.839	-0.0110311	0.0137783	105188
PSMs - ΔScore	0.929421	1	0.160205	0.04	0.172371	97090.1	0	1	104463
MS/MS Spectrum Info - # PSMs	0.285648	0	0.463491	1	1.6226	105188	0	6	368244
MS/MS Spectrum Info - First Scan	21254.9	20967	12139.2	20611	0.571125	7826973420	3	45057	368244
MS/MS Spectrum Info - Ion Inject Time [ms]	108.055	116	21.0243	0	0.19457	3.97906e+07	0.16674	249.167	368244
MS/MS Spectrum Info - Isolation Interference [%]	35.6914	32.0292	25.3263	37.7566	0.709591	1.29833e+07	0	100	363767
MS/MS Spectrum Info - Last Scan	21254.9	20967	12139.2	20611	0.571125	7826973420	3	45057	368244
MS/MS Spectrum Info - Original PrecursorCharge	2.54232	2	0.660771	1	0.259908	936195	2	7	368244
MS/MS Spectrum Info - Precursor Charge	2.54232	2	0.660771	1	0.259908	936195	2	7	368244
MS/MS Spectrum Info - Precursor Intensity	6.67321e+06	1.05904e+06	5.71704e+07	3.37992e+06	8.56715	2460000000000	0	10538218496	368244
MS/MS Spectrum Info - Precursor m/z [Da]	701.131	662.014	218.647	264.443	0.311849	2.58187e+08	348.559	1548.62	368244
MS/MS Spectrum Info - Precursor MH+ [Da]	1749.49	1643.91	619.662	756.362	0.354197	6.44237e+08	696.389	4997.73	368244
MS/MS Spectrum Info - RT [min]	57.8902	56.6133	32.3341	54.432	0.558542	2.13177e+07	0.0136942	120.01	368244
Quan Spectra - # PSMs	0.279503	0	0.460394	1	1.64719	105188	0	6	376340
Quan Spectra - 126	192.503	115.2	214.026	257.8	1.1118	5.25755e+07	1.1	2620.3	273115
Quan Spectra - 127C	170.936	105.8	185.045	230.4	1.08254	4.65232e+07	1.1	4877.8	272168
Quan Spectra - 127N	150.878	91.1	166.075	201.3	1.10073	4.03458e+07	1.1	1541.9	267407
Quan Spectra - 129C	171.9	104.8	188.906	232.9	1.09893	4.69319e+07	1.1	4324	273018
Quan Spectra - 130C	156.328	96.8	169.889	210.3	1.08674	4.19894e+07	1.1	2587.6	268598
Quan Spectra - 130N	103.328	64.4	112.125	134.1	1.08514	2.65389e+07	1.1	1738.2	256842
Quan Spectra - Average Reporter S/N	107.489	34.88	149.901	164.59	1.39457	4.04522e+07	0	1304.44	376340
Quan Spectra - First Scan	21616.9	21394	12288.5	21086	0.568468	8135317534	3	45057	376340
Quan Spectra - Ion Inject Time [ms]	108.166	116	20.8295	0	0.192569	4.07074e+07	0.16674	249.167	376340
Quan Spectra - Isolation Interference [%]	36.0611	32.4419	25.4368	38.116	0.705382	1.34088e+07	0	100	371835
Quan Spectra - Last Scan	21616.9	21394	12288.5	21086	0.568468	8135317534	3	45057	376340
Quan Spectra - Original PrecursorCharge	2.61894	2	0.842357	1	0.32164	985612	2	7	376340
Quan Spectra - Precursor Charge	2.61894	2	0.842357	1	0.32164	985612	2	7	376340
Quan Spectra - Precursor Intensity	6.53123e+06	997982	5.65602e+07	3.29022e+06	8.65997	2460000000000	0	10538218496	376340
Quan Spectra - Precursor m/z [Da]	707.122	667.376	221.385	271.354	0.313079	2.66118e+08	348.559	1548.62	376340
Quan Spectra - Precursor MH+ [Da]	1837.8	1659.85	858.563	785.286	0.467169	6.91637e+08	696.389	10519.4	376340
Quan Spectra - RT [min]	58.898	57.7323	32.7942	55.7649	0.556796	2.21657e+07	0.0136942	120.01	376340
Decoy Protein Groups - # Peptides	1.04563	1	0.248684	0	0.237832	1375	1	5	1315
Decoy Protein Groups - # Proteins	1.14297	1	0.515456	0	0.450981	1503	1	8	1315
Decoy Protein Groups - # PSMs	1.83422	1	1.58711	1	0.865278	2412	1	17	1315
Decoy Protein Groups - # Unique Peptides	1.04259	1	0.226843	0	0.217577	1371	1	3	1315
Decoy Proteins - # AAs	932.56	552	1756.82	759	1.88387	1397908	25	35991	1499
Decoy Proteins - # Peptides	0	0	0	0		0	0	0	1499
Decoy Proteins - # Protein Groups	1.00267	1	0.0516052	0	0.0514679	1503	1	2	1499
Decoy Proteins - # Protein Unique Peptides	0.826551	1	0.440675	0	0.533149	1239	0	3	1499
Decoy Proteins - # PSMs	1.69847	1	1.30207	1	0.766618	2546	1	14	1499
Decoy Proteins - # Unique Peptides	1.03469	1	0.219534	0	0.212173	1551	0	3	1499
Decoy Proteins - Coverage	0	0	0	0		0	0	0	1499
Decoy Proteins - MW [kDa]	103.236	61.446	194.048	83.9425	1.87966	154751	2.93	3992.16	1499
Decoy Proteins - Score Mascot	3.96278	0	10.2237	0	2.57994	5940.2	0	67.4233	1499
Decoy Proteins - Sum PEP Score	1.58208	1.23114	0.871704	0.858069	0.550987	2371.53	0.918653	8.57524	1499
Decoy Peptide Groups - # Missed Cleavages	0.10167	0	0.302324	0	2.97357	140	0	1	1377
Decoy Peptide Groups - # Protein Groups	1.00145	1	0.0380969	0	0.0380417	1379	1	2	1377
Decoy Peptide Groups - # Proteins	1.13508	1	0.496262	0	0.437206	1563	1	8	1377
Decoy Peptide Groups - # PSMs	1.74946	1	1.37581	1	0.786421	2409	1	14	1377
Decoy Peptide Groups - Charge Mascot	2.41467	2	0.551309	1	0.228317	3325	2	6	1377
Decoy Peptide Groups - Concatenated Rank Mascot	1.56427	1	0.727653	1	0.465171	2154	1	8	1377
Decoy Peptide Groups - Ions Score Mascot	14.2786	13.31	9.18693	14.93	0.643404	19661.7	0.02	45.62	1377
Decoy Peptide Groups - m/z [Da] Mascot	588.091	582.357	128.437	163.612	0.218396	809801	351.552	1125.12	1377
Decoy Peptide Groups - Percolator PEP Mascot	0.0694981	0.07535	0.0401943	0.07228	0.578351	95.6989	8.23e-05	0.1522	1377
Decoy Peptide Groups - Percolator q-Value Mascot	0.00396405	0.003961	0.00226768	0.00374	0.572062	5.45849	1.24e-05	0.009981	1377
Decoy Peptide Groups - Qvality PEP	0.0824495	0.0924786	0.0437084	0.0775968	0.530124	113.533	0.000111005	0.142921	1377
Decoy Peptide Groups - Qvality q-value	0.00515399	0.00520603	0.00286148	0.00494181	0.555197	7.09705	0	0.00999964	1377
Decoy Peptide Groups - Rank Mascot	1.10966	1	0.488562	0	0.440281	1528	1	8	1377
Decoy Peptide Groups - Search Engine Rank Mascot	1.11184	1	0.490296	0	0.440978	1531	1	8	1377
Decoy Peptide Groups - Sequence Length	8.89034	7	3.80926	4	0.428472	12242	6	33	1377
Decoy Peptide Groups - SVM_Score	0.20629	0.153	0.155434	0.177	0.753471	284.062	0.053	1.134	1377
Decoy Peptide Groups - Theo. MH+ [Da]	1398.35	1275.79	403.338	337.071	0.288438	1.92553e+06	730.409	3935.93	1377
Decoy Peptide Groups - ΔCn Mascot	3.63e-05	0	0.00134742	0	37.108	0.05	0	0.05	1377
Decoy Peptide Groups - ΔM [ppm] Mascot	1.84199	1.58442	1.79385	1.23635	0.973864	2536.42	-4.8268	14.3822	1377
Decoy Peptide Groups - Δm/z [Da] Mascot	0.00116758	0.000896153	0.00137217	0.000923955	1.17522	1.60776	-0.00292515	0.0156137	1377
Decoy PSMs - # Missed Cleavages	0.0909091	0	0.287539	0	3.16293	219	0	1	2409
Decoy PSMs - # Protein Groups	1.00125	1	0.0352746	0	0.0352307	2412	1	2	2409
Decoy PSMs - # Proteins	1.05687	1	0.247251	0	0.233947	2546	1	3	2409
Decoy PSMs - Charge	2.44624	2	0.53966	1	0.220608	5893	2	6	2409
Decoy PSMs - Concatenated Rank	1.64882	2	0.774087	1	0.46948	3972	1	8	2409
Decoy PSMs - Decoy Peptides Matched	1041.96	1088	434.687	660	0.417183	2510079	11	2572	2409
Decoy PSMs - Expectation Value	8.15339	2.19824	13.065	8.8248	1.60241	19641.5	0.00164495	73.0933	2409
Decoy PSMs - Homology Threshold	21.3745	21	4.98534	8	0.233238	35161	13	33	1645
Decoy PSMs - Identity Relaxed	29.0897	30	2.62864	3	0.0903633	70077	13	34	2409
Decoy PSMs - Identity Strict	36.0789	37	2.65257	3	0.0735215	86914	17	41	2409
Decoy PSMs - Ions Score	14.0221	13.15	8.65895	13.43	0.61752	33779.3	0.02	45.62	2409
Decoy PSMs - m/z [Da]	572.628	572.89	129.669	172.116	0.226446	1.37946e+06	351.552	1125.12	2409
Decoy PSMs - Matched Ions	5.63595	5	2.03802	2	0.361612	13577	2	16	2409
Decoy PSMs - MH+ [Da]	1372.62	1261.78	369.415	299.036	0.269131	3.30665e+06	730.41	3935.94	2409
Decoy PSMs - Original Precursor Charge	2.44624	2	0.53966	1	0.220608	5893	2	6	2409
Decoy PSMs - Percolator PEP	0.0724509	0.07741	0.0420316	0.07305	0.580139	174.534	5.6e-05	0.1525	2409
Decoy PSMs - Percolator q-Value	0.0041779	0.004105	0.00245329	0.003901	0.587206	10.0646	6.55e-06	0.009999	2409
Decoy PSMs - Percolator SVMScore	0.181904	0.134	0.152566	0.167	0.838718	438.206	0.001	1.134	2409
Decoy PSMs - Rank	1.09589	1	0.454239	0	0.414493	2640	1	8	2409
Decoy PSMs - Search Engine Rank	1.19054	1	0.568243	0	0.477301	2868	1	8	2409
Decoy PSMs - Theo. MH+ [Da]	1372.62	1261.78	369.413	299.034	0.26913	3.30664e+06	730.409	3935.93	2409
Decoy PSMs - Total Ions	71.276	56	40.3925	32	0.566705	171704	40	372	2409
Decoy PSMs - ΔCn	2.08e-05	0	0.00101871	0	49.0816	0.05	0	0.05	2409
Decoy PSMs - ΔM [ppm]	1.7453	1.534	1.60685	1.19152	0.920677	4204.42	-4.8268	14.3822	2409
Decoy PSMs - Δm/z [Da]	0.00107989	0.000858563	0.00121432	0.000874286	1.12448	2.60146	-0.00292515	0.0156137	2409
